# Supplementary material for: EphA2–YES1–ANXA2 pathway promotes gastric cancer progression and metastasis
Source: Oncogene. 2021 May 3;40(20):3610–23. doi: 10.1038/s41388-021-01786-6 (PMC8134040; doi:10.1038/s41388-021-01786-6)
Supplement: Supplementary file 1 — Supplement table 2 [file 41388_2021_1786_MOESM1_ESM.xlsx]

## Sheet: YES_OEvsMGC_CTRL
Protein accession	Position	YES_OE/MGC_CTRL Ratio	Regulated Type	Amino acid	Protein description	Gene name	Localization probability	PEP	Score	Modified sequence	Charge	Mass error [ppm]	MS/MS Count	AGS_CTRL	YES_SH	YES_OE	MGC_CTRL	Subcellular localization	Biological Process	Cellular Component	Molecular Function	KEGG KO No.	KEGG Gene	KEGG pathway	IPR ID	Domain description
P07355	24	2.195	Up	Y	Annexin A2 OS=Homo sapiens OX=9606 GN=ANXA2 PE=1 SV=2	ANXA2	0.845943	8.44e-08	111.22	LSLEGDHSTPPS(0.147)AY(0.846)GS(0.007)VK	3	0.14145	2	0.675	0.508	1.983	0.907	cytoplasm	GO:0060627 regulation of vesicle-mediated transport; GO:2000273 positive regulation of receptor activity; GO:0044085 cellular component biogenesis; GO:0065008 regulation of biological quality; GO:0045321 leukocyte activation; GO:0032270 positive regulation of cellular protein metabolic process; GO:0032371 regulation of sterol transport; GO:0030199 collagen fibril organization; GO:0090002 establis…	GO:0016020 membrane; GO:0044421 extracellular region part; GO:0019898 extrinsic component of membrane; GO:0031090 organelle membrane; GO:1990667 PCSK9-AnxA2 complex; GO:0099568 cytoplasmic region; GO:0005737 cytoplasm; GO:0044433 cytoplasmic vesicle part; GO:0032991 macromolecular complex; GO:0005913 cell-cell adherens junction; GO:0035578 azurophil granule lumen; GO:0005623 cell; GO:0044422 orga…	GO:0004859 phospholipase inhibitor activity; GO:0005515 protein binding; GO:0098772 molecular function regulator; GO:0004857 enzyme inhibitor activity; GO:0048306 calcium-dependent protein binding; GO:0017137 Rab GTPase binding; GO:1902936 phosphatidylinositol bisphosphate binding; GO:0097159 organic cyclic compound binding; GO:1901363 heterocyclic compound binding; GO:0098641 cadherin binding in…	K17092	ANXA2; annexin A2
P06241	420	2.011	Up	Y	Tyrosine-protein kinase Fyn OS=Homo sapiens OX=9606 GN=FYN PE=1 SV=3	FYN	0.995971	1.79e-05	125.23	LIEDNEY(0.996)T(0.004)AR	2	0.49684	1	0.499	0.432	2.111	1.053	cytoplasm	GO:0044700 single organism signaling; GO:0002694 regulation of leukocyte activation; GO:0010941 regulation of cell death; GO:0043523 regulation of neuron apoptotic process; GO:1904645 response to beta-amyloid; GO:0036119 response to platelet-derived growth factor; GO:0018212 peptidyl-tyrosine modification; GO:0044255 cellular lipid metabolic process; GO:0031347 regulation of defense response; GO:…	GO:0016020 membrane; GO:0030425 dendrite; GO:0031410 cytoplasmic vesicle; GO:0019898 extrinsic component of membrane; GO:0071944 cell periphery; GO:0031982 vesicle; GO:0005737 cytoplasm; GO:0099512 supramolecular fiber; GO:0044424 intracellular part; GO:0099080 supramolecular complex; GO:0031234 extrinsic component of cytoplasmic side of plasma membrane; GO:0005623 cell; GO:0009898 cytoplasmic si…	GO:1901265 nucleoside phosphate binding; GO:0016773 phosphotransferase activity, alcohol group as acceptor; GO:0005085 guanyl-nucleotide exchange factor activity; GO:0005102 receptor binding; GO:0004713 protein tyrosine kinase activity; GO:0005515 protein binding; GO:0046875 ephrin receptor binding; GO:0051427 hormone receptor binding; GO:0004672 protein kinase activity; GO:0098772 molecular func…	K05703	FYN; tyrosine-protein kinase Fyn [EC:2.7.10.2]	hsa04071 Sphingolipid signaling pathway - Homo sapiens (human); hsa04072 Phospholipase D signaling pathway - Homo sapiens (human); hsa04360 Axon guidance - Homo sapiens (human); hsa04380 Osteoclast differentiation - Homo sapiens (human); hsa04510 Focal adhesion - Homo sapiens (human); hsa04520 Adherens junction - Homo sapiens (human); hsa04611 Platelet activation - Homo sapiens (human); hsa04650 …	IPR001452; IPR000980; IPR000719; IPR020635; IPR001245; IPR011009;	SH3 domain; SH2 domain; Protein kinase domain; Tyrosine-protein kinase, catalytic domain; Serine-threonine/tyrosine-protein kinase catalytic domain; Protein kinase-like domain;
Q8NCM8	2865	0.767	Down	Y	Cytoplasmic dynein 2 heavy chain 1 OS=Homo sapiens OX=9606 GN=DYNC2H1 PE=1 SV=4	DYNC2H1	0.999656	0.0139	61.78	AY(1)GAT(0.996)PS(0.004)R	2	-2.6275	1	1.279	0.928	0.786	1.029	cytoplasm	GO:0098840 protein transport along microtubule; GO:0044085 cellular component biogenesis; GO:0010256 endomembrane system organization; GO:0001568 blood vessel development; GO:0007420 brain development; GO:0048869 cellular developmental process; GO:0023051 regulation of signaling; GO:0022008 neurogenesis; GO:0060271 cilium assembly; GO:0044699 single-organism process; GO:0016485 protein processing…	GO:0016020 membrane; GO:0044421 extracellular region part; GO:0005874 microtubule; GO:0071944 cell periphery; GO:0031982 vesicle; GO:0005737 cytoplasm; GO:0032991 macromolecular complex; GO:0044424 intracellular part; GO:0099512 supramolecular fiber; GO:0005623 cell; GO:0099080 supramolecular complex; GO:0044422 organelle part; GO:0043228 non-membrane-bounded organelle; GO:0070062 extracellular e…	GO:0005524 ATP binding; GO:1901265 nucleoside phosphate binding; GO:0003774 motor activity; GO:0001882 nucleoside binding; GO:0043167 ion binding; GO:0016817 hydrolase activity, acting on acid anhydrides; GO:0016787 hydrolase activity; GO:0000166 nucleotide binding; GO:0017111 nucleoside-triphosphatase activity; GO:0016887 ATPase activity; GO:0097159 organic cyclic compound binding; GO:1901363 he…	K10414	DYNC2H, DNCH2; dynein heavy chain 2, cytosolic	hsa04145 Phagosome - Homo sapiens (human); hsa04962 Vasopressin-regulated water reabsorption - Homo sapiens (human); hsa05132 Salmonella infection - Homo sapiens (human);	IPR004273; IPR011704; IPR013602; IPR027417; IPR013594; IPR024317; IPR003593; IPR024743;	Dynein heavy chain domain; ATPase, dynein-related, AAA domain; Dynein heavy chain, domain-2; P-loop containing nucleoside triphosphate hydrolase; Dynein heavy chain, domain-1; Dynein heavy chain, P-loop containing D4 domain; AAA+ ATPase domain; Dynein heavy chain, coiled coil stalk;
Q14966	514	0.762	Down	Y	Zinc finger protein 638 OS=Homo sapiens OX=9606 GN=ZNF638 PE=1 SV=2	ZNF638	0.76444	0.0297	43.305	S(0.399)RS(0.669)PMHY(0.764)MY(0.167)RPR	3	-0.39387	1	1.13	1.414	0.621	0.816	nucleus	GO:0050794 regulation of cellular process; GO:0006725 cellular aromatic compound metabolic process; GO:0097659 nucleic acid-templated transcription; GO:0060255 regulation of macromolecule metabolic process; GO:0019219 regulation of nucleobase-containing compound metabolic process; GO:0009058 biosynthetic process; GO:0044237 cellular metabolic process; GO:0071704 organic substance metabolic proces…	GO:0043229 intracellular organelle; GO:0005737 cytoplasm; GO:0044446 intracellular organelle part; GO:0031981 nuclear lumen; GO:0044424 intracellular part; GO:0016604 nuclear body; GO:0005623 cell; GO:0044422 organelle part; GO:0043226 organelle; GO:0043231 intracellular membrane-bounded organelle; GO:0031974 membrane-enclosed lumen; GO:0005654 nucleoplasm; GO:0005634 nucleus; GO:0070013 intracel…	GO:0097159 organic cyclic compound binding; GO:1901363 heterocyclic compound binding; GO:0003677 DNA binding; GO:0003723 RNA binding; GO:1901265 nucleoside phosphate binding; GO:0046914 transition metal ion binding; GO:0003690 double-stranded DNA binding; GO:0005488 binding; GO:0043167 ion binding; GO:0003676 nucleic acid binding; GO:0046872 metal ion binding; GO:0043169 cation binding; GO:000016…				IPR015880; IPR000504; IPR003604; IPR012677; IPR000690; IPR007087; IPR022755;	Zinc finger, C2H2-like; RNA recognition motif domain; Zinc finger, U1-type; Nucleotide-binding alpha-beta plait domain; Zinc finger, C2H2-type matrin; Zinc finger, C2H2; Zinc finger, double-stranded RNA binding;
P06493	19	0.76	Down	Y	Cyclin-dependent kinase 1 OS=Homo sapiens OX=9606 GN=CDK1 PE=1 SV=3	CDK1	0.819669	0.000277	85.081	IGEGT(1)Y(0.18)GVVY(0.82)K	2	-0.047058	1	1.131	1.359	0.645	0.851	cytoplasm	GO:0044700 single organism signaling; GO:0044085 cellular component biogenesis; GO:1902807 negative regulation of cell cycle G1/S phase transition; GO:0010941 regulation of cell death; GO:0014013 regulation of gliogenesis; GO:0022414 reproductive process; GO:0051443 positive regulation of ubiquitin-protein transferase activity; GO:0009891 positive regulation of biosynthetic process; GO:0044237 ce…	GO:0016020 membrane; GO:0000784 nuclear chromosome, telomeric region; GO:0000781 chromosome, telomeric region; GO:0044421 extracellular region part; GO:0005874 microtubule; GO:0061695 transferase complex, transferring phosphorus-containing groups; GO:0031982 vesicle; GO:0005737 cytoplasm; GO:0032991 macromolecular complex; GO:0099512 supramolecular fiber; GO:0044424 intracellular part; GO:1902554…	GO:1901265 nucleoside phosphate binding; GO:0016773 phosphotransferase activity, alcohol group as acceptor; GO:0005515 protein binding; GO:0004693 cyclin-dependent protein serine/threonine kinase activity; GO:0003682 chromatin binding; GO:0004672 protein kinase activity; GO:0030544 Hsp70 protein binding; GO:0030332 cyclin binding; GO:1901363 heterocyclic compound binding; GO:0097159 organic cycli…	K02087	CDK1, CDC2; cyclin-dependent kinase 1 [EC:2.7.11.22 2.7.11.23]	hsa04110 Cell cycle - Homo sapiens (human); hsa04114 Oocyte meiosis - Homo sapiens (human); hsa04115 p53 signaling pathway - Homo sapiens (human); hsa04218 Cellular senescence - Homo sapiens (human); hsa04540 Gap junction - Homo sapiens (human); hsa04914 Progesterone-mediated oocyte maturation - Homo sapiens (human); hsa05170 Human immunodeficiency virus 1 infection - Homo sapiens (human); hsa052…	IPR000719; IPR011009;	Protein kinase domain; Protein kinase-like domain;
Q8TDM6	990	0.628	Down	Y	Disks large homolog 5 OS=Homo sapiens OX=9606 GN=DLG5 PE=1 SV=4	DLG5	0.958216	9.52e-07	107.98	IDY(0.958)LLPGPGPAHS(0.042)PQPSKR	4	0.27989	1	0.725	0.823	0.977	1.563	nucleus	GO:0001738 morphogenesis of a polarized epithelium; GO:0044700 single organism signaling; GO:0044085 cellular component biogenesis; GO:0010941 regulation of cell death; GO:0071896 protein localization to adherens junction; GO:0030323 respiratory tube development; GO:0007420 brain development; GO:0035088 establishment or maintenance of apical/basal cell polarity; GO:0048869 cellular developmental …	GO:0016020 membrane; GO:0071944 cell periphery; GO:0044464 cell part; GO:0005622 intracellular; GO:0030054 cell junction; GO:0005912 adherens junction; GO:0005737 cytoplasm; GO:0070161 anchoring junction; GO:0044424 intracellular part; GO:0005913 cell-cell adherens junction; GO:0005623 cell; GO:0005911 cell-cell junction; GO:0005886 plasma membrane;	GO:0030159 receptor signaling complex scaffold activity; GO:0032947 protein complex scaffold; GO:0005515 protein binding; GO:0008092 cytoskeletal protein binding; GO:0005198 structural molecule activity; GO:0005488 binding; GO:0008013 beta-catenin binding;				IPR001452; IPR008144; IPR006907; IPR027417; IPR008145; IPR001478; IPR011029; IPR001315;	SH3 domain; Guanylate kinase-like domain; Domain of unknown function DUF622; P-loop containing nucleoside triphosphate hydrolase; Guanylate kinase/L-type calcium channel beta subunit; PDZ domain; Death-like domain; CARD domain;
P28482	187	0.58	Down	Y	Mitogen-activated protein kinase 1 OS=Homo sapiens OX=9606 GN=MAPK1 PE=1 SV=3	MAPK1	0.999414	1.95e-11	142.58	VADPDHDHTGFLT(1)EY(0.999)VAT(0.001)R	4	-0.086892	4	0.693	0.7	0.995	1.721	cytoplasm	GO:0044700 single organism signaling; GO:0035094 response to nicotine; GO:0032872 regulation of stress-activated MAPK cascade; GO:0048732 gland development; GO:0022414 reproductive process; GO:0061308 cardiac neural crest cell development involved in heart development; GO:0043009 chordate embryonic development; GO:0030323 respiratory tube development; GO:0010608 posttranscriptional regulation of …	GO:0016020 membrane; GO:0030425 dendrite; GO:0044421 extracellular region part; GO:0098857 membrane microdomain; GO:0099568 cytoplasmic region; GO:0005737 cytoplasm; GO:0043025 neuronal cell body; GO:0032838 cell projection cytoplasm; GO:0044433 cytoplasmic vesicle part; GO:0032991 macromolecular complex; GO:0035578 azurophil granule lumen; GO:0005623 cell; GO:1904813 ficolin-1-rich granule lumen…	GO:1901265 nucleoside phosphate binding; GO:0016773 phosphotransferase activity, alcohol group as acceptor; GO:0019901 protein kinase binding; GO:0005515 protein binding; GO:0004672 protein kinase activity; GO:0004702 signal transducer, downstream of receptor, with serine/threonine kinase activity; GO:0004871 signal transducer activity; GO:1901363 heterocyclic compound binding; GO:0097159 organic…	K04371	MAPK1_3; mitogen-activated protein kinase 1/3 [EC:2.7.11.24]	hsa01521 EGFR tyrosine kinase inhibitor resistance - Homo sapiens (human); hsa01522 Endocrine resistance - Homo sapiens (human); hsa01524 Platinum drug resistance - Homo sapiens (human); hsa04010 MAPK signaling pathway - Homo sapiens (human); hsa04012 ErbB signaling pathway - Homo sapiens (human); hsa04014 Ras signaling pathway - Homo sapiens (human); hsa04015 Rap1 signaling pathway - Homo sapien…	IPR000719; IPR011009;	Protein kinase domain; Protein kinase-like domain;
Q5M775	809	2.054	Up	T	Cytospin-B OS=Homo sapiens OX=9606 GN=SPECC1 PE=1 SV=1	SPECC1	0.904351	4.36e-08	136.81	T(0.904)S(0.096)PTPPESATTVK	2	0.82992	1	0.873	0.759	1.616	0.79	nucleus		GO:0043226 organelle; GO:0043231 intracellular membrane-bounded organelle; GO:0043229 intracellular organelle; GO:0016020 membrane; GO:0005634 nucleus; GO:0044464 cell part; GO:0005622 intracellular; GO:0044424 intracellular part; GO:0043227 membrane-bounded organelle; GO:0005623 cell;	GO:0005515 protein binding; GO:0005488 binding;	K23028			IPR001715;	Calponin homology domain;
O00418	353	1.925	Up	T	Eukaryotic elongation factor 2 kinase OS=Homo sapiens OX=9606 GN=EEF2K PE=1 SV=2	EEF2K	1	0.000271	116.74	TILRGT(1)EEK	3	-0.37571	1	0.369	0.265	2.293	1.196	cytoplasm,nucleus	GO:0060627 regulation of vesicle-mediated transport; GO:0010941 regulation of cell death; GO:0065008 regulation of biological quality; GO:0006518 peptide metabolic process; GO:0051965 positive regulation of synapse assembly; GO:0046683 response to organophosphorus; GO:0044237 cellular metabolic process; GO:0050807 regulation of synapse organization; GO:0008152 metabolic process; GO:0051240 positi…	GO:0005737 cytoplasm; GO:0044424 intracellular part; GO:0005623 cell; GO:0005829 cytosol; GO:0032279 asymmetric synapse; GO:0045202 synapse; GO:0043226 organelle; GO:0098794 postsynapse; GO:0005622 intracellular; GO:0044464 cell part; GO:0014069 postsynaptic density; GO:0099572 postsynaptic specialization; GO:0098984 neuron to neuron synapse; GO:0044444 cytoplasmic part; GO:0044456 synapse part;	GO:1901265 nucleoside phosphate binding; GO:0016773 phosphotransferase activity, alcohol group as acceptor; GO:0005515 protein binding; GO:0004672 protein kinase activity; GO:0004683 calmodulin-dependent protein kinase activity; GO:0097159 organic cyclic compound binding; GO:1901363 heterocyclic compound binding; GO:0016301 kinase activity; GO:0032553 ribonucleotide binding; GO:0003824 catalytic …				IPR011990; IPR004166; IPR011009;	Tetratricopeptide-like helical domain; MHCK/EF2 kinase; Protein kinase-like domain;
P49792	2153	1.911	Up	T	E3 SUMO-protein ligase RanBP2 OS=Homo sapiens OX=9606 GN=RANBP2 PE=1 SV=2	RANBP2	1	1.03e-06	103.76	LLLDIPLQT(1)PHK	4	-0.16518	2	1.101	1.123	1.158	0.608	nucleus	GO:0050658 RNA transport; GO:0051169 nuclear transport; GO:0010564 regulation of cell cycle process; GO:0044237 cellular metabolic process; GO:0015031 protein transport; GO:1902583 multi-organism intracellular transport; GO:0008152 metabolic process; GO:0044033 multi-organism metabolic process; GO:0032879 regulation of localization; GO:0015931 nucleobase-containing compound transport; GO:0044093 …	GO:0016020 membrane; GO:0042175 nuclear outer membrane-endoplasmic reticulum membrane network; GO:0031090 organelle membrane; GO:0005737 cytoplasm; GO:0032991 macromolecular complex; GO:0044424 intracellular part; GO:0005623 cell; GO:0044422 organelle part; GO:0043228 non-membrane-bounded organelle; GO:0005856 cytoskeleton; GO:0005815 microtubule organizing center; GO:0031965 nuclear membrane; GO…	GO:0031267 small GTPase binding; GO:0003755 peptidyl-prolyl cis-trans isomerase activity; GO:0003723 RNA binding; GO:0019787 ubiquitin-like protein transferase activity; GO:0043167 ion binding; GO:0016874 ligase activity; GO:0005515 protein binding; GO:0008270 zinc ion binding; GO:0019789 SUMO transferase activity; GO:1901363 heterocyclic compound binding; GO:0097159 organic cyclic compound bindi…	K12172	RANBP2, NUP358; E3 SUMO-protein ligase RanBP2	hsa03013 RNA transport - Homo sapiens (human);	IPR000156; IPR002130; IPR011990; IPR011993; IPR022011; IPR029000; IPR013026; IPR001876;	Ran binding domain; Cyclophilin-type peptidyl-prolyl cis-trans isomerase domain; Tetratricopeptide-like helical domain; PH domain-like; Nup358/RanBP2 E3 ligase domain; Cyclophilin-like domain; Tetratricopeptide repeat-containing domain; Zinc finger, RanBP2-type;
Q86VM9	796	1.852	Up	T	Zinc finger CCCH domain-containing protein 18 OS=Homo sapiens OX=9606 GN=ZC3H18 PE=1 SV=2	ZC3H18	0.922588	3.21e-06	78.428	SSQQPS(0.077)T(0.923)PQQAPPGQPQQGTFVAHK	4	-0.19038	1	1.098	1.029	1.214	0.658	nucleus		GO:0043229 intracellular organelle; GO:0044446 intracellular organelle part; GO:0031981 nuclear lumen; GO:0044424 intracellular part; GO:0016604 nuclear body; GO:0005623 cell; GO:0044422 organelle part; GO:0043231 intracellular membrane-bounded organelle; GO:0043226 organelle; GO:0031974 membrane-enclosed lumen; GO:0005634 nucleus; GO:0005654 nucleoplasm; GO:0070013 intracellular organelle lumen;…	GO:0097159 organic cyclic compound binding; GO:1901363 heterocyclic compound binding; GO:0003723 RNA binding; GO:0005488 binding; GO:0003676 nucleic acid binding; GO:0043167 ion binding; GO:0043169 cation binding; GO:0046872 metal ion binding; GO:0005515 protein binding;	K13092	ZC3H18; nuclear protein NHN1		IPR000571;	Zinc finger, CCCH-type;
O14974	453	1.779	Up	T	Protein phosphatase 1 regulatory subunit 12A OS=Homo sapiens OX=9606 GN=PPP1R12A PE=1 SV=1	PPP1R12A	0.96114	2e-10	145.43	KT(0.001)GS(0.023)YGALAEIT(0.961)AS(0.015)K	3	-0.20225	2	0.627	0.579	1.836	1.035	nucleus	GO:0044700 single organism signaling; GO:0032270 positive regulation of cellular protein metabolic process; GO:0007067 mitotic nuclear division; GO:0009891 positive regulation of biosynthetic process; GO:0044699 single-organism process; GO:0044237 cellular metabolic process; GO:0006796 phosphate-containing compound metabolic process; GO:2001141 regulation of RNA biosynthetic process; GO:0007165 s…	GO:0030054 cell junction; GO:0030016 myofibril; GO:0005737 cytoplasm; GO:0032991 macromolecular complex; GO:0008287 protein serine/threonine phosphatase complex; GO:0099512 supramolecular fiber; GO:0044424 intracellular part; GO:0030018 Z disc; GO:0072357 PTW/PP1 phosphatase complex; GO:0099080 supramolecular complex; GO:0005623 cell; GO:0031674 I band; GO:1903293 phosphatase complex; GO:0044422 …	GO:0030234 enzyme regulator activity; GO:0019208 phosphatase regulator activity; GO:0005488 binding; GO:0019901 protein kinase binding; GO:0071889 14-3-3 protein binding; GO:0005515 protein binding; GO:0004857 enzyme inhibitor activity; GO:0098772 molecular function regulator; GO:0019900 kinase binding; GO:0004871 signal transducer activity; GO:0019899 enzyme binding;	K06270	PPP1R12A, MYPT1; protein phosphatase 1 regulatory subunit 12A	hsa04022 cGMP-PKG signaling pathway - Homo sapiens (human); hsa04024 cAMP signaling pathway - Homo sapiens (human); hsa04270 Vascular smooth muscle contraction - Homo sapiens (human); hsa04510 Focal adhesion - Homo sapiens (human); hsa04611 Platelet activation - Homo sapiens (human); hsa04810 Regulation of actin cytoskeleton - Homo sapiens (human); hsa04921 Oxytocin signaling pathway - Homo sapie…	IPR020683; IPR031775;	Ankyrin repeat-containing domain; cGMP-dependent protein kinase, interacting domain;
Q9H1E3	202	1.768	Up	T	Nuclear ubiquitous casein and cyclin-dependent kinase substrate 1 OS=Homo sapiens OX=9606 GN=NUCKS1 PE=1 SV=1	NUCKS1	0.918407	0.00606	51.966	T(0.918)PS(0.086)PKEEDEEPES(0.995)PPEKK	4	-0.36118	1	1.101	0.824	1.336	0.759	nucleus	GO:0065008 regulation of biological quality; GO:0044827 modulation by host of viral genome replication; GO:0097659 nucleic acid-templated transcription; GO:0042593 glucose homeostasis; GO:0043923 positive regulation by host of viral transcription; GO:0009891 positive regulation of biosynthetic process; GO:0044237 cellular metabolic process; GO:0008152 metabolic process; GO:0035822 gene conversion…	GO:0043229 intracellular organelle; GO:0043232 intracellular non-membrane-bounded organelle; GO:0044446 intracellular organelle part; GO:0005737 cytoplasm; GO:0031981 nuclear lumen; GO:0044424 intracellular part; GO:0005730 nucleolus; GO:0005623 cell; GO:0044422 organelle part; GO:0044427 chromosomal part; GO:0043228 non-membrane-bounded organelle; GO:0043226 organelle; GO:0043231 intracellular m…	GO:0003677 DNA binding; GO:0000981 RNA polymerase II transcription factor activity, sequence-specific DNA binding; GO:0001228 transcriptional activator activity, RNA polymerase II transcription regulatory region sequence-specific binding; GO:0003723 RNA binding; GO:0001077 transcriptional activator activity, RNA polymerase II core promoter proximal region sequence-specific binding; GO:0003690 dou…
Q8WWI1	1048	1.757	Up	T	LIM domain only protein 7 OS=Homo sapiens OX=9606 GN=LMO7 PE=1 SV=3	LMO7	0.999995	0.000687	78.513	ISINQT(1)PGK	3	-0.31604	1	1.742	1.348	0.53	0.303	nucleus	GO:0016567 protein ubiquitination; GO:0023051 regulation of signaling; GO:0044267 cellular protein metabolic process; GO:0070647 protein modification by small protein conjugation or removal; GO:0044238 primary metabolic process; GO:0044237 cellular metabolic process; GO:0030155 regulation of cell adhesion; GO:0000209 protein polyubiquitination; GO:0071704 organic substance metabolic process; GO:0…	GO:0043229 intracellular organelle; GO:0030054 cell junction; GO:0005737 cytoplasm; GO:0070161 anchoring junction; GO:0032991 macromolecular complex; GO:0044424 intracellular part; GO:1990234 transferase complex; GO:0005829 cytosol; GO:0005623 cell; GO:0043231 intracellular membrane-bounded organelle; GO:0043226 organelle; GO:1902494 catalytic complex; GO:0005634 nucleus; GO:0005925 focal adhesio…	GO:0046914 transition metal ion binding; GO:0019787 ubiquitin-like protein transferase activity; GO:0003824 catalytic activity; GO:0005488 binding; GO:0043167 ion binding; GO:0004842 ubiquitin-protein transferase activity; GO:0043169 cation binding; GO:0046872 metal ion binding; GO:0005515 protein binding; GO:0008270 zinc ion binding; GO:0016740 transferase activity;	K06084	LMO7, FBXO20; F-box protein 20	hsa04520 Adherens junction - Homo sapiens (human);	IPR001781; IPR031865; IPR001478; IPR001715;	Zinc finger, LIM-type; Domain of unknown function DUF4757; PDZ domain; Calponin homology domain;
O14974	443	1.704	Up	T	Protein phosphatase 1 regulatory subunit 12A OS=Homo sapiens OX=9606 GN=PPP1R12A PE=1 SV=1	PPP1R12A	0.926099	1.91e-09	154.36	T(0.926)GS(0.074)YGALAEITASK	3	-0.28352	1	0.695	0.608	1.743	1.027	nucleus	GO:0044700 single organism signaling; GO:0032270 positive regulation of cellular protein metabolic process; GO:0007067 mitotic nuclear division; GO:0009891 positive regulation of biosynthetic process; GO:0044699 single-organism process; GO:0044237 cellular metabolic process; GO:0006796 phosphate-containing compound metabolic process; GO:2001141 regulation of RNA biosynthetic process; GO:0007165 s…	GO:0030054 cell junction; GO:0030016 myofibril; GO:0005737 cytoplasm; GO:0032991 macromolecular complex; GO:0008287 protein serine/threonine phosphatase complex; GO:0099512 supramolecular fiber; GO:0044424 intracellular part; GO:0030018 Z disc; GO:0072357 PTW/PP1 phosphatase complex; GO:0099080 supramolecular complex; GO:0005623 cell; GO:0031674 I band; GO:1903293 phosphatase complex; GO:0044422 …	GO:0030234 enzyme regulator activity; GO:0019208 phosphatase regulator activity; GO:0005488 binding; GO:0019901 protein kinase binding; GO:0071889 14-3-3 protein binding; GO:0005515 protein binding; GO:0004857 enzyme inhibitor activity; GO:0098772 molecular function regulator; GO:0019900 kinase binding; GO:0004871 signal transducer activity; GO:0019899 enzyme binding;	K06270	PPP1R12A, MYPT1; protein phosphatase 1 regulatory subunit 12A	hsa04022 cGMP-PKG signaling pathway - Homo sapiens (human); hsa04024 cAMP signaling pathway - Homo sapiens (human); hsa04270 Vascular smooth muscle contraction - Homo sapiens (human); hsa04510 Focal adhesion - Homo sapiens (human); hsa04611 Platelet activation - Homo sapiens (human); hsa04810 Regulation of actin cytoskeleton - Homo sapiens (human); hsa04921 Oxytocin signaling pathway - Homo sapie…	IPR020683; IPR031775;	Ankyrin repeat-containing domain; cGMP-dependent protein kinase, interacting domain;
Q07157	363	1.673	Up	T	Tight junction protein ZO-1 OS=Homo sapiens OX=9606 GN=TJP1 PE=1 SV=3	TJP1	1	0.00077	99.568	HADDHT(1)PK	3	0.02805	1	1.762	1.594	0.339	0.203	nucleus	GO:0050794 regulation of cellular process; GO:0044700 single organism signaling; GO:0044085 cellular component biogenesis; GO:0016043 cellular component organization; GO:0034329 cell junction assembly; GO:0048869 cellular developmental process; GO:0045216 cell-cell junction organization; GO:0044699 single-organism process; GO:0045446 endothelial cell differentiation; GO:0050896 response to stimul…	GO:0016323 basolateral plasma membrane; GO:0016020 membrane; GO:0005921 gap junction; GO:0030054 cell junction; GO:0071944 cell periphery; GO:0005737 cytoplasm; GO:0070161 anchoring junction; GO:0044424 intracellular part; GO:0005913 cell-cell adherens junction; GO:0005829 cytosol; GO:0005911 cell-cell junction; GO:0005623 cell; GO:0005923 bicellular tight junction; GO:0043296 apical junction com…	GO:0050839 cell adhesion molecule binding; GO:0005515 protein binding; GO:0005516 calmodulin binding; GO:0005488 binding; GO:0045296 cadherin binding;	K05701	TJP1, ZO1; tight junction protein 1	hsa04520 Adherens junction - Homo sapiens (human); hsa04530 Tight junction - Homo sapiens (human); hsa04540 Gap junction - Homo sapiens (human); hsa05110 Vibrio cholerae infection - Homo sapiens (human); hsa05120 Epithelial cell signaling in Helicobacter pylori infection - Homo sapiens (human); hsa05132 Salmonella infection - Homo sapiens (human);	IPR011511; IPR001452; IPR000906; IPR008144; IPR008145; IPR027417; IPR001478;	Variant SH3 domain; SH3 domain; ZU5 domain; Guanylate kinase-like domain; Guanylate kinase/L-type calcium channel beta subunit; P-loop containing nucleoside triphosphate hydrolase; PDZ domain;
Q9UHY1	431	1.663	Up	T	Nuclear receptor-binding protein OS=Homo sapiens OX=9606 GN=NRBP1 PE=1 SV=1	NRBP1	0.851729	1.5e-07	122.63	T(0.852)PT(0.148)PEPAEVETR	2	-0.54532	1	1.15	1.136	1.062	0.641	nucleus	GO:0050794 regulation of cellular process; GO:0044700 single organism signaling; GO:0046907 intracellular transport; GO:0016310 phosphorylation; GO:0006725 cellular aromatic compound metabolic process; GO:0097659 nucleic acid-templated transcription; GO:0006352 DNA-templated transcription, initiation; GO:0044267 cellular protein metabolic process; GO:0048193 Golgi vesicle transport; GO:0044699 si…	GO:0031252 cell leading edge; GO:0043229 intracellular organelle; GO:0016020 membrane; GO:0042995 cell projection; GO:0005938 cell cortex; GO:0071944 cell periphery; GO:0044446 intracellular organelle part; GO:0005737 cytoplasm; GO:0099568 cytoplasmic region; GO:0031981 nuclear lumen; GO:0012505 endomembrane system; GO:0044424 intracellular part; GO:0005829 cytosol; GO:0005623 cell; GO:0044422 or…	GO:1901265 nucleoside phosphate binding; GO:0016773 phosphotransferase activity, alcohol group as acceptor; GO:0046983 protein dimerization activity; GO:0005515 protein binding; GO:0004672 protein kinase activity; GO:0097159 organic cyclic compound binding; GO:1901363 heterocyclic compound binding; GO:0042802 identical protein binding; GO:0016301 kinase activity; GO:0003824 catalytic activity; GO…	K08875	NRBP; nuclear receptor-binding protein		IPR000719; IPR001245; IPR011009;	Protein kinase domain; Serine-threonine/tyrosine-protein kinase catalytic domain; Protein kinase-like domain;
P46783	126	1.648	Up	T	40S ribosomal protein S10 OS=Homo sapiens OX=9606 GN=RPS10 PE=1 SV=1	RPS10	0.99988	1.49e-05	129.34	GEADRDT(1)YRR	2	0.57526	3	0.627	0.464	1.865	1.137	nucleus	GO:0044085 cellular component biogenesis; GO:0022613 ribonucleoprotein complex biogenesis; GO:0072594 establishment of protein localization to organelle; GO:0006518 peptide metabolic process; GO:0022618 ribonucleoprotein complex assembly; GO:0009058 biosynthetic process; GO:0044764 multi-organism cellular process; GO:0044237 cellular metabolic process; GO:0015031 protein transport; GO:0051234 est…	GO:0016020 membrane; GO:0044421 extracellular region part; GO:0030054 cell junction; GO:0015935 small ribosomal subunit; GO:0031982 vesicle; GO:0005737 cytoplasm; GO:0032991 macromolecular complex; GO:0044424 intracellular part; GO:0005623 cell; GO:0044422 organelle part; GO:0043228 non-membrane-bounded organelle; GO:0070062 extracellular exosome; GO:0031974 membrane-enclosed lumen; GO:0005654 nu…	GO:0097159 organic cyclic compound binding; GO:1901363 heterocyclic compound binding; GO:0003723 RNA binding; GO:0005488 binding; GO:0003676 nucleic acid binding; GO:0005515 protein binding; GO:0005198 structural molecule activity; GO:0003735 structural constituent of ribosome;	K02947	RP-S10e, RPS10; small subunit ribosomal protein S10e	hsa03010 Ribosome - Homo sapiens (human);	IPR005326;	Plectin/S10, N-terminal;
Q9UQ80	386	1.645	Up	T	Proliferation-associated protein 2G4 OS=Homo sapiens OX=9606 GN=PA2G4 PE=1 SV=3	PA2G4	0.998174	5.39e-06	98.443	TAENATS(0.001)GET(0.998)LEENEAGD	2	0.0035829	1	0.794	0.794	1.528	0.932	nucleus	GO:0044085 cellular component biogenesis; GO:0022613 ribonucleoprotein complex biogenesis; GO:0010941 regulation of cell death; GO:0045321 leukocyte activation; GO:0010608 posttranscriptional regulation of gene expression; GO:0097659 nucleic acid-templated transcription; GO:0044699 single-organism process; GO:0009058 biosynthetic process; GO:0044237 cellular metabolic process; GO:0051253 negative…	GO:0034774 secretory granule lumen; GO:0016020 membrane; GO:0044421 extracellular region part; GO:0031410 cytoplasmic vesicle; GO:0031982 vesicle; GO:0005737 cytoplasm; GO:0044433 cytoplasmic vesicle part; GO:0032991 macromolecular complex; GO:0044424 intracellular part; GO:0035578 azurophil granule lumen; GO:0005623 cell; GO:0044422 organelle part; GO:0043228 non-membrane-bounded organelle; GO:0…	GO:0097159 organic cyclic compound binding; GO:1901363 heterocyclic compound binding; GO:0003677 DNA binding; GO:0003723 RNA binding; GO:0031625 ubiquitin protein ligase binding; GO:0005488 binding; GO:0001071 nucleic acid binding transcription factor activity; GO:0003676 nucleic acid binding; GO:0005515 protein binding; GO:0044389 ubiquitin-like protein ligase binding; GO:0003700 transcription f…				IPR011991; IPR000994;	Winged helix-turn-helix DNA-binding domain; Peptidase M24;
Q9UHJ9	171	1.589	Up	T	Post-GPI attachment to proteins factor 2 OS=Homo sapiens OX=9606 GN=PGAP2 PE=1 SV=2	PGAP2	0.912901	0.0441	40.767	KHT(0.913)VS(0.087)QEDR	3	1.5011	1	0.238	0.116	2.331	1.471	plasma membrane	GO:0044700 single organism signaling; GO:0010941 regulation of cell death; GO:0046486 glycerolipid metabolic process; GO:0009968 negative regulation of signal transduction; GO:0006643 membrane lipid metabolic process; GO:0023051 regulation of signaling; GO:0008654 phospholipid biosynthetic process; GO:0044699 single-organism process; GO:0009058 biosynthetic process; GO:0044255 cellular lipid meta…	GO:0043229 intracellular organelle; GO:0016020 membrane; GO:0042175 nuclear outer membrane-endoplasmic reticulum membrane network; GO:0005783 endoplasmic reticulum; GO:0098588 bounding membrane of organelle; GO:0031090 organelle membrane; GO:0044446 intracellular organelle part; GO:0005737 cytoplasm; GO:0000139 Golgi membrane; GO:0031224 intrinsic component of membrane; GO:0012505 endomembrane sy…	GO:0022892 substrate-specific transporter activity; GO:0005515 protein binding; GO:0008565 protein transporter activity; GO:0005488 binding; GO:0005215 transporter activity;
Q9H3T3	848	1.586	Up	T	Semaphorin-6B OS=Homo sapiens OX=9606 GN=SEMA6B PE=1 SV=4	SEMA6B	0.995022	1.5e-05	96.435	T(0.005)HT(0.995)FNSGEARPGDR	3	-0.21312	1	0.681	0.641	1.685	1.066	plasma membrane	GO:0007399 nervous system development; GO:0032502 developmental process; GO:0044707 single-multicellular organism process; GO:0030154 cell differentiation; GO:0048731 system development; GO:0044767 single-organism developmental process; GO:0048869 cellular developmental process; GO:0044763 single-organism cellular process; GO:0044699 single-organism process; GO:0007275 multicellular organism deve…	GO:0016020 membrane; GO:0044464 cell part; GO:0071944 cell periphery; GO:0044425 membrane part; GO:0031224 intrinsic component of membrane; GO:0005623 cell; GO:0016021 integral component of membrane; GO:0005886 plasma membrane;	GO:0030215 semaphorin receptor binding; GO:0005515 protein binding; GO:0005102 receptor binding; GO:0005488 binding;	K06842	SEMA6; semaphorin 6	hsa04360 Axon guidance - Homo sapiens (human);	IPR015943; IPR001627;	WD40/YVTN repeat-like-containing domain; Sema domain;
Q96RT1	1116	1.584	Up	T	Erbin OS=Homo sapiens OX=9606 GN=ERBIN PE=1 SV=2	ERBIN	0.99823	1.27e-07	99.423	EFHS(0.002)AGRT(0.998)PPMMPGSQRPLSAR	4	-0.023017	1	0.636	0.58	1.754	1.111	mitochondria	GO:0044700 single organism signaling; GO:0043433 negative regulation of sequence-specific DNA binding transcription factor activity; GO:0009968 negative regulation of signal transduction; GO:0007166 cell surface receptor signaling pathway; GO:0035088 establishment or maintenance of apical/basal cell polarity; GO:0023051 regulation of signaling; GO:0051241 negative regulation of multicellular orga…	GO:0016323 basolateral plasma membrane; GO:0016020 membrane; GO:0044421 extracellular region part; GO:0031090 organelle membrane; GO:0030054 cell junction; GO:0071944 cell periphery; GO:0005737 cytoplasm; GO:0044424 intracellular part; GO:0016604 nuclear body; GO:0005623 cell; GO:0044420 extracellular matrix component; GO:0044422 organelle part; GO:0005604 basement membrane; GO:0031974 membrane-e…	GO:0005176 ErbB-2 class receptor binding; GO:0050839 cell adhesion molecule binding; GO:0005200 structural constituent of cytoskeleton; GO:0005102 receptor binding; GO:0005488 binding; GO:0044877 macromolecular complex binding; GO:0005515 protein binding; GO:0005178 integrin binding; GO:0005198 structural molecule activity; GO:0032403 protein complex binding;	K12796	ERBB2IP, ERBIN; erbb2-interacting protein	hsa04621 NOD-like receptor signaling pathway - Homo sapiens (human);	IPR001478; IPR032675;	PDZ domain; Leucine-rich repeat domain, L domain-like;
Q96CP6	277	1.531	Up	T	Protein Aster-A OS=Homo sapiens OX=9606 GN=GRAMD1A PE=1 SV=2	GRAMD1A	0.999995	0.000186	127.71	RGHVT(1)PNLSR	3	0.88059	3	1.22	1.268	0.896	0.587	nucleus		GO:0031224 intrinsic component of membrane; GO:0016020 membrane; GO:0016021 integral component of membrane; GO:0044425 membrane part;	GO:0005515 protein binding; GO:0005488 binding;				IPR031968; IPR004182;	Domain of unknown function DUF4782; GRAM domain;
Q9BRQ6	68	1.53	Up	T	MICOS complex subunit MIC25 OS=Homo sapiens OX=9606 GN=CHCHD6 PE=1 SV=1	CHCHD6	0.803743	5.08e-05	96.82	APHKES(0.196)T(0.804)LPR	3	-1.3528	1	0.88	0.817	1.417	0.929	nucleus	GO:0033554 cellular response to stress; GO:0051716 cellular response to stimulus; GO:0042407 cristae formation; GO:0016043 cellular component organization; GO:0006950 response to stress; GO:0007006 mitochondrial membrane organization; GO:0044763 single-organism cellular process; GO:0044802 single-organism membrane organization; GO:0044699 single-organism process; GO:0050896 response to stimulus; …	GO:0016020 membrane; GO:0098800 inner mitochondrial membrane protein complex; GO:0031090 organelle membrane; GO:0098796 membrane protein complex; GO:0005737 cytoplasm; GO:0031305 integral component of mitochondrial inner membrane; GO:0032991 macromolecular complex; GO:0031224 intrinsic component of membrane; GO:0098798 mitochondrial protein complex; GO:0044424 intracellular part; GO:0044455 mitoc…	GO:0005515 protein binding; GO:0005488 binding;	K17564	CHCHD6; coiled-coil-helix-coiled-coil-helix domain-containing protein 6, mitochondrial
Q9HAU0	460	1.468	Up	T	Pleckstrin homology domain-containing family A member 5 OS=Homo sapiens OX=9606 GN=PLEKHA5 PE=1 SV=1	PLEKHA5	0.999815	0.000311	79.089	YPEGYRT(1)LPR	3	-0.77474	1	0.97	1.114	1.142	0.78	nucleus	GO:0032502 developmental process; GO:0044707 single-multicellular organism process; GO:0048731 system development; GO:0044767 single-organism developmental process; GO:0044699 single-organism process; GO:0007275 multicellular organism development; GO:0061458 reproductive system development; GO:0048856 anatomical structure development; GO:0032501 multicellular organismal process;	GO:0043229 intracellular organelle; GO:0016020 membrane; GO:0005737 cytoplasm; GO:0044446 intracellular organelle part; GO:0031981 nuclear lumen; GO:0044424 intracellular part; GO:0005829 cytosol; GO:0005623 cell; GO:0044422 organelle part; GO:0043226 organelle; GO:0043231 intracellular membrane-bounded organelle; GO:0031974 membrane-enclosed lumen; GO:0005654 nucleoplasm; GO:0005634 nucleus; GO:…	GO:1901981 phosphatidylinositol phosphate binding; GO:0005545 1-phosphatidylinositol binding; GO:0032266 phosphatidylinositol-3-phosphate binding; GO:0010314 phosphatidylinositol-5-phosphate binding; GO:0005488 binding; GO:0005543 phospholipid binding; GO:0035091 phosphatidylinositol binding; GO:0043167 ion binding; GO:0008289 lipid binding; GO:0080025 phosphatidylinositol-3,5-bisphosphate bindin…				IPR001202; IPR011993; IPR001849;	WW domain; PH domain-like; Pleckstrin homology domain;
Q96D46	433	1.467	Up	T	60S ribosomal export protein NMD3 OS=Homo sapiens OX=9606 GN=NMD3 PE=1 SV=1	NMD3	1	4.58e-13	209.22	ERENMDT(1)DDER	3	-0.50796	3	0.781	0.568	1.619	1.107	cytoplasm	GO:0050658 RNA transport; GO:0044085 cellular component biogenesis; GO:0022613 ribonucleoprotein complex biogenesis; GO:1904751 positive regulation of protein localization to nucleolus; GO:0009891 positive regulation of biosynthetic process; GO:0033753 establishment of ribosome localization; GO:0000055 ribosomal large subunit export from nucleus; GO:0051169 nuclear transport; GO:0051168 nuclear e…	GO:0043229 intracellular organelle; GO:0016020 membrane; GO:0043232 intracellular non-membrane-bounded organelle; GO:0005737 cytoplasm; GO:0044446 intracellular organelle part; GO:0031981 nuclear lumen; GO:0044424 intracellular part; GO:0005730 nucleolus; GO:0005623 cell; GO:0044422 organelle part; GO:0043228 non-membrane-bounded organelle; GO:0043226 organelle; GO:0043231 intracellular membrane-…	GO:0097159 organic cyclic compound binding; GO:1901363 heterocyclic compound binding; GO:0003723 RNA binding; GO:0030674 protein binding, bridging; GO:0005488 binding; GO:0044877 macromolecular complex binding; GO:0003676 nucleic acid binding; GO:0060090 binding, bridging; GO:0005515 protein binding; GO:0043023 ribosomal large subunit binding; GO:0043021 ribonucleoprotein complex binding;	K07562	NMD3; nonsense-mediated mRNA decay protein 3	hsa03008 Ribosome biogenesis in eukaryotes - Homo sapiens (human); hsa03013 RNA transport - Homo sapiens (human);
P55209	62	1.461	Up	T	Nucleosome assembly protein 1-like 1 OS=Homo sapiens OX=9606 GN=NAP1L1 PE=1 SV=1	NAP1L1	0.999485	1.52e-13	149.33	LDGLVET(0.999)PT(0.001)GYIESLPR	3	0.49544	2	0.992	1.1	1.135	0.78	cytoplasm,nucleus	GO:0050794 regulation of cellular process; GO:0044085 cellular component biogenesis; GO:0016043 cellular component organization; GO:0034728 nucleosome organization; GO:0006260 DNA replication; GO:0042127 regulation of cell proliferation; GO:0006725 cellular aromatic compound metabolic process; GO:0006259 DNA metabolic process; GO:0009058 biosynthetic process; GO:0044237 cellular metabolic process…	GO:0097708 intracellular vesicle; GO:0043229 intracellular organelle; GO:0016020 membrane; GO:0031410 cytoplasmic vesicle; GO:0042470 melanosome; GO:0005737 cytoplasm; GO:0031982 vesicle; GO:0044424 intracellular part; GO:0005623 cell; GO:0048770 pigment granule; GO:0043231 intracellular membrane-bounded organelle; GO:0043226 organelle; GO:0005634 nucleus; GO:0005622 intracellular; GO:0044464 cel…	GO:0097159 organic cyclic compound binding; GO:1901363 heterocyclic compound binding; GO:0003723 RNA binding; GO:0005515 protein binding; GO:0005488 binding; GO:0003676 nucleic acid binding;	K11279	NAP1L1, NRP; nucleosome assembly protein 1-like 1
P46821	1633	1.459	Up	T	Microtubule-associated protein 1B OS=Homo sapiens OX=9606 GN=MAP1B PE=1 SV=2	MAP1B	0.998711	0.000316	97.439	S(0.001)RT(0.999)PVQDHR	2	0.060493	1	0.496	0.337	1.948	1.34	nucleus	GO:0065008 regulation of biological quality; GO:0045666 positive regulation of neuron differentiation; GO:0061162 establishment of monopolar cell polarity; GO:0048869 cellular developmental process; GO:0048666 neuron development; GO:0032989 cellular component morphogenesis; GO:0022008 neurogenesis; GO:0044699 single-organism process; GO:0051234 establishment of localization; GO:0045927 positive r…	GO:0016020 membrane; GO:0030425 dendrite; GO:0005874 microtubule; GO:0071944 cell periphery; GO:0030054 cell junction; GO:0005737 cytoplasm; GO:0097730 non-motile cilium; GO:0032991 macromolecular complex; GO:0044424 intracellular part; GO:0099512 supramolecular fiber; GO:0099080 supramolecular complex; GO:0005623 cell; GO:0097731 9+0 non-motile cilium; GO:0032279 asymmetric synapse; GO:0043197 d…	GO:0015631 tubulin binding; GO:0005515 protein binding; GO:0008092 cytoskeletal protein binding; GO:0005198 structural molecule activity; GO:0008017 microtubule binding; GO:0005488 binding;	K10429	MAP1; microtubule-associated protein 1		IPR001279;	Metallo-beta-lactamase;
Q9BRG2	216	1.438	Up	T	SH2 domain-containing protein 3A OS=Homo sapiens OX=9606 GN=SH2D3A PE=1 SV=1	SH2D3A	0.976795	5.87e-18	167.27	T(0.977)PS(0.023)FELPDASERPPTYCELVPR	3	-0.13838	1	1.187	1.156	0.968	0.676	nucleus	GO:0050794 regulation of cellular process; GO:0044700 single organism signaling; GO:0016310 phosphorylation; GO:0033554 cellular response to stress; GO:0023051 regulation of signaling; GO:0044267 cellular protein metabolic process; GO:0044699 single-organism process; GO:0050896 response to stimulus; GO:0044237 cellular metabolic process; GO:0006796 phosphate-containing compound metabolic process;…	GO:0005623 cell; GO:0005622 intracellular; GO:0044464 cell part;	GO:0005070 SH3/SH2 adaptor activity; GO:0030674 protein binding, bridging; GO:0035591 signaling adaptor activity; GO:0005085 guanyl-nucleotide exchange factor activity; GO:0005488 binding; GO:0060090 binding, bridging; GO:0005515 protein binding; GO:0098772 molecular function regulator;				IPR000980; IPR023578; IPR001895;	SH2 domain; Ras guanine nucleotide exchange factor domain; Ras guanine-nucleotide exchange factors catalytic domain;
Q53EL6	93	1.436	Up	T	Programmed cell death protein 4 OS=Homo sapiens OX=9606 GN=PDCD4 PE=1 SV=2	PDCD4	0.844609	0.00213	71.268	SGLTVPT(0.845)S(0.155)PK	3	-0.99351	1	0.352	0.305	2.048	1.431	nucleus	GO:0051093 negative regulation of developmental process; GO:0010941 regulation of cell death; GO:0032872 regulation of stress-activated MAPK cascade; GO:2000351 regulation of endothelial cell apoptotic process; GO:0009968 negative regulation of signal transduction; GO:0048869 cellular developmental process; GO:0023051 regulation of signaling; GO:0044699 single-organism process; GO:0043506 regulat…	GO:0043226 organelle; GO:0043231 intracellular membrane-bounded organelle; GO:0043229 intracellular organelle; GO:0005634 nucleus; GO:0044464 cell part; GO:0005622 intracellular; GO:0005737 cytoplasm; GO:0044424 intracellular part; GO:0043227 membrane-bounded organelle; GO:0005623 cell; GO:0005829 cytosol; GO:0044444 cytoplasmic part;	GO:0097159 organic cyclic compound binding; GO:1901363 heterocyclic compound binding; GO:0003723 RNA binding; GO:0005515 protein binding; GO:0005488 binding; GO:0003676 nucleic acid binding;	K16865	PDCD4; programmed cell death protein 4	hsa05205 Proteoglycans in cancer - Homo sapiens (human); hsa05206 MicroRNAs in cancer - Homo sapiens (human);	IPR003891; IPR016024; IPR016021;	Initiation factor eIF-4 gamma, MA3; Armadillo-type fold; MIF4G-like domain;
P56747	202	1.433	Up	T	Claudin-6 OS=Homo sapiens OX=9606 GN=CLDN6 PE=1 SV=2	CLDN6	0.840222	5.91e-06	165.07	YS(0.08)T(0.84)S(0.08)APAISR	2	-0.15559	1	1.452	1.911	0.31	0.218	plasma membrane	GO:0016043 cellular component organization; GO:0098609 cell-cell adhesion; GO:0044763 single-organism cellular process; GO:0045216 cell-cell junction organization; GO:0016338 calcium-independent cell-cell adhesion via plasma membrane cell-adhesion molecules; GO:0044699 single-organism process; GO:0044403 symbiosis, encompassing mutualism through parasitism; GO:0044764 multi-organism cellular proc…	GO:0016020 membrane; GO:0030054 cell junction; GO:0071944 cell periphery; GO:0031224 intrinsic component of membrane; GO:0005911 cell-cell junction; GO:0005623 cell; GO:0016021 integral component of membrane; GO:0005923 bicellular tight junction; GO:0043296 apical junction complex; GO:0005886 plasma membrane; GO:0016327 apicolateral plasma membrane; GO:0070160 occluding junction; GO:0044459 plasm…	GO:0005515 protein binding; GO:0042802 identical protein binding; GO:0005198 structural molecule activity; GO:0005488 binding;	K06087	CLDN; claudin	hsa04514 Cell adhesion molecules (CAMs) - Homo sapiens (human); hsa04530 Tight junction - Homo sapiens (human); hsa04670 Leukocyte transendothelial migration - Homo sapiens (human); hsa05160 Hepatitis C - Homo sapiens (human);
P09601	252	1.42	Up	T	Heme oxygenase 1 OS=Homo sapiens OX=9606 GN=HMOX1 PE=1 SV=1	HMOX1	0.999222	0.00798	72.315	VQDS(0.001)APVET(0.999)PR	2	-0.98277	1	1.035	1.128	1.077	0.761	peroxisome	GO:0044085 cellular component biogenesis; GO:0044700 single organism signaling; GO:0002694 regulation of leukocyte activation; GO:0035094 response to nicotine; GO:0010941 regulation of cell death; GO:0048732 gland development; GO:0072718 response to cisplatin; GO:0009891 positive regulation of biosynthetic process; GO:0043523 regulation of neuron apoptotic process; GO:0002698 negative regulation …	GO:0016020 membrane; GO:0005615 extracellular space; GO:0044421 extracellular region part; GO:0005783 endoplasmic reticulum; GO:0042175 nuclear outer membrane-endoplasmic reticulum membrane network; GO:0098857 membrane microdomain; GO:0071944 cell periphery; GO:0005737 cytoplasm; GO:0044424 intracellular part; GO:0005623 cell; GO:0044422 organelle part; GO:0043228 non-membrane-bounded organelle; …	GO:0043167 ion binding; GO:0046983 protein dimerization activity; GO:0004630 phospholipase D activity; GO:0016705 oxidoreductase activity, acting on paired donors, with incorporation or reduction of molecular oxygen; GO:0005515 protein binding; GO:0016787 hydrolase activity; GO:0004392 heme oxygenase (decyclizing) activity; GO:0016298 lipase activity; GO:0004871 signal transducer activity; GO:001…	K00510	HMOX1; heme oxygenase 1 [EC:1.14.14.18]	hsa00860 Porphyrin and chlorophyll metabolism - Homo sapiens (human); hsa01100 Metabolic pathways - Homo sapiens (human); hsa04066 HIF-1 signaling pathway - Homo sapiens (human); hsa04216 Ferroptosis - Homo sapiens (human); hsa04978 Mineral absorption - Homo sapiens (human); hsa05200 Pathways in cancer - Homo sapiens (human); hsa05206 MicroRNAs in cancer - Homo sapiens (human); hsa05225 Hepatocel…	IPR016084;	Haem oxygenase-like, multi-helical;
A6NC57	17	1.406	Up	T	Ankyrin repeat domain-containing protein 62 OS=Homo sapiens OX=9606 GN=ANKRD62 PE=2 SV=4	ANKRD62	1	0.0424	40.021	RRMAT(1)WR	3	-2.2608	1	0.577	0.442	1.801	1.286	nucleus			GO:0005515 protein binding; GO:0005488 binding;				IPR020683;	Ankyrin repeat-containing domain;
Q969P0	169	1.405	Up	T	Immunoglobulin superfamily member 8 OS=Homo sapiens OX=9606 GN=IGSF8 PE=1 SV=1	IGSF8	1	0.0422	44.318	QAPT(1)S(1)PPR	2	0.29055	1	0.489	0.36	1.908	1.364	extracellular	GO:0014706 striated muscle tissue development; GO:0000003 reproduction; GO:0007399 nervous system development; GO:0032502 developmental process; GO:0044707 single-multicellular organism process; GO:0009888 tissue development; GO:0022414 reproductive process; GO:0060537 muscle tissue development; GO:0048731 system development; GO:0019953 sexual reproduction; GO:0044763 single-organism cellular pro…	GO:0016020 membrane; GO:0044421 extracellular region part; GO:0071944 cell periphery; GO:0031982 vesicle; GO:0031224 intrinsic component of membrane; GO:0005623 cell; GO:0016021 integral component of membrane; GO:0005576 extracellular region; GO:0005886 plasma membrane; GO:0043226 organelle; GO:0070062 extracellular exosome; GO:0044425 membrane part; GO:0044464 cell part; GO:1903561 extracellular…	GO:0005515 protein binding; GO:0005488 binding;	K06730	IGSF8, CD316; immunoglobulin superfamily, member 8		IPR007110; IPR013783; IPR003599; IPR013106;	Immunoglobulin-like domain; Immunoglobulin-like fold; Immunoglobulin subtype; Immunoglobulin V-set domain;
Q7L804	275	1.404	Up	T	Rab11 family-interacting protein 2 OS=Homo sapiens OX=9606 GN=RAB11FIP2 PE=1 SV=1	RAB11FIP2	0.83104	0.00665	90.142	T(0.831)LS(0.14)FDT(0.027)S(0.002)K	2	0.46373	1	0.699	0.747	1.528	1.092	nucleus	GO:0044700 single organism signaling; GO:0065008 regulation of biological quality; GO:0009914 hormone transport; GO:0071331 cellular response to hexose stimulus; GO:0009746 response to hexose; GO:0042593 glucose homeostasis; GO:0044699 single-organism process; GO:0009749 response to glucose; GO:0048871 multicellular organismal homeostasis; GO:0015031 protein transport; GO:0051234 establishment of…	GO:0016020 membrane; GO:0031090 organelle membrane; GO:0031410 cytoplasmic vesicle; GO:0071944 cell periphery; GO:0005737 cytoplasm; GO:0031982 vesicle; GO:0044433 cytoplasmic vesicle part; GO:0055038 recycling endosome membrane; GO:0044424 intracellular part; GO:0005623 cell; GO:0044422 organelle part; GO:0055037 recycling endosome; GO:0031974 membrane-enclosed lumen; GO:0005654 nucleoplasm; GO:…	GO:0031267 small GTPase binding; GO:0042802 identical protein binding; GO:0017016 Ras GTPase binding; GO:0042803 protein homodimerization activity; GO:0005488 binding; GO:0019901 protein kinase binding; GO:0046983 protein dimerization activity; GO:0005515 protein binding; GO:0051020 GTPase binding; GO:0019900 kinase binding; GO:0017137 Rab GTPase binding; GO:0019899 enzyme binding;	K12484	RAB11FIP1_2_5; Rab11 family-interacting protein 1/2/5	hsa04144 Endocytosis - Homo sapiens (human);	IPR019018; IPR000008;	Rab-binding domain FIP-RBD; C2 domain;
P52948	1000	1.387	Up	T	Nuclear pore complex protein Nup98-Nup96 OS=Homo sapiens OX=9606 GN=NUP98 PE=1 SV=4	NUP98	0.994564	1.87e-07	104.81	AS(0.005)LLT(0.995)DEEDVDMALDQR	3	-0.4675	1	0.996	1.167	1.066	0.771	nucleus	GO:0044085 cellular component biogenesis; GO:0050658 RNA transport; GO:0051169 nuclear transport; GO:0000973 posttranscriptional tethering of RNA polymerase II gene DNA at nuclear periphery; GO:0044237 cellular metabolic process; GO:0015031 protein transport; GO:1902583 multi-organism intracellular transport; GO:0008152 metabolic process; GO:0044033 multi-organism metabolic process; GO:0032879 re…	GO:0016020 membrane; GO:0031090 organelle membrane; GO:0005737 cytoplasm; GO:0032991 macromolecular complex; GO:0044424 intracellular part; GO:0005623 cell; GO:0044422 organelle part; GO:0031974 membrane-enclosed lumen; GO:0005654 nucleoplasm; GO:0031965 nuclear membrane; GO:0070013 intracellular organelle lumen; GO:0044464 cell part; GO:0005622 intracellular; GO:0043227 membrane-bounded organell…	GO:0097159 organic cyclic compound binding; GO:1901363 heterocyclic compound binding; GO:0005048 signal sequence binding; GO:0003723 RNA binding; GO:0005487 nucleocytoplasmic transporter activity; GO:0042277 peptide binding; GO:0005488 binding; GO:0003676 nucleic acid binding; GO:0008139 nuclear localization sequence binding; GO:0005515 protein binding; GO:0033218 amide binding; GO:0017056 struct…	K14297	NUP98, ADAR2, NUP116; nuclear pore complex protein Nup98-Nup96	hsa03013 RNA transport - Homo sapiens (human); hsa05164 Influenza A - Homo sapiens (human);	IPR007230; IPR021967;	Peptidase S59, nucleoporin; Nuclear protein 96;
Q01082	2328	1.383	Up	T	Spectrin beta chain, non-erythrocytic 1 OS=Homo sapiens OX=9606 GN=SPTBN1 PE=1 SV=2	SPTBN1	0.811916	7.01e-20	181.96	AQT(0.812)LPT(0.186)S(0.002)VVTITSESSPGKR	3	0.79553	1	0.986	1.02	1.166	0.846	cytoplasm	GO:0044085 cellular component biogenesis; GO:0044700 single organism signaling; GO:0065008 regulation of biological quality; GO:0007166 cell surface receptor signaling pathway; GO:0032989 cellular component morphogenesis; GO:0090002 establishment of protein localization to plasma membrane; GO:0051169 nuclear transport; GO:0030832 regulation of actin filament length; GO:0044237 cellular metabolic …	GO:0016020 membrane; GO:0044421 extracellular region part; GO:0099568 cytoplasmic region; GO:0005737 cytoplasm; GO:0032991 macromolecular complex; GO:0099080 supramolecular complex; GO:0005623 cell; GO:0044422 organelle part; GO:0032589 neuron projection membrane; GO:0043228 non-membrane-bounded organelle; GO:0070062 extracellular exosome; GO:0098590 plasma membrane region; GO:0031256 leading edg…	GO:0003723 RNA binding; GO:0005085 guanyl-nucleotide exchange factor activity; GO:0044877 macromolecular complex binding; GO:0043167 ion binding; GO:0005515 protein binding; GO:0098772 molecular function regulator; GO:0005516 calmodulin binding; GO:0030506 ankyrin binding; GO:1901363 heterocyclic compound binding; GO:0097159 organic cyclic compound binding; GO:0050839 cell adhesion molecule bindi…	K06115	SPTB; spectrin beta		IPR001605; IPR011993; IPR001715; IPR001849;	Pleckstrin homology domain, spectrin-type; PH domain-like; Calponin homology domain; Pleckstrin homology domain;
Q9C0D5	211	1.367	Up	T	Protein TANC1 OS=Homo sapiens OX=9606 GN=TANC1 PE=1 SV=3	TANC1	0.963103	1.15e-12	129.27	TAANKS(0.002)PCET(0.963)IS(0.034)S(0.001)PSSTLESK	3	0.45843	1	1.058	0.928	1.173	0.861	nucleus	GO:0016043 cellular component organization; GO:0044707 single-multicellular organism process; GO:0043954 cellular component maintenance; GO:0097061 dendritic spine organization; GO:0014902 myotube differentiation; GO:0009628 response to abiotic stimulus; GO:0048869 cellular developmental process; GO:0044699 single-organism process; GO:0050896 response to stimulus; GO:0006949 syncytium formation; …	GO:0016020 membrane; GO:0030425 dendrite; GO:0042995 cell projection; GO:0071944 cell periphery; GO:0030054 cell junction; GO:0043025 neuronal cell body; GO:0044463 cell projection part; GO:0005623 cell; GO:0043679 axon terminus; GO:0032279 asymmetric synapse; GO:0005886 plasma membrane; GO:0045202 synapse; GO:0045211 postsynaptic membrane; GO:0043226 organelle; GO:0036477 somatodendritic compart…	GO:0005515 protein binding; GO:0005488 binding;				IPR011990; IPR020683; IPR013026;	Tetratricopeptide-like helical domain; Ankyrin repeat-containing domain; Tetratricopeptide repeat-containing domain;
Q7Z6E9	1468	1.359	Up	T	E3 ubiquitin-protein ligase RBBP6 OS=Homo sapiens OX=9606 GN=RBBP6 PE=1 SV=1	RBBP6	0.999991	0.000193	86.413	ASSNKDFT(1)PNR	2	1.2313	2	1.141	1.043	1.046	0.773	nucleus	GO:0061053 somite development; GO:0043009 chordate embryonic development; GO:0044699 single-organism process; GO:0009058 biosynthetic process; GO:0044237 cellular metabolic process; GO:0008152 metabolic process; GO:0019538 protein metabolic process; GO:0043170 macromolecule metabolic process; GO:0009790 embryo development; GO:0006396 RNA processing; GO:0032502 developmental process; GO:0051716 ce…	GO:0043229 intracellular organelle; GO:0043232 intracellular non-membrane-bounded organelle; GO:0044430 cytoskeletal part; GO:0044446 intracellular organelle part; GO:0005737 cytoplasm; GO:0031981 nuclear lumen; GO:0044424 intracellular part; GO:0005730 nucleolus; GO:0005829 cytosol; GO:0005623 cell; GO:0044422 organelle part; GO:0043228 non-membrane-bounded organelle; GO:0005856 cytoskeleton; GO…	GO:0003723 RNA binding; GO:0019787 ubiquitin-like protein transferase activity; GO:0043167 ion binding; GO:0005515 protein binding; GO:0061659 ubiquitin-like protein ligase activity; GO:0008270 zinc ion binding; GO:1901363 heterocyclic compound binding; GO:0097159 organic cyclic compound binding; GO:0061630 ubiquitin protein ligase activity; GO:0046914 transition metal ion binding; GO:0003824 cat…	K10624	RBBP6; E3 ubiquitin-protein ligase RBBP6 [EC:2.3.2.27]		IPR014891; IPR001841; IPR003613; IPR013083; IPR001878; IPR025829;	DWNN domain; Zinc finger, RING-type; U box domain; Zinc finger, RING/FYVE/PHD-type; Zinc finger, CCHC-type; Zinc knuckle CX2CX3GHX4C;
O60488	679	1.352	Up	T	Long-chain-fatty-acid--CoA ligase 4 OS=Homo sapiens OX=9606 GN=ACSL4 PE=1 SV=2	ACSL4	0.936212	0.00169	56.817	LS(0.001)PEPWT(0.936)PET(0.062)GLVT(0.001)DAFK	3	-0.55988	1	0.748	0.791	1.447	1.074	endoplasmic reticulum	GO:0051188 cofactor biosynthetic process; GO:0046486 glycerolipid metabolic process; GO:0022414 reproductive process; GO:0032890 regulation of organic acid transport; GO:0044070 regulation of anion transport; GO:0048666 neuron development; GO:0048869 cellular developmental process; GO:0035337 fatty-acyl-CoA metabolic process; GO:0051046 regulation of secretion; GO:0022008 neurogenesis; GO:0044699…	GO:0016020 membrane; GO:0019867 outer membrane; GO:0042175 nuclear outer membrane-endoplasmic reticulum membrane network; GO:0044421 extracellular region part; GO:0005783 endoplasmic reticulum; GO:0031090 organelle membrane; GO:0031982 vesicle; GO:0005737 cytoplasm; GO:0043025 neuronal cell body; GO:0031224 intrinsic component of membrane; GO:0044438 microbody part; GO:0044424 intracellular part;…	GO:0005524 ATP binding; GO:1901265 nucleoside phosphate binding; GO:0004467 long-chain fatty acid-CoA ligase activity; GO:0047676 arachidonate-CoA ligase activity; GO:0001882 nucleoside binding; GO:0043167 ion binding; GO:0016874 ligase activity; GO:0016877 ligase activity, forming carbon-sulfur bonds; GO:0000166 nucleotide binding; GO:0097159 organic cyclic compound binding; GO:1901363 heterocyc…	K01897	ACSL, fadD; long-chain acyl-CoA synthetase [EC:6.2.1.3]	hsa00061 Fatty acid biosynthesis - Homo sapiens (human); hsa00071 Fatty acid degradation - Homo sapiens (human); hsa01100 Metabolic pathways - Homo sapiens (human); hsa01212 Fatty acid metabolism - Homo sapiens (human); hsa03320 PPAR signaling pathway - Homo sapiens (human); hsa04146 Peroxisome - Homo sapiens (human); hsa04216 Ferroptosis - Homo sapiens (human); hsa04714 Thermogenesis - Homo sapi…	IPR000873;	AMP-dependent synthetase/ligase;
Q96A65	237	1.352	Up	T	Exocyst complex component 4 OS=Homo sapiens OX=9606 GN=EXOC4 PE=1 SV=1	EXOC4	0.9091	5.63e-07	107.09	DASVPLIDVT(0.091)NLPT(0.909)PR	3	-0.30878	1	0.925	0.97	1.224	0.908	nucleus	GO:0044700 single organism signaling; GO:0044699 single-organism process; GO:0015031 protein transport; GO:0051234 establishment of localization; GO:0006605 protein targeting; GO:0006612 protein targeting to membrane; GO:0048729 tissue morphogenesis; GO:0051649 establishment of localization in cell; GO:0007154 cell communication; GO:0006893 Golgi to plasma membrane transport; GO:0072132 mesenchym…	GO:0016020 membrane; GO:0005938 cell cortex; GO:0071944 cell periphery; GO:0099568 cytoplasmic region; GO:0005737 cytoplasm; GO:0032991 macromolecular complex; GO:0030426 growth cone; GO:0044424 intracellular part; GO:0035748 myelin sheath abaxonal region; GO:0000145 exocyst; GO:0098858 actin-based cell projection; GO:0005623 cell; GO:0044425 membrane part; GO:0005622 intracellular; GO:0044464 ce…	GO:0031267 small GTPase binding; GO:0047485 protein N-terminus binding; GO:0017016 Ras GTPase binding; GO:0005488 binding; GO:0005515 protein binding; GO:0019904 protein domain specific binding; GO:0051020 GTPase binding; GO:0017160 Ral GTPase binding; GO:0030165 PDZ domain binding; GO:0019899 enzyme binding;	K06111	EXOC4, SEC8; exocyst complex component 4		IPR007191;	Sec8 exocyst complex component specific domain;
Q5T0W9	867	1.346	Up	T	Protein FAM83B OS=Homo sapiens OX=9606 GN=FAM83B PE=1 SV=1	FAM83B	0.899704	7.48e-05	112.5	T(0.9)PS(0.1)PGPVESK	2	0.46562	2	1.453	1.501	0.561	0.419	nucleus	GO:0050794 regulation of cellular process; GO:0044700 single organism signaling; GO:0051716 cellular response to stimulus; GO:0007166 cell surface receptor signaling pathway; GO:0044699 single-organism process; GO:0007169 transmembrane receptor protein tyrosine kinase signaling pathway; GO:0008283 cell proliferation; GO:0007173 epidermal growth factor receptor signaling pathway; GO:0023052 signal…	GO:0016020 membrane; GO:0044424 intracellular part; GO:0005623 cell; GO:0044464 cell part; GO:0005622 intracellular; GO:0005737 cytoplasm;	GO:0043548 phosphatidylinositol 3-kinase binding; GO:0036312 phosphatidylinositol 3-kinase regulatory subunit binding; GO:0005154 epidermal growth factor receptor binding; GO:0005102 receptor binding; GO:0036313 phosphatidylinositol 3-kinase catalytic subunit binding; GO:0005488 binding; GO:0019901 protein kinase binding; GO:0070851 growth factor receptor binding; GO:0005515 protein binding; GO:0…
Q8NFH5	280	1.346	Up	T	Nucleoporin NUP35 OS=Homo sapiens OX=9606 GN=NUP35 PE=1 SV=1	NUP35	0.999582	0.0001	81.643	T(0.307)LGT(0.626)PT(0.068)QPGS(0.999)T(1)PR	2	-0.75655	1	1.03	0.935	1.179	0.88	nucleus	GO:0050658 RNA transport; GO:0051169 nuclear transport; GO:0044237 cellular metabolic process; GO:0015031 protein transport; GO:1902583 multi-organism intracellular transport; GO:0008152 metabolic process; GO:0044033 multi-organism metabolic process; GO:0032879 regulation of localization; GO:0015931 nucleobase-containing compound transport; GO:0033365 protein localization to organelle; GO:0019538…	GO:0016020 membrane; GO:0031090 organelle membrane; GO:0071944 cell periphery; GO:0044613 nuclear pore central transport channel; GO:0032991 macromolecular complex; GO:0044424 intracellular part; GO:0005623 cell; GO:0044422 organelle part; GO:0031974 membrane-enclosed lumen; GO:0005652 nuclear lamina; GO:0005654 nucleoplasm; GO:0031965 nuclear membrane; GO:0070013 intracellular organelle lumen; G…	GO:0097159 organic cyclic compound binding; GO:1901363 heterocyclic compound binding; GO:0003677 DNA binding; GO:0005487 nucleocytoplasmic transporter activity; GO:0005488 binding; GO:0005543 phospholipid binding; GO:0043167 ion binding; GO:0003676 nucleic acid binding; GO:0008289 lipid binding; GO:0003697 single-stranded DNA binding; GO:0043168 anion binding; GO:0005515 protein binding; GO:00052…	K14313	NUP35, NUP53; nuclear pore complex protein Nup53	hsa03013 RNA transport - Homo sapiens (human);	IPR000504; IPR007846;	RNA recognition motif domain; RNA-recognition motif (RRM) Nup35-type domain;
P13051	60	1.344	Up	T	Uracil-DNA glycosylase OS=Homo sapiens OX=9606 GN=UNG PE=1 SV=2	UNG	0.954868	4.91e-06	77.731	KAPAGQEEPGT(0.955)PPS(0.035)S(0.01)PLSAEQLDR	4	1.0708	1	0.916	0.816	1.324	0.989	mitochondria	GO:0002694 regulation of leukocyte activation; GO:0045191 regulation of isotype switching; GO:0010941 regulation of cell death; GO:0002824 positive regulation of adaptive immune response based on somatic recombination of immune receptors built from immunoglobulin superfamily domains; GO:0006285 base-excision repair, AP site formation; GO:0044237 cellular metabolic process; GO:0008152 metabolic pr…	GO:0043229 intracellular organelle; GO:0044446 intracellular organelle part; GO:0005737 cytoplasm; GO:0031981 nuclear lumen; GO:0044424 intracellular part; GO:0005623 cell; GO:0044422 organelle part; GO:0005739 mitochondrion; GO:0031974 membrane-enclosed lumen; GO:0043231 intracellular membrane-bounded organelle; GO:0043226 organelle; GO:0005654 nucleoplasm; GO:0005634 nucleus; GO:0070013 intrace…	GO:0003677 DNA binding; GO:0004844 uracil DNA N-glycosylase activity; GO:0016787 hydrolase activity; GO:0005515 protein binding; GO:0097506 deaminated base DNA N-glycosylase activity; GO:1901363 heterocyclic compound binding; GO:0097159 organic cyclic compound binding; GO:0016799 hydrolase activity, hydrolyzing N-glycosyl compounds; GO:0003824 catalytic activity; GO:0005488 binding; GO:0016798 hy…	K03648	UNG, UDG; uracil-DNA glycosylase [EC:3.2.2.27]	hsa03410 Base excision repair - Homo sapiens (human); hsa05340 Primary immunodeficiency - Homo sapiens (human);	IPR005122;	Uracil-DNA glycosylase-like;
Q05655	507	1.344	Up	T	Protein kinase C delta type OS=Homo sapiens OX=9606 GN=PRKCD PE=1 SV=2	PRKCD	0.846821	1.48e-23	194.7	AS(0.153)T(0.847)FCGTPDYIAPEILQGLK	4	-0.66149	2	1.388	1.253	0.758	0.566	cytoplasm	GO:0044700 single organism signaling; GO:0010941 regulation of cell death; GO:1904385 cellular response to angiotensin; GO:0010608 posttranscriptional regulation of gene expression; GO:0098542 defense response to other organism; GO:0009891 positive regulation of biosynthetic process; GO:0018212 peptidyl-tyrosine modification; GO:0032091 negative regulation of protein binding; GO:0031347 regulatio…	GO:0034774 secretory granule lumen; GO:0016020 membrane; GO:0005783 endoplasmic reticulum; GO:0044421 extracellular region part; GO:0031410 cytoplasmic vesicle; GO:0030054 cell junction; GO:0071944 cell periphery; GO:0031982 vesicle; GO:0005737 cytoplasm; GO:0044433 cytoplasmic vesicle part; GO:0044424 intracellular part; GO:0035578 azurophil granule lumen; GO:0005911 cell-cell junction; GO:00056…	GO:1901265 nucleoside phosphate binding; GO:0016773 phosphotransferase activity, alcohol group as acceptor; GO:0019901 protein kinase binding; GO:0004713 protein tyrosine kinase activity; GO:0005515 protein binding; GO:0004672 protein kinase activity; GO:0098772 molecular function regulator; GO:0097159 organic cyclic compound binding; GO:1901363 heterocyclic compound binding; GO:0016301 kinase ac…	K06068	PRKCD; novel protein kinase C delta type [EC:2.7.11.13]	hsa04062 Chemokine signaling pathway - Homo sapiens (human); hsa04140 Autophagy - animal - Homo sapiens (human); hsa04270 Vascular smooth muscle contraction - Homo sapiens (human); hsa04621 NOD-like receptor signaling pathway - Homo sapiens (human); hsa04625 C-type lectin receptor signaling pathway - Homo sapiens (human); hsa04666 Fc gamma R-mediated phagocytosis - Homo sapiens (human); hsa04722 …	IPR002219; IPR000719; IPR020454; IPR000008; IPR017892; IPR000961; IPR011009;	Protein kinase C-like, phorbol ester/diacylglycerol-binding domain; Protein kinase domain; Diacylglycerol/phorbol-ester binding; C2 domain; Protein kinase, C-terminal; AGC-kinase, C-terminal; Protein kinase-like domain;
Q9H7N4	976	1.341	Up	T	Splicing factor, arginine/serine-rich 19 OS=Homo sapiens OX=9606 GN=SCAF1 PE=1 SV=3	SCAF1	0.775662	0.00968	77.662	VPS(0.224)T(0.776)PPPK	2	0.68629	3	1.341	1.204	0.816	0.61	nucleus	GO:0006725 cellular aromatic compound metabolic process; GO:0097659 nucleic acid-templated transcription; GO:0009058 biosynthetic process; GO:0044237 cellular metabolic process; GO:0071704 organic substance metabolic process; GO:0008152 metabolic process; GO:0046483 heterocycle metabolic process; GO:0019438 aromatic compound biosynthetic process; GO:0006139 nucleobase-containing compound metaboli…	GO:0043226 organelle; GO:0043231 intracellular membrane-bounded organelle; GO:0043229 intracellular organelle; GO:0005634 nucleus; GO:0044464 cell part; GO:0005622 intracellular; GO:0044424 intracellular part; GO:0043227 membrane-bounded organelle; GO:0005623 cell;	GO:0097159 organic cyclic compound binding; GO:1901363 heterocyclic compound binding; GO:0003723 RNA binding; GO:0005488 binding; GO:0003676 nucleic acid binding; GO:0005515 protein binding; GO:0019904 protein domain specific binding;
P27816	927	1.336	Up	T	Microtubule-associated protein 4 OS=Homo sapiens OX=9606 GN=MAP4 PE=1 SV=3	MAP4	0.835435	0.000393	76.24	LAT(0.025)NT(0.835)S(0.139)APDLK	3	-0.14034	1	0.524	0.481	1.772	1.331	nucleus	GO:0060491 regulation of cell projection assembly; GO:0007067 mitotic nuclear division; GO:0051129 negative regulation of cellular component organization; GO:0048666 neuron development; GO:0048869 cellular developmental process; GO:0022008 neurogenesis; GO:0044699 single-organism process; GO:1902116 negative regulation of organelle assembly; GO:1902115 regulation of organelle assembly; GO:0051234…	GO:0044421 extracellular region part; GO:0005874 microtubule; GO:0031982 vesicle; GO:0005737 cytoplasm; GO:0032991 macromolecular complex; GO:0099512 supramolecular fiber; GO:0044424 intracellular part; GO:0005623 cell; GO:0099080 supramolecular complex; GO:0032279 asymmetric synapse; GO:0044422 organelle part; GO:0043228 non-membrane-bounded organelle; GO:0070062 extracellular exosome; GO:007268…	GO:0097159 organic cyclic compound binding; GO:1901363 heterocyclic compound binding; GO:0003723 RNA binding; GO:0008092 cytoskeletal protein binding; GO:0008017 microtubule binding; GO:0005488 binding; GO:0003676 nucleic acid binding; GO:0015631 tubulin binding; GO:0005515 protein binding; GO:0005198 structural molecule activity;	K10431	MAP4; microtubule-associated protein 4
Q1ED39	308	1.336	Up	T	Lysine-rich nucleolar protein 1 OS=Homo sapiens OX=9606 GN=KNOP1 PE=1 SV=1	KNOP1	1	2.8e-17	154.26	ESGVAGDPWKEET(1)DT(1)DLEVVLEK	3	0.15535	1	1.165	1.166	0.947	0.711	nucleus		GO:0043229 intracellular organelle; GO:0043232 intracellular non-membrane-bounded organelle; GO:0044446 intracellular organelle part; GO:0031981 nuclear lumen; GO:0044424 intracellular part; GO:0005730 nucleolus; GO:0005623 cell; GO:0044422 organelle part; GO:0043228 non-membrane-bounded organelle; GO:0043231 intracellular membrane-bounded organelle; GO:0043226 organelle; GO:0031974 membrane-encl…	GO:0097159 organic cyclic compound binding; GO:1901363 heterocyclic compound binding; GO:0003723 RNA binding; GO:0005488 binding; GO:0003676 nucleic acid binding;				IPR028124;	Small acidic protein-like domain;
Q1ED39	310	1.336	Up	T	Lysine-rich nucleolar protein 1 OS=Homo sapiens OX=9606 GN=KNOP1 PE=1 SV=1	KNOP1	1	2.8e-17	154.26	ESGVAGDPWKEET(1)DT(1)DLEVVLEK	3	0.15535	1	1.165	1.166	0.947	0.711	nucleus		GO:0043229 intracellular organelle; GO:0043232 intracellular non-membrane-bounded organelle; GO:0044446 intracellular organelle part; GO:0031981 nuclear lumen; GO:0044424 intracellular part; GO:0005730 nucleolus; GO:0005623 cell; GO:0044422 organelle part; GO:0043228 non-membrane-bounded organelle; GO:0043231 intracellular membrane-bounded organelle; GO:0043226 organelle; GO:0031974 membrane-encl…	GO:0097159 organic cyclic compound binding; GO:1901363 heterocyclic compound binding; GO:0003723 RNA binding; GO:0005488 binding; GO:0003676 nucleic acid binding;				IPR028124;	Small acidic protein-like domain;
Q9BRD0	187	1.336	Up	T	BUD13 homolog OS=Homo sapiens OX=9606 GN=BUD13 PE=1 SV=1	BUD13	0.947337	0.000152	80.411	IRHDS(0.473)S(0.591)DT(0.947)S(0.989)PPR	2	-0.4583	2	1.123	1.092	1.02	0.766	nucleus	GO:0050658 RNA transport; GO:0046907 intracellular transport; GO:0006725 cellular aromatic compound metabolic process; GO:0051028 mRNA transport; GO:0051168 nuclear export; GO:0051169 nuclear transport; GO:0044237 cellular metabolic process; GO:0015031 protein transport; GO:0051236 establishment of RNA localization; GO:0051234 establishment of localization; GO:0071704 organic substance metabolic …	GO:0043229 intracellular organelle; GO:0044446 intracellular organelle part; GO:0032991 macromolecular complex; GO:0044424 intracellular part; GO:0005623 cell; GO:0044422 organelle part; GO:0070274 RES complex; GO:0043231 intracellular membrane-bounded organelle; GO:0043226 organelle; GO:0005634 nucleus; GO:0005622 intracellular; GO:0044464 cell part; GO:0043227 membrane-bounded organelle; GO:004…	GO:0097159 organic cyclic compound binding; GO:1901363 heterocyclic compound binding; GO:0003723 RNA binding; GO:0005515 protein binding; GO:0005488 binding; GO:0003676 nucleic acid binding;	K13106	BUD13, CWC26; pre-mRNA-splicing factor CWC26
Q9UKK3	333	1.333	Up	T	Protein mono-ADP-ribosyltransferase PARP4 OS=Homo sapiens OX=9606 GN=PARP4 PE=1 SV=3	PARP4	1	0.00496	61.11	LIPHKGT(1)MPK	4	-0.81275	1	0.984	1.017	1.152	0.867	peroxisome	GO:0043413 macromolecule glycosylation; GO:0033554 cellular response to stress; GO:0006725 cellular aromatic compound metabolic process; GO:0006259 DNA metabolic process; GO:0044267 cellular protein metabolic process; GO:0044699 single-organism process; GO:0009058 biosynthetic process; GO:0050896 response to stimulus; GO:0044237 cellular metabolic process; GO:0051234 establishment of localization…	GO:0016020 membrane; GO:0044421 extracellular region part; GO:0005874 microtubule; GO:0031982 vesicle; GO:0005737 cytoplasm; GO:0032991 macromolecular complex; GO:0099512 supramolecular fiber; GO:0044424 intracellular part; GO:0099080 supramolecular complex; GO:0005623 cell; GO:0044422 organelle part; GO:0043228 non-membrane-bounded organelle; GO:0070062 extracellular exosome; GO:0005856 cytoskel…	GO:0097159 organic cyclic compound binding; GO:1901363 heterocyclic compound binding; GO:0016763 transferase activity, transferring pentosyl groups; GO:0003677 DNA binding; GO:0003950 NAD+ ADP-ribosyltransferase activity; GO:0003824 catalytic activity; GO:0005488 binding; GO:0003676 nucleic acid binding; GO:0005515 protein binding; GO:0016757 transferase activity, transferring glycosyl groups; GO…	K10798	PARP; poly [ADP-ribose] polymerase [EC:2.4.2.30]	hsa03410 Base excision repair - Homo sapiens (human); hsa04210 Apoptosis - Homo sapiens (human); hsa04217 Necroptosis - Homo sapiens (human);	IPR004102; IPR013694; IPR012317; IPR001357; IPR002035;	Poly(ADP-ribose) polymerase, regulatory domain; VIT domain; Poly(ADP-ribose) polymerase, catalytic domain; BRCT domain; von Willebrand factor, type A;
Q9HCH0	1171	1.327	Up	T	Nck-associated protein 5-like OS=Homo sapiens OX=9606 GN=NCKAP5L PE=1 SV=2	NCKAP5L	1	0.0296	96.665	RAHT(1)LER	3	0.30038	1	0.357	0.268	2.003	1.514	nucleus	GO:0051261 protein depolymerization; GO:0016043 cellular component organization; GO:0071822 protein complex subunit organization; GO:0007019 microtubule depolymerization; GO:0031109 microtubule polymerization or depolymerization; GO:0044763 single-organism cellular process; GO:0044699 single-organism process; GO:0032984 macromolecular complex disassembly; GO:0007017 microtubule-based process; GO:…	GO:0043229 intracellular organelle; GO:0099513 polymeric cytoskeletal fiber; GO:0005874 microtubule; GO:0035371 microtubule plus-end; GO:0043232 intracellular non-membrane-bounded organelle; GO:0044430 cytoskeletal part; GO:0005737 cytoplasm; GO:0044446 intracellular organelle part; GO:1990752 microtubule end; GO:0099512 supramolecular fiber; GO:0044424 intracellular part; GO:0099080 supramolecul…	GO:0005515 protein binding; GO:0005488 binding;				IPR032769;	Nck-associated protein 5, C-terminal;
Q99442	375	1.322	Up	T	Translocation protein SEC62 OS=Homo sapiens OX=9606 GN=SEC62 PE=1 SV=1	SEC62	1	1.27e-19	158.1	EELEQQT(1)DGDCEEDEEEENDGETPK	3	0.53815	1	1.553	1.313	0.614	0.465	plasma membrane	GO:0050794 regulation of cellular process; GO:0044700 single organism signaling; GO:0046907 intracellular transport; GO:0033554 cellular response to stress; GO:0072594 establishment of protein localization to organelle; GO:0034976 response to endoplasmic reticulum stress; GO:0035967 cellular response to topologically incorrect protein; GO:0071310 cellular response to organic substance; GO:0044699…	GO:0043229 intracellular organelle; GO:0016020 membrane; GO:0042175 nuclear outer membrane-endoplasmic reticulum membrane network; GO:0005783 endoplasmic reticulum; GO:0005791 rough endoplasmic reticulum; GO:0044446 intracellular organelle part; GO:0005737 cytoplasm; GO:0031224 intrinsic component of membrane; GO:0012505 endomembrane system; GO:0044424 intracellular part; GO:0005829 cytosol; GO:0…	GO:0022892 substrate-specific transporter activity; GO:0060089 molecular transducer activity; GO:0004872 receptor activity; GO:0008565 protein transporter activity; GO:0005215 transporter activity;	K12275	SEC62; translocation protein SEC62	hsa03060 Protein export - Homo sapiens (human); hsa04141 Protein processing in endoplasmic reticulum - Homo sapiens (human);	IPR011991;	Winged helix-turn-helix DNA-binding domain;
Q9Y2K2	469	1.315	Up	T	Serine/threonine-protein kinase SIK3 OS=Homo sapiens OX=9606 GN=SIK3 PE=1 SV=4	SIK3	1	0.0233	71.806	RHT(1)VGVADPR	3	1.2152	1	1.374	1.463	0.628	0.478	endoplasmic reticulum,mitochondria	GO:0016310 phosphorylation; GO:0044267 cellular protein metabolic process; GO:0044238 primary metabolic process; GO:0044237 cellular metabolic process; GO:0006796 phosphate-containing compound metabolic process; GO:0071704 organic substance metabolic process; GO:0008152 metabolic process; GO:0006468 protein phosphorylation; GO:0006793 phosphorus metabolic process; GO:0044260 cellular macromolecul…	GO:0044424 intracellular part; GO:0005623 cell; GO:0044464 cell part; GO:0005622 intracellular; GO:0005737 cytoplasm;	GO:0000287 magnesium ion binding; GO:0005524 ATP binding; GO:1901265 nucleoside phosphate binding; GO:0016773 phosphotransferase activity, alcohol group as acceptor; GO:0001882 nucleoside binding; GO:0043167 ion binding; GO:0005515 protein binding; GO:0004672 protein kinase activity; GO:0000166 nucleotide binding; GO:0097159 organic cyclic compound binding; GO:1901363 heterocyclic compound bindin…	K19009	SIK3; serine/threonine-protein kinase SIK3 [EC:2.7.11.1]		IPR015940; IPR000719; IPR011009;	Ubiquitin-associated domain; Protein kinase domain; Protein kinase-like domain;
Q8TF72	1930	1.312	Up	T	Protein Shroom3 OS=Homo sapiens OX=9606 GN=SHROOM3 PE=1 SV=2	SHROOM3	1	0.000149	102.52	S(1)T(1)LLIEQRK	2	2.1165	1	1.4	1.232	0.756	0.578	nucleus	GO:0001841 neural tube formation; GO:0065008 regulation of biological quality; GO:0035148 tube formation; GO:0043009 chordate embryonic development; GO:0048869 cellular developmental process; GO:0032989 cellular component morphogenesis; GO:0044699 single-organism process; GO:0009605 response to external stimulus; GO:0008105 asymmetric protein localization; GO:0048729 tissue morphogenesis; GO:0008…	GO:0043229 intracellular organelle; GO:0016020 membrane; GO:0099513 polymeric cytoskeletal fiber; GO:0005874 microtubule; GO:0016324 apical plasma membrane; GO:0043232 intracellular non-membrane-bounded organelle; GO:0030054 cell junction; GO:0044430 cytoskeletal part; GO:0071944 cell periphery; GO:0005737 cytoplasm; GO:0044446 intracellular organelle part; GO:0070161 anchoring junction; GO:00444…	GO:0051015 actin filament binding; GO:0008092 cytoskeletal protein binding; GO:0005488 binding; GO:0044877 macromolecular complex binding; GO:0003779 actin binding; GO:0005515 protein binding; GO:0032403 protein complex binding;	K18625	SHROOM; protein Shroom		IPR001478; IPR014800; IPR014799;	PDZ domain; Apx/Shrm Domain 1; Apx/Shrm Domain 2;
Q96BY6	1440	1.31	Up	T	Dedicator of cytokinesis protein 10 OS=Homo sapiens OX=9606 GN=DOCK10 PE=1 SV=3	DOCK10	0.980054	0.011	76.332	S(0.02)QT(0.98)LPIIR	2	-1.2721	1	0.656	0.652	1.571	1.203	nucleus	GO:0044700 single organism signaling; GO:0065008 regulation of biological quality; GO:0045321 leukocyte activation; GO:0048869 cellular developmental process; GO:0048666 neuron development; GO:0044699 single-organism process; GO:0060997 dendritic spine morphogenesis; GO:0032989 cellular component morphogenesis; GO:0022008 neurogenesis; GO:0007165 signal transduction; GO:0007154 cell communication…	GO:0030425 dendrite; GO:0043229 intracellular organelle; GO:0016020 membrane; GO:0042995 cell projection; GO:0044421 extracellular region part; GO:0005737 cytoplasm; GO:0031982 vesicle; GO:0044424 intracellular part; GO:0044463 cell projection part; GO:0005623 cell; GO:0005576 extracellular region; GO:0043197 dendritic spine; GO:0045202 synapse; GO:0043226 organelle; GO:0070062 extracellular exos…	GO:0005515 protein binding; GO:0098772 molecular function regulator; GO:0005085 guanyl-nucleotide exchange factor activity; GO:0005488 binding;	K21853	DOCK9_10_11; dedicator of cytokinesis protein 9/10/11		IPR021816; IPR027357; IPR010703; IPR011993; IPR027007; IPR001849;	Dedicator of cytokinesis C/D, N-terminal; DHR-2 domain; Dedicator of cytokinesis, C-terminal; PH domain-like; DHR-1 domain; Pleckstrin homology domain;
Q8IUD2	188	1.309	Up	T	ELKS/Rab6-interacting/CAST family member 1 OS=Homo sapiens OX=9606 GN=ERC1 PE=1 SV=1	ERC1	0.955829	0.00415	102.52	T(0.956)FWS(0.044)PELK	2	2.0164	1	0.678	0.788	1.471	1.128	nucleus	GO:0044700 single organism signaling; GO:0044699 single-organism process; GO:0044237 cellular metabolic process; GO:0015031 protein transport; GO:0006796 phosphate-containing compound metabolic process; GO:0051234 establishment of localization; GO:2001141 regulation of RNA biosynthetic process; GO:0007165 signal transduction; GO:0008152 metabolic process; GO:0051649 establishment of localization …	GO:0016020 membrane; GO:0061695 transferase complex, transferring phosphorus-containing groups; GO:0031090 organelle membrane; GO:0071944 cell periphery; GO:0005737 cytoplasm; GO:0008385 IkappaB kinase complex; GO:0032991 macromolecular complex; GO:0044424 intracellular part; GO:1902554 serine/threonine protein kinase complex; GO:0005623 cell; GO:0042734 presynaptic membrane; GO:1902911 protein k…	GO:0031267 small GTPase binding; GO:0050839 cell adhesion molecule binding; GO:0030275 LRR domain binding; GO:0017016 Ras GTPase binding; GO:0005488 binding; GO:0045296 cadherin binding; GO:0005515 protein binding; GO:0019904 protein domain specific binding; GO:0051020 GTPase binding; GO:0030165 PDZ domain binding; GO:0043522 leucine zipper domain binding; GO:0017137 Rab GTPase binding; GO:001989…	K16072	ERC1, CAST2, ELKS; ELKS/RAB6-interacting/CAST family member 1	hsa04064 NF-kappa B signaling pathway - Homo sapiens (human);	IPR019018;	Rab-binding domain FIP-RBD;
Q8NFH5	308	1.309	Up	T	Nucleoporin NUP35 OS=Homo sapiens OX=9606 GN=NUP35 PE=1 SV=1	NUP35	0.999949	2.2e-13	151.28	ASTSDYQVISDRQT(1)PK	3	0.44214	2	1.101	1.04	1.058	0.81	nucleus	GO:0050658 RNA transport; GO:0051169 nuclear transport; GO:0044237 cellular metabolic process; GO:0015031 protein transport; GO:1902583 multi-organism intracellular transport; GO:0008152 metabolic process; GO:0044033 multi-organism metabolic process; GO:0032879 regulation of localization; GO:0015931 nucleobase-containing compound transport; GO:0033365 protein localization to organelle; GO:0019538…	GO:0016020 membrane; GO:0031090 organelle membrane; GO:0071944 cell periphery; GO:0044613 nuclear pore central transport channel; GO:0032991 macromolecular complex; GO:0044424 intracellular part; GO:0005623 cell; GO:0044422 organelle part; GO:0031974 membrane-enclosed lumen; GO:0005652 nuclear lamina; GO:0005654 nucleoplasm; GO:0031965 nuclear membrane; GO:0070013 intracellular organelle lumen; G…	GO:0097159 organic cyclic compound binding; GO:1901363 heterocyclic compound binding; GO:0003677 DNA binding; GO:0005487 nucleocytoplasmic transporter activity; GO:0005488 binding; GO:0005543 phospholipid binding; GO:0043167 ion binding; GO:0003676 nucleic acid binding; GO:0008289 lipid binding; GO:0003697 single-stranded DNA binding; GO:0043168 anion binding; GO:0005515 protein binding; GO:00052…	K14313	NUP35, NUP53; nuclear pore complex protein Nup53	hsa03013 RNA transport - Homo sapiens (human);	IPR000504; IPR007846;	RNA recognition motif domain; RNA-recognition motif (RRM) Nup35-type domain;
Q71F56	1056	1.305	Up	T	Mediator of RNA polymerase II transcription subunit 13-like OS=Homo sapiens OX=9606 GN=MED13L PE=1 SV=1	MED13L	0.781426	0.00695	55.261	T(0.219)PRT(0.781)PRT(0.999)PR	3	-0.47406	1	0.866	0.984	1.233	0.948	cytoplasm	GO:0050794 regulation of cellular process; GO:0006725 cellular aromatic compound metabolic process; GO:0097659 nucleic acid-templated transcription; GO:0060255 regulation of macromolecule metabolic process; GO:0019219 regulation of nucleobase-containing compound metabolic process; GO:0009058 biosynthetic process; GO:0044237 cellular metabolic process; GO:0071704 organic substance metabolic proces…	GO:0043229 intracellular organelle; GO:0044446 intracellular organelle part; GO:0032991 macromolecular complex; GO:0031981 nuclear lumen; GO:0044424 intracellular part; GO:0005623 cell; GO:0044422 organelle part; GO:0043231 intracellular membrane-bounded organelle; GO:0043226 organelle; GO:0031974 membrane-enclosed lumen; GO:0005634 nucleus; GO:0005654 nucleoplasm; GO:0070013 intracellular organe…	GO:0000989 transcription factor activity, transcription factor binding; GO:0001104 RNA polymerase II transcription cofactor activity; GO:0001076 transcription factor activity, RNA polymerase II transcription factor binding; GO:0003712 transcription cofactor activity; GO:0000988 transcription factor activity, protein binding;	K15164	MED13; mediator of RNA polymerase II transcription subunit 13	hsa04919 Thyroid hormone signaling pathway - Homo sapiens (human);	IPR021643;	Mediator complex, subunit Med13, N-terminal, metazoa/fungi;
Q71F56	1059	1.305	Up	T	Mediator of RNA polymerase II transcription subunit 13-like OS=Homo sapiens OX=9606 GN=MED13L PE=1 SV=1	MED13L	0.99933	0.00695	55.261	T(0.219)PRT(0.781)PRT(0.999)PR	3	-0.47406	1	0.866	0.984	1.233	0.948	cytoplasm	GO:0050794 regulation of cellular process; GO:0006725 cellular aromatic compound metabolic process; GO:0097659 nucleic acid-templated transcription; GO:0060255 regulation of macromolecule metabolic process; GO:0019219 regulation of nucleobase-containing compound metabolic process; GO:0009058 biosynthetic process; GO:0044237 cellular metabolic process; GO:0071704 organic substance metabolic proces…	GO:0043229 intracellular organelle; GO:0044446 intracellular organelle part; GO:0032991 macromolecular complex; GO:0031981 nuclear lumen; GO:0044424 intracellular part; GO:0005623 cell; GO:0044422 organelle part; GO:0043231 intracellular membrane-bounded organelle; GO:0043226 organelle; GO:0031974 membrane-enclosed lumen; GO:0005634 nucleus; GO:0005654 nucleoplasm; GO:0070013 intracellular organe…	GO:0000989 transcription factor activity, transcription factor binding; GO:0001104 RNA polymerase II transcription cofactor activity; GO:0001076 transcription factor activity, RNA polymerase II transcription factor binding; GO:0003712 transcription cofactor activity; GO:0000988 transcription factor activity, protein binding;	K15164	MED13; mediator of RNA polymerase II transcription subunit 13	hsa04919 Thyroid hormone signaling pathway - Homo sapiens (human);	IPR021643;	Mediator complex, subunit Med13, N-terminal, metazoa/fungi;
Q86X02	154	0.769	Down	T	Cerebellar degeneration-related protein 2-like OS=Homo sapiens OX=9606 GN=CDR2L PE=1 SV=2	CDR2L	0.915748	0.000511	86.014	T(0.916)IHT(0.084)FPCLK	3	0.20083	1	1.177	0.859	0.869	1.134	cytoplasm			GO:0005515 protein binding; GO:0005488 binding;
P48634	1347	0.768	Down	T	Protein PRRC2A OS=Homo sapiens OX=9606 GN=PRRC2A PE=1 SV=3	PRRC2A	1	0.00489	58.885	EAPPPVLLT(1)PK	3	-0.41239	1	0.983	0.931	0.924	1.209	nucleus	GO:0032502 developmental process; GO:0030154 cell differentiation; GO:0044767 single-organism developmental process; GO:0048869 cellular developmental process; GO:0044763 single-organism cellular process; GO:0044699 single-organism process; GO:0009987 cellular process;	GO:0043229 intracellular organelle; GO:0016020 membrane; GO:0044421 extracellular region part; GO:0005737 cytoplasm; GO:0031982 vesicle; GO:0044424 intracellular part; GO:0005623 cell; GO:0005576 extracellular region; GO:0043226 organelle; GO:0070062 extracellular exosome; GO:0043231 intracellular membrane-bounded organelle; GO:0005634 nucleus; GO:0005622 intracellular; GO:0044464 cell part; GO:1…	GO:0097159 organic cyclic compound binding; GO:1901363 heterocyclic compound binding; GO:0003723 RNA binding; GO:0005515 protein binding; GO:0005488 binding; GO:0003676 nucleic acid binding;				IPR009738;	BAT2, N-terminal;
Q6ZNJ1	1867	0.768	Down	T	Neurobeachin-like protein 2 OS=Homo sapiens OX=9606 GN=NBEAL2 PE=1 SV=2	NBEAL2	0.894593	0.000659	56.366	DNLGEVPLT(0.895)PT(0.09)EEAS(0.015)LPLAVTK	4	0.44429	1	0.566	0.614	1.274	1.664	plasma membrane	GO:0044707 single-multicellular organism process; GO:0016043 cellular component organization; GO:0045321 leukocyte activation; GO:0002283 neutrophil activation involved in immune response; GO:0002252 immune effector process; GO:0048869 cellular developmental process; GO:0044699 single-organism process; GO:0032989 cellular component morphogenesis; GO:0050896 response to stimulus; GO:0048468 cell d…	GO:0016020 membrane; GO:0005783 endoplasmic reticulum; GO:0031090 organelle membrane; GO:0031410 cytoplasmic vesicle; GO:0071944 cell periphery; GO:0031982 vesicle; GO:0005737 cytoplasm; GO:0044433 cytoplasmic vesicle part; GO:0044424 intracellular part; GO:0005623 cell; GO:0044422 organelle part; GO:0070821 tertiary granule membrane; GO:0005622 intracellular; GO:0044464 cell part; GO:0098805 who…	GO:0005515 protein binding; GO:0005488 binding;	K23286			IPR000409; IPR013320; IPR031570; IPR017986; IPR011993; IPR015943; IPR016024; IPR023362;	BEACH domain; Concanavalin A-like lectin/glucanase domain; Domain of unknown function DUF4704; WD40-repeat-containing domain; PH domain-like; WD40/YVTN repeat-like-containing domain; Armadillo-type fold; PH-BEACH domain;
Q8ND76	75	0.768	Down	T	Cyclin-Y OS=Homo sapiens OX=9606 GN=CCNY PE=1 SV=2	CCNY	0.955342	4.46e-07	117.07	ASTIFLSKS(0.045)QT(0.955)DVR	3	-0.42371	1	1.224	1.681	0.449	0.587	nucleus	GO:0044700 single organism signaling; GO:1904031 positive regulation of cyclin-dependent protein kinase activity; GO:0032270 positive regulation of cellular protein metabolic process; GO:0007166 cell surface receptor signaling pathway; GO:0023051 regulation of signaling; GO:0044699 single-organism process; GO:0071900 regulation of protein serine/threonine kinase activity; GO:0007165 signal transd…	GO:0043229 intracellular organelle; GO:0016020 membrane; GO:0044421 extracellular region part; GO:0061695 transferase complex, transferring phosphorus-containing groups; GO:0071944 cell periphery; GO:0005737 cytoplasm; GO:0031982 vesicle; GO:0032991 macromolecular complex; GO:0000307 cyclin-dependent protein kinase holoenzyme complex; GO:0044424 intracellular part; GO:1990234 transferase complex;…	GO:0016538 cyclin-dependent protein serine/threonine kinase regulator activity; GO:0030234 enzyme regulator activity; GO:0005488 binding; GO:0019901 protein kinase binding; GO:0005515 protein binding; GO:0019887 protein kinase regulator activity; GO:0019207 kinase regulator activity; GO:0098772 molecular function regulator; GO:0019900 kinase binding; GO:0019899 enzyme binding;				IPR013763; IPR006671;	Cyclin-like; Cyclin, N-terminal;
Q06210	262	0.767	Down	T	Glutamine--fructose-6-phosphate aminotransferase [isomerizing] 1 OS=Homo sapiens OX=9606 GN=GFPT1 PE=1 SV=3	GFPT1	0.755543	1.53e-06	100.18	VDS(0.204)T(0.756)T(0.041)CLFPVEEK	3	-0.45473	1	0.754	0.963	1.016	1.33	mitochondria	GO:0009226 nucleotide-sugar biosynthetic process; GO:0044700 single organism signaling; GO:0044699 single-organism process; GO:0009058 biosynthetic process; GO:0006002 fructose 6-phosphate metabolic process; GO:0044237 cellular metabolic process; GO:0006796 phosphate-containing compound metabolic process; GO:0030968 endoplasmic reticulum unfolded protein response; GO:0007165 signal transduction; …	GO:0044421 extracellular region part; GO:0031982 vesicle; GO:0005737 cytoplasm; GO:0044424 intracellular part; GO:0005829 cytosol; GO:0005623 cell; GO:0005576 extracellular region; GO:0043226 organelle; GO:0070062 extracellular exosome; GO:0005622 intracellular; GO:0044464 cell part; GO:1903561 extracellular vesicle; GO:0043227 membrane-bounded organelle; GO:0043230 extracellular organelle; GO:00…	GO:0016769 transferase activity, transferring nitrogenous groups; GO:0097367 carbohydrate derivative binding; GO:0070548 L-glutamine aminotransferase activity; GO:0003824 catalytic activity; GO:0005488 binding; GO:0030246 carbohydrate binding; GO:0008483 transaminase activity; GO:0016740 transferase activity; GO:0004360 glutamine-fructose-6-phosphate transaminase (isomerizing) activity;	K00820	glmS, GFPT; glucosamine---fructose-6-phosphate aminotransferase (isomerizing) [EC:2.6.1.16]	hsa00250 Alanine, aspartate and glutamate metabolism - Homo sapiens (human); hsa00520 Amino sugar and nucleotide sugar metabolism - Homo sapiens (human); hsa01100 Metabolic pathways - Homo sapiens (human); hsa04931 Insulin resistance - Homo sapiens (human);	IPR029055; IPR001347; IPR017932;	Nucleophile aminohydrolases, N-terminal; Sugar isomerase (SIS); Glutamine amidotransferase type 2 domain;
Q8NCM8	2868	0.767	Down	T	Cytoplasmic dynein 2 heavy chain 1 OS=Homo sapiens OX=9606 GN=DYNC2H1 PE=1 SV=4	DYNC2H1	0.996081	0.0139	61.78	AY(1)GAT(0.996)PS(0.004)R	2	-2.6275	1	1.279	0.928	0.786	1.029	cytoplasm	GO:0098840 protein transport along microtubule; GO:0044085 cellular component biogenesis; GO:0010256 endomembrane system organization; GO:0001568 blood vessel development; GO:0007420 brain development; GO:0048869 cellular developmental process; GO:0023051 regulation of signaling; GO:0022008 neurogenesis; GO:0060271 cilium assembly; GO:0044699 single-organism process; GO:0016485 protein processing…	GO:0016020 membrane; GO:0044421 extracellular region part; GO:0005874 microtubule; GO:0071944 cell periphery; GO:0031982 vesicle; GO:0005737 cytoplasm; GO:0032991 macromolecular complex; GO:0044424 intracellular part; GO:0099512 supramolecular fiber; GO:0005623 cell; GO:0099080 supramolecular complex; GO:0044422 organelle part; GO:0043228 non-membrane-bounded organelle; GO:0070062 extracellular e…	GO:0005524 ATP binding; GO:1901265 nucleoside phosphate binding; GO:0003774 motor activity; GO:0001882 nucleoside binding; GO:0043167 ion binding; GO:0016817 hydrolase activity, acting on acid anhydrides; GO:0016787 hydrolase activity; GO:0000166 nucleotide binding; GO:0017111 nucleoside-triphosphatase activity; GO:0016887 ATPase activity; GO:0097159 organic cyclic compound binding; GO:1901363 he…	K10414	DYNC2H, DNCH2; dynein heavy chain 2, cytosolic	hsa04145 Phagosome - Homo sapiens (human); hsa04962 Vasopressin-regulated water reabsorption - Homo sapiens (human); hsa05132 Salmonella infection - Homo sapiens (human);	IPR004273; IPR011704; IPR013602; IPR027417; IPR013594; IPR024317; IPR003593; IPR024743;	Dynein heavy chain domain; ATPase, dynein-related, AAA domain; Dynein heavy chain, domain-2; P-loop containing nucleoside triphosphate hydrolase; Dynein heavy chain, domain-1; Dynein heavy chain, P-loop containing D4 domain; AAA+ ATPase domain; Dynein heavy chain, coiled coil stalk;
Q3KQU3	813	0.766	Down	T	MAP7 domain-containing protein 1 OS=Homo sapiens OX=9606 GN=MAP7D1 PE=1 SV=1	MAP7D1	0.915523	5.61e-07	107.15	T(0.916)PET(0.084)LLPFAEAEAFLK	3	1.634	1	1.125	1.162	0.745	0.977	nucleus	GO:0000226 microtubule cytoskeleton organization; GO:0016043 cellular component organization; GO:0007010 cytoskeleton organization; GO:0007017 microtubule-based process; GO:0009987 cellular process; GO:0006996 organelle organization; GO:0071840 cellular component organization or biogenesis;	GO:0043229 intracellular organelle; GO:0043232 intracellular non-membrane-bounded organelle; GO:0044430 cytoskeletal part; GO:0044446 intracellular organelle part; GO:0005737 cytoplasm; GO:0044424 intracellular part; GO:0005829 cytosol; GO:0005623 cell; GO:0005819 spindle; GO:0044422 organelle part; GO:0043228 non-membrane-bounded organelle; GO:0043226 organelle; GO:0005856 cytoskeleton; GO:00156…	GO:0005198 structural molecule activity;	K16806	MAP7D1; MAP7 domain-containing protein 1
Q9NQC1	619	0.766	Down	T	E3 ubiquitin-protein ligase Jade-2 OS=Homo sapiens OX=9606 GN=JADE2 PE=1 SV=2	JADE2	0.900632	0.00575	66.92	T(0.901)T(0.099)PDKAPK	3	0.24239	1	1.43	1.448	0.464	0.607	nucleus	GO:0018393 internal peptidyl-lysine acetylation; GO:0016043 cellular component organization; GO:0016570 histone modification; GO:0044267 cellular protein metabolic process; GO:0044237 cellular metabolic process; GO:0071704 organic substance metabolic process; GO:0018205 peptidyl-lysine modification; GO:0008152 metabolic process; GO:0043981 histone H4-K5 acetylation; GO:0043543 protein acylation; …	GO:0043229 intracellular organelle; GO:0044421 extracellular region part; GO:0044446 intracellular organelle part; GO:0031982 vesicle; GO:0032991 macromolecular complex; GO:0031981 nuclear lumen; GO:0044424 intracellular part; GO:1990234 transferase complex; GO:0005623 cell; GO:0005576 extracellular region; GO:0000123 histone acetyltransferase complex; GO:0044422 organelle part; GO:0031974 membra…	GO:0046914 transition metal ion binding; GO:0005488 binding; GO:0043167 ion binding; GO:0043169 cation binding; GO:0046872 metal ion binding; GO:0005515 protein binding; GO:0008270 zinc ion binding;	K22155	JADE2; E3 ubiquitin-protein ligase Jade-2 [EC:2.3.2.27]		IPR001965; IPR013083; IPR011011; IPR019787; IPR019542;	Zinc finger, PHD-type; Zinc finger, RING/FYVE/PHD-type; Zinc finger, FYVE/PHD-type; Zinc finger, PHD-finger; Enhancer of polycomb-like, N-terminal;
O75151	654	0.763	Down	T	Lysine-specific demethylase PHF2 OS=Homo sapiens OX=9606 GN=PHF2 PE=1 SV=4	PHF2	0.817824	9.01e-08	106.93	ALRPPT(0.818)S(0.182)PGVFGALQNFK	3	-0.13366	1	1.28	1.237	0.635	0.835	nucleus	GO:0048732 gland development; GO:0097659 nucleic acid-templated transcription; GO:0016577 histone demethylation; GO:0051129 negative regulation of cellular component organization; GO:0009891 positive regulation of biosynthetic process; GO:0044699 single-organism process; GO:0009058 biosynthetic process; GO:0044237 cellular metabolic process; GO:0008214 protein dealkylation; GO:2001141 regulation …	GO:0005737 cytoplasm; GO:0032991 macromolecular complex; GO:0044424 intracellular part; GO:0005623 cell; GO:0000777 condensed chromosome kinetochore; GO:0044422 organelle part; GO:0044427 chromosomal part; GO:0043228 non-membrane-bounded organelle; GO:0000793 condensed chromosome; GO:0031974 membrane-enclosed lumen; GO:0005654 nucleoplasm; GO:0070013 intracellular organelle lumen; GO:0044464 cell…	GO:0042393 histone binding; GO:0005506 iron ion binding; GO:0035064 methylated histone binding; GO:0043167 ion binding; GO:0005515 protein binding; GO:0008270 zinc ion binding; GO:0032451 demethylase activity; GO:0016491 oxidoreductase activity; GO:0046914 transition metal ion binding; GO:0003824 catalytic activity; GO:0005488 binding; GO:0051213 dioxygenase activity; GO:0032452 histone demethyla…	K19414	PHF2, JHDM1E; lysine-specific demethylase PHF2 [EC:1.14.11.-]		IPR003347; IPR013083; IPR001965; IPR011011; IPR019787;	JmjC domain; Zinc finger, RING/FYVE/PHD-type; Zinc finger, PHD-type; Zinc finger, FYVE/PHD-type; Zinc finger, PHD-finger;
P80723	31	0.763	Down	T	Brain acid soluble protein 1 OS=Homo sapiens OX=9606 GN=BASP1 PE=1 SV=2	BASP1	0.822456	4.68e-08	128.74	AEGAAT(0.822)EEEGT(0.178)PK	2	-0.049124	1	0.752	0.708	1.136	1.494	nucleus	GO:0022414 reproductive process; GO:0035282 segmentation; GO:0007420 brain development; GO:0045927 positive regulation of growth; GO:0048857 neural nucleus development; GO:0021762 substantia nigra development; GO:0051240 positive regulation of multicellular organismal process; GO:0044702 single organism reproductive process; GO:0010558 negative regulation of macromolecule biosynthetic process; GO…	GO:0016020 membrane; GO:0044421 extracellular region part; GO:0071944 cell periphery; GO:0030054 cell junction; GO:0005737 cytoplasm; GO:0031982 vesicle; GO:0030426 growth cone; GO:0044424 intracellular part; GO:0016604 nuclear body; GO:0005623 cell; GO:0044422 organelle part; GO:0043228 non-membrane-bounded organelle; GO:0031974 membrane-enclosed lumen; GO:0005856 cytoskeleton; GO:0070062 extrac…	GO:0097159 organic cyclic compound binding; GO:0000975 regulatory region DNA binding; GO:1901363 heterocyclic compound binding; GO:0003677 DNA binding; GO:0001067 regulatory region nucleic acid binding; GO:0003714 transcription corepressor activity; GO:0044212 transcription regulatory region DNA binding; GO:0005488 binding; GO:0003676 nucleic acid binding; GO:0000989 transcription factor activity…	K17272	BASP1; brain acid soluble protein 1
Q8WWQ0	1480	0.761	Down	T	PH-interacting protein OS=Homo sapiens OX=9606 GN=PHIP PE=1 SV=2	PHIP	0.964035	4.1e-08	143.64	SESSTSAFS(0.004)T(0.964)PT(0.032)R	2	-1.1852	1	1.292	1.537	0.485	0.639	nucleus	GO:0044700 single organism signaling; GO:0065008 regulation of biological quality; GO:0010941 regulation of cell death; GO:0008286 insulin receptor signaling pathway; GO:0009968 negative regulation of signal transduction; GO:0043567 regulation of insulin-like growth factor receptor signaling pathway; GO:0007166 cell surface receptor signaling pathway; GO:0043568 positive regulation of insulin-lik…	GO:0043229 intracellular organelle; GO:0044421 extracellular region part; GO:0031982 vesicle; GO:0044424 intracellular part; GO:0005623 cell; GO:0005576 extracellular region; GO:0043226 organelle; GO:0070062 extracellular exosome; GO:0043231 intracellular membrane-bounded organelle; GO:0005634 nucleus; GO:0005622 intracellular; GO:0044464 cell part; GO:1903561 extracellular vesicle; GO:0043227 me…	GO:0042393 histone binding; GO:0005102 receptor binding; GO:0070577 lysine-acetylated histone binding; GO:0005488 binding; GO:0044877 macromolecular complex binding; GO:0005515 protein binding; GO:0032403 protein complex binding; GO:0005158 insulin receptor binding;	K11797	PHIP, WDR11; PH-interacting protein		IPR017986; IPR015943; IPR001487;	WD40-repeat-containing domain; WD40/YVTN repeat-like-containing domain; Bromodomain;
O75152	321	0.76	Down	T	Zinc finger CCCH domain-containing protein 11A OS=Homo sapiens OX=9606 GN=ZC3H11A PE=1 SV=3	ZC3H11A	0.999709	2.94e-05	95.5	KVEAPETNIDKT(1)PK	3	0.30955	2	1.307	1.388	0.548	0.724	nucleus	GO:0050658 RNA transport; GO:0097659 nucleic acid-templated transcription; GO:0009058 biosynthetic process; GO:0051168 nuclear export; GO:0051169 nuclear transport; GO:0044237 cellular metabolic process; GO:0015031 protein transport; GO:0051234 establishment of localization; GO:0006353 DNA-templated transcription, termination; GO:0071427 mRNA-containing ribonucleoprotein complex export from nucle…	GO:0043229 intracellular organelle; GO:0044446 intracellular organelle part; GO:0031981 nuclear lumen; GO:0044424 intracellular part; GO:0005623 cell; GO:0044422 organelle part; GO:0043226 organelle; GO:0043231 intracellular membrane-bounded organelle; GO:0031974 membrane-enclosed lumen; GO:0005654 nucleoplasm; GO:0005634 nucleus; GO:0070013 intracellular organelle lumen; GO:0044464 cell part; GO…	GO:0097159 organic cyclic compound binding; GO:1901363 heterocyclic compound binding; GO:0003723 RNA binding; GO:0005488 binding; GO:0043167 ion binding; GO:0003676 nucleic acid binding; GO:0043169 cation binding; GO:0046872 metal ion binding; GO:0005515 protein binding;	K22415			IPR000571;	Zinc finger, CCCH-type;
P49711	518	0.755	Down	T	Transcriptional repressor CTCF OS=Homo sapiens OX=9606 GN=CTCF PE=1 SV=1	CTCF	0.993156	7.6e-10	123.19	T(0.006)HT(0.993)GEKPYACS(0.001)HCDK	4	-0.055686	1	0.604	0.633	1.235	1.641	nucleus	GO:0044085 cellular component biogenesis; GO:0097659 nucleic acid-templated transcription; GO:0009891 positive regulation of biosynthetic process; GO:0010564 regulation of cell cycle process; GO:0044237 cellular metabolic process; GO:0008152 metabolic process; GO:0010558 negative regulation of macromolecule biosynthetic process; GO:0033365 protein localization to organelle; GO:0043170 macromolecu…	GO:0043229 intracellular organelle; GO:0043232 intracellular non-membrane-bounded organelle; GO:0044446 intracellular organelle part; GO:0031981 nuclear lumen; GO:0044424 intracellular part; GO:0005730 nucleolus; GO:0005623 cell; GO:0044422 organelle part; GO:0044427 chromosomal part; GO:0043228 non-membrane-bounded organelle; GO:0098687 chromosomal region; GO:0043226 organelle; GO:0000793 conden…	GO:0000981 RNA polymerase II transcription factor activity, sequence-specific DNA binding; GO:0043035 chromatin insulator sequence binding; GO:0031490 chromatin DNA binding; GO:0003690 double-stranded DNA binding; GO:0005515 protein binding; GO:0003682 chromatin binding; GO:0000987 core promoter proximal region sequence-specific DNA binding; GO:0003700 transcription factor activity, sequence-spec…	K23195			IPR015880; IPR007087; IPR013087;	Zinc finger, C2H2-like; Zinc finger, C2H2; Zinc finger C2H2-type/integrase DNA-binding domain;
Q9UHB6	600	0.755	Down	T	LIM domain and actin-binding protein 1 OS=Homo sapiens OX=9606 GN=LIMA1 PE=1 SV=1	LIMA1	0.893674	8.24e-13	145.67	SRPFTVAASFQS(0.062)T(0.894)S(0.044)VK	3	-1.1688	2	0.449	0.475	1.382	1.838	nucleus	GO:0044085 cellular component biogenesis; GO:0050794 regulation of cellular process; GO:0016043 cellular component organization; GO:0065008 regulation of biological quality; GO:0030835 negative regulation of actin filament depolymerization; GO:0032956 regulation of actin cytoskeleton organization; GO:0051129 negative regulation of cellular component organization; GO:0007015 actin filament organiz…	GO:0098862 cluster of actin-based cell projections; GO:0005903 brush border; GO:0030054 cell junction; GO:0005737 cytoplasm; GO:0044424 intracellular part; GO:0005623 cell; GO:0032155 cell division site part; GO:0044422 organelle part; GO:0032432 actin filament bundle; GO:0043228 non-membrane-bounded organelle; GO:0005856 cytoskeleton; GO:0005925 focal adhesion; GO:0044464 cell part; GO:0005622 i…	GO:0051015 actin filament binding; GO:0043167 ion binding; GO:0044877 macromolecular complex binding; GO:0005515 protein binding; GO:0008270 zinc ion binding; GO:0050839 cell adhesion molecule binding; GO:0008092 cytoskeletal protein binding; GO:0046914 transition metal ion binding; GO:0003785 actin monomer binding; GO:0005488 binding; GO:0045296 cadherin binding; GO:0003779 actin binding; GO:004…	K23026			IPR001781;	Zinc finger, LIM-type;
P61313	197	0.754	Down	T	60S ribosomal protein L15 OS=Homo sapiens OX=9606 GN=RPL15 PE=1 SV=2	RPL15	1	0.00783	110.38	RNT(1)LQLHR	3	0.15448	1	0.887	0.786	1.028	1.37	nucleus	GO:0044085 cellular component biogenesis; GO:0022613 ribonucleoprotein complex biogenesis; GO:0072594 establishment of protein localization to organelle; GO:0006518 peptide metabolic process; GO:0009058 biosynthetic process; GO:0044764 multi-organism cellular process; GO:0044237 cellular metabolic process; GO:0015031 protein transport; GO:0051234 establishment of localization; GO:0006605 protein …	GO:0016020 membrane; GO:0044421 extracellular region part; GO:0030016 myofibril; GO:0031982 vesicle; GO:0005737 cytoplasm; GO:0032991 macromolecular complex; GO:0099512 supramolecular fiber; GO:0044424 intracellular part; GO:0099080 supramolecular complex; GO:0005623 cell; GO:0044422 organelle part; GO:0043228 non-membrane-bounded organelle; GO:0070062 extracellular exosome; GO:0044391 ribosomal …	GO:0097159 organic cyclic compound binding; GO:1901363 heterocyclic compound binding; GO:0050839 cell adhesion molecule binding; GO:0003723 RNA binding; GO:0005488 binding; GO:0045296 cadherin binding; GO:0003676 nucleic acid binding; GO:0005515 protein binding; GO:0005198 structural molecule activity; GO:0003735 structural constituent of ribosome;	K02877	RP-L15e, RPL15; large subunit ribosomal protein L15e	hsa03010 Ribosome - Homo sapiens (human);	IPR012678; IPR024794;	Ribosomal protein L23/L15e core domain; Ribosomal protein L15e core domain;
Q5T4S7	2724	0.751	Down	T	E3 ubiquitin-protein ligase UBR4 OS=Homo sapiens OX=9606 GN=UBR4 PE=1 SV=1	UBR4	0.992502	3.88e-16	166.05	S(0.007)NT(0.993)PMGDKDDDDDDDADEK	3	0.0014195	1	1.309	1.151	0.656	0.877	plasma membrane	GO:0051603 proteolysis involved in cellular protein catabolic process; GO:0045321 leukocyte activation; GO:0002283 neutrophil activation involved in immune response; GO:0044257 cellular protein catabolic process; GO:0002252 immune effector process; GO:0044267 cellular protein metabolic process; GO:0044699 single-organism process; GO:0044764 multi-organism cellular process; GO:0050896 response to …	GO:0016020 membrane; GO:0031090 organelle membrane; GO:0031410 cytoplasmic vesicle; GO:0071944 cell periphery; GO:0031982 vesicle; GO:0005737 cytoplasm; GO:0044433 cytoplasmic vesicle part; GO:0031224 intrinsic component of membrane; GO:0044424 intracellular part; GO:0005623 cell; GO:0044422 organelle part; GO:0070821 tertiary granule membrane; GO:0043228 non-membrane-bounded organelle; GO:003197…	GO:0019787 ubiquitin-like protein transferase activity; GO:0046914 transition metal ion binding; GO:0003824 catalytic activity; GO:0005488 binding; GO:0004842 ubiquitin-protein transferase activity; GO:0043167 ion binding; GO:0046872 metal ion binding; GO:0043169 cation binding; GO:0005515 protein binding; GO:0008270 zinc ion binding; GO:0016740 transferase activity; GO:0005516 calmodulin binding;	K10691	UBR4, ZUBR1; E3 ubiquitin-protein ligase UBR4 [EC:2.3.2.27]	hsa05165 Human papillomavirus infection - Homo sapiens (human); hsa05203 Viral carcinogenesis - Homo sapiens (human);	IPR017986; IPR016024; IPR003126;	WD40-repeat-containing domain; Armadillo-type fold; Zinc finger, UBR-type;
Q9Y4B6	706	0.749	Down	T	DDB1- and CUL4-associated factor 1 OS=Homo sapiens OX=9606 GN=DCAF1 PE=1 SV=3	DCAF1	0.998549	0.0426	70.332	FIS(0.001)GT(0.999)PR	2	-0.32424	1	0.743	1.27	0.863	1.155	cytoplasm	GO:0045321 leukocyte activation; GO:0097659 nucleic acid-templated transcription; GO:0044237 cellular metabolic process; GO:0008152 metabolic process; GO:0010558 negative regulation of macromolecule biosynthetic process; GO:0043170 macromolecule metabolic process; GO:0019538 protein metabolic process; GO:0044419 interspecies interaction between organisms; GO:0018130 heterocycle biosynthetic proce…	GO:0043229 intracellular organelle; GO:0043232 intracellular non-membrane-bounded organelle; GO:0044446 intracellular organelle part; GO:0005737 cytoplasm; GO:0031981 nuclear lumen; GO:0044452 nucleolar part; GO:0044424 intracellular part; GO:0005730 nucleolus; GO:0005623 cell; GO:0001650 fibrillar center; GO:0044422 organelle part; GO:0043228 non-membrane-bounded organelle; GO:0043231 intracellu…	GO:1990244 histone kinase activity (H2A-T120 specific); GO:1901265 nucleoside phosphate binding; GO:0016773 phosphotransferase activity, alcohol group as acceptor; GO:0005102 receptor binding; GO:0005515 protein binding; GO:0051427 hormone receptor binding; GO:0004672 protein kinase activity; GO:1901363 heterocyclic compound binding; GO:0097159 organic cyclic compound binding; GO:0016301 kinase a…	K11789	VPRBP, DCAF1; HIV-1 Vpr-binding protein	hsa05170 Human immunodeficiency virus 1 infection - Homo sapiens (human);	IPR017986; IPR011989; IPR015943; IPR016024; IPR006594;	WD40-repeat-containing domain; Armadillo-like helical; WD40/YVTN repeat-like-containing domain; Armadillo-type fold; LIS1 homology motif;
Q9NZQ3	181	0.746	Down	T	NCK-interacting protein with SH3 domain OS=Homo sapiens OX=9606 GN=NCKIPSD PE=1 SV=1	NCKIPSD	0.884943	0.00353	71.806	AAPT(0.115)T(0.885)PPPPVK	3	-0.6365	2	0.755	0.739	1.107	1.488	plasma membrane	GO:0044700 single organism signaling; GO:0045666 positive regulation of neuron differentiation; GO:0006607 NLS-bearing protein import into nucleus; GO:0072594 establishment of protein localization to organelle; GO:0007166 cell surface receptor signaling pathway; GO:0017038 protein import; GO:0038094 Fc-gamma receptor signaling pathway; GO:0048869 cellular developmental process; GO:0022008 neuroge…	GO:0043229 intracellular organelle; GO:0099513 polymeric cytoskeletal fiber; GO:0043232 intracellular non-membrane-bounded organelle; GO:0044430 cytoskeletal part; GO:0005737 cytoplasm; GO:0044446 intracellular organelle part; GO:0099512 supramolecular fiber; GO:0044424 intracellular part; GO:0005829 cytosol; GO:0099080 supramolecular complex; GO:0005623 cell; GO:0044422 organelle part; GO:009908…	GO:0019904 protein domain specific binding; GO:0005515 protein binding; GO:0008092 cytoskeletal protein binding; GO:0017124 SH3 domain binding; GO:0005488 binding;				IPR001452; IPR018556;	SH3 domain; Domain of unknown function DUF2013;
O75367	129	0.745	Down	T	Core histone macro-H2A.1 OS=Homo sapiens OX=9606 GN=H2AFY PE=1 SV=4	H2AFY	1	0.000266	75.911	LEAIIT(1)PPPAK	3	-0.44886	5	0.931	1.023	0.89	1.198	mitochondria	GO:0044085 cellular component biogenesis; GO:0034093 positive regulation of maintenance of sister chromatid cohesion; GO:0030858 positive regulation of epithelial cell differentiation; GO:0019216 regulation of lipid metabolic process; GO:0010564 regulation of cell cycle process; GO:0033127 regulation of histone phosphorylation; GO:0071900 regulation of protein serine/threonine kinase activity; GO…	GO:0001740 Barr body; GO:0044421 extracellular region part; GO:0000784 nuclear chromosome, telomeric region; GO:0000781 chromosome, telomeric region; GO:0031982 vesicle; GO:0000803 sex chromosome; GO:0032991 macromolecular complex; GO:0044424 intracellular part; GO:0005623 cell; GO:0000792 heterochromatin; GO:0044422 organelle part; GO:0044427 chromosomal part; GO:0043228 non-membrane-bounded org…	GO:0030291 protein serine/threonine kinase inhibitor activity; GO:0000182 rDNA binding; GO:0031490 chromatin DNA binding; GO:0003690 double-stranded DNA binding; GO:0046983 protein dimerization activity; GO:0019901 protein kinase binding; GO:0005515 protein binding; GO:0004860 protein kinase inhibitor activity; GO:0003682 chromatin binding; GO:0019207 kinase regulator activity; GO:0004857 enzyme …	K11251	H2A; histone H2A	hsa04217 Necroptosis - Homo sapiens (human); hsa05034 Alcoholism - Homo sapiens (human); hsa05322 Systemic lupus erythematosus - Homo sapiens (human);	IPR002589; IPR009072; IPR032454; IPR007125;	Macro domain; Histone-fold; Histone H2A, C-terminal domain; Histone H2A/H2B/H3;
Q9Y666	980	0.741	Down	T	Solute carrier family 12 member 7 OS=Homo sapiens OX=9606 GN=SLC12A7 PE=1 SV=3	SLC12A7	0.990463	0.0302	74.6	VQMT(0.99)WT(0.01)R	2	-0.041256	1	1.487	1.364	0.469	0.635	plasma membrane	GO:0044700 single organism signaling; GO:0098661 inorganic anion transmembrane transport; GO:0016043 cellular component organization; GO:0065008 regulation of biological quality; GO:0034220 ion transmembrane transport; GO:0030001 metal ion transport; GO:0071804 cellular potassium ion transport; GO:0044699 single-organism process; GO:0006821 chloride transport; GO:0098656 anion transmembrane trans…	GO:0016020 membrane; GO:0031226 intrinsic component of plasma membrane; GO:0044459 plasma membrane part; GO:0044425 membrane part; GO:0044464 cell part; GO:0071944 cell periphery; GO:0031224 intrinsic component of membrane; GO:0005887 integral component of plasma membrane; GO:0005623 cell; GO:0016021 integral component of membrane; GO:0005886 plasma membrane;	GO:0015294 solute:cation symporter activity; GO:0022804 active transmembrane transporter activity; GO:0015291 secondary active transmembrane transporter activity; GO:0015075 ion transmembrane transporter activity; GO:0015379 potassium:chloride symporter activity; GO:0022853 active ion transmembrane transporter activity; GO:0015293 symporter activity; GO:0019901 protein kinase binding; GO:0022892 …	K13627	SLC12A7, KCC4; solute carrier family 12 (potassium/chloride transporter), member 7	hsa04966 Collecting duct acid secretion - Homo sapiens (human);	IPR018491; IPR004841;	SLC12A transporter, C-terminal; Amino acid permease/ SLC12A domain;
P80723	196	0.74	Down	T	Brain acid soluble protein 1 OS=Homo sapiens OX=9606 GN=BASP1 PE=1 SV=2	BASP1	0.973069	4.58e-09	156.57	ETPAATEAPSS(0.027)T(0.973)PK	2	0.01671	2	0.465	0.391	1.4	1.899	nucleus	GO:0022414 reproductive process; GO:0035282 segmentation; GO:0007420 brain development; GO:0045927 positive regulation of growth; GO:0048857 neural nucleus development; GO:0021762 substantia nigra development; GO:0051240 positive regulation of multicellular organismal process; GO:0044702 single organism reproductive process; GO:0010558 negative regulation of macromolecule biosynthetic process; GO…	GO:0016020 membrane; GO:0044421 extracellular region part; GO:0071944 cell periphery; GO:0030054 cell junction; GO:0005737 cytoplasm; GO:0031982 vesicle; GO:0030426 growth cone; GO:0044424 intracellular part; GO:0016604 nuclear body; GO:0005623 cell; GO:0044422 organelle part; GO:0043228 non-membrane-bounded organelle; GO:0031974 membrane-enclosed lumen; GO:0005856 cytoskeleton; GO:0070062 extrac…	GO:0097159 organic cyclic compound binding; GO:0000975 regulatory region DNA binding; GO:1901363 heterocyclic compound binding; GO:0003677 DNA binding; GO:0001067 regulatory region nucleic acid binding; GO:0003714 transcription corepressor activity; GO:0044212 transcription regulatory region DNA binding; GO:0005488 binding; GO:0003676 nucleic acid binding; GO:0000989 transcription factor activity…	K17272	BASP1; brain acid soluble protein 1
Q9Y666	973	0.74	Down	T	Solute carrier family 12 member 7 OS=Homo sapiens OX=9606 GN=SLC12A7 PE=1 SV=3	SLC12A7	0.927133	1.69e-05	90.308	T(0.071)QAPPT(0.927)PDKVQMT(0.002)WTR	3	-0.58549	1	0.905	0.881	0.965	1.309	plasma membrane	GO:0044700 single organism signaling; GO:0098661 inorganic anion transmembrane transport; GO:0016043 cellular component organization; GO:0065008 regulation of biological quality; GO:0034220 ion transmembrane transport; GO:0030001 metal ion transport; GO:0071804 cellular potassium ion transport; GO:0044699 single-organism process; GO:0006821 chloride transport; GO:0098656 anion transmembrane trans…	GO:0016020 membrane; GO:0031226 intrinsic component of plasma membrane; GO:0044459 plasma membrane part; GO:0044425 membrane part; GO:0044464 cell part; GO:0071944 cell periphery; GO:0031224 intrinsic component of membrane; GO:0005887 integral component of plasma membrane; GO:0005623 cell; GO:0016021 integral component of membrane; GO:0005886 plasma membrane;	GO:0015294 solute:cation symporter activity; GO:0022804 active transmembrane transporter activity; GO:0015291 secondary active transmembrane transporter activity; GO:0015075 ion transmembrane transporter activity; GO:0015379 potassium:chloride symporter activity; GO:0022853 active ion transmembrane transporter activity; GO:0015293 symporter activity; GO:0019901 protein kinase binding; GO:0022892 …	K13627	SLC12A7, KCC4; solute carrier family 12 (potassium/chloride transporter), member 7	hsa04966 Collecting duct acid secretion - Homo sapiens (human);	IPR018491; IPR004841;	SLC12A transporter, C-terminal; Amino acid permease/ SLC12A domain;
P54259	669	0.739	Down	T	Atrophin-1 OS=Homo sapiens OX=9606 GN=ATN1 PE=1 SV=3	ATN1	0.986637	0.00771	85.764	T(0.013)GT(0.987)PPGYR	2	0.38953	1	1.354	1.189	0.613	0.831	nucleus	GO:0070997 neuron death; GO:0097659 nucleic acid-templated transcription; GO:0044699 single-organism process; GO:0009058 biosynthetic process; GO:0051253 negative regulation of RNA metabolic process; GO:0044237 cellular metabolic process; GO:2001141 regulation of RNA biosynthetic process; GO:0008152 metabolic process; GO:0006915 apoptotic process; GO:0010558 negative regulation of macromolecule b…	GO:0043229 intracellular organelle; GO:0030054 cell junction; GO:0005737 cytoplasm; GO:0044446 intracellular organelle part; GO:0031981 nuclear lumen; GO:0044424 intracellular part; GO:0005623 cell; GO:0044422 organelle part; GO:0043226 organelle; GO:0043231 intracellular membrane-bounded organelle; GO:0031974 membrane-enclosed lumen; GO:0005654 nucleoplasm; GO:0005634 nucleus; GO:0070013 intrace…	GO:0000989 transcription factor activity, transcription factor binding; GO:0019904 protein domain specific binding; GO:0005515 protein binding; GO:0003714 transcription corepressor activity; GO:0003712 transcription cofactor activity; GO:0000988 transcription factor activity, protein binding; GO:0005488 binding;	K05626	DRPLA; atrophin-1 (dentatorubral-pallidoluysian atrophy protein)
Q8IWA5	14	0.734	Down	T	Choline transporter-like protein 2 OS=Homo sapiens OX=9606 GN=SLC44A2 PE=1 SV=3	SLC44A2	0.993885	0.00278	62.69	HGT(0.994)PQKY(0.006)DPTFK	4	-1.1444	1	1.499	1.492	0.401	0.548	plasma membrane	GO:0044700 single organism signaling; GO:0046470 phosphatidylcholine metabolic process; GO:0046486 glycerolipid metabolic process; GO:0045321 leukocyte activation; GO:0023051 regulation of signaling; GO:0008654 phospholipid biosynthetic process; GO:1902533 positive regulation of intracellular signal transduction; GO:0044699 single-organism process; GO:0044255 cellular lipid metabolic process; GO:…	GO:0016020 membrane; GO:0044421 extracellular region part; GO:0031410 cytoplasmic vesicle; GO:0031090 organelle membrane; GO:0071944 cell periphery; GO:0005737 cytoplasm; GO:0031982 vesicle; GO:0044433 cytoplasmic vesicle part; GO:0031224 intrinsic component of membrane; GO:0044424 intracellular part; GO:0005623 cell; GO:0044422 organelle part; GO:0005765 lysosomal membrane; GO:0070062 extracellu…	GO:0015220 choline transmembrane transporter activity; GO:0008519 ammonium transmembrane transporter activity; GO:0015075 ion transmembrane transporter activity; GO:0022892 substrate-specific transporter activity; GO:0004871 signal transducer activity; GO:0008324 cation transmembrane transporter activity; GO:0022891 substrate-specific transmembrane transporter activity; GO:0005215 transporter act…	K15377	SLC44A2_4_5; solute carrier family 44 (choline transporter-like protein), member 2/4/5	hsa05231 Choline metabolism in cancer - Homo sapiens (human);
P19338	121	0.733	Down	T	Nucleolin OS=Homo sapiens OX=9606 GN=NCL PE=1 SV=3	NCL	1	0.00731	76.228	ALVAT(1)PGKK	2	-0.10844	3	0.959	0.973	0.892	1.222	nucleus	GO:0001568 blood vessel development; GO:0009891 positive regulation of biosynthetic process; GO:0044699 single-organism process; GO:0071363 cellular response to growth factor stimulus; GO:1901836 regulation of transcription of nuclear large rRNA transcript from RNA polymerase I promoter; GO:2001141 regulation of RNA biosynthetic process; GO:0001525 angiogenesis; GO:0009893 positive regulation of …	GO:0016020 membrane; GO:0044421 extracellular region part; GO:0005938 cell cortex; GO:0071944 cell periphery; GO:0031982 vesicle; GO:0005737 cytoplasm; GO:0099568 cytoplasmic region; GO:0032991 macromolecular complex; GO:0044424 intracellular part; GO:0005623 cell; GO:0036464 cytoplasmic ribonucleoprotein granule; GO:0044422 organelle part; GO:0043228 non-membrane-bounded organelle; GO:0070062 ex…	GO:0097159 organic cyclic compound binding; GO:1901363 heterocyclic compound binding; GO:0003677 DNA binding; GO:0003723 RNA binding; GO:0042802 identical protein binding; GO:1901265 nucleoside phosphate binding; GO:0005488 binding; GO:0003676 nucleic acid binding; GO:0042162 telomeric DNA binding; GO:0008022 protein C-terminus binding; GO:0005515 protein binding; GO:0000166 nucleotide binding; G…	K11294	NCL, NSR1; nucleolin	hsa05130 Pathogenic Escherichia coli infection - Homo sapiens (human);	IPR034230; IPR034235; IPR000504; IPR012677; IPR034233; IPR003954; IPR034234;	Nucleolin, RNA recognition motif 1; Nucleolin, RNA recognition motif 4; RNA recognition motif domain; Nucleotide-binding alpha-beta plait domain; Nucleolin, RNA recognition motif 2; RNA recognition motif domain, eukaryote; Nucleolin, RNA recognition motif 3;
Q16513	816	0.732	Down	T	Serine/threonine-protein kinase N2 OS=Homo sapiens OX=9606 GN=PKN2 PE=1 SV=1	PKN2	0.798565	1.74e-17	160.97	T(0.024)S(0.029)T(0.799)FCGT(0.149)PEFLAPEVLTETSYTR	2	-0.0094111	2	1.272	1.144	0.668	0.914	nucleus	GO:0044085 cellular component biogenesis; GO:0044700 single organism signaling; GO:0090130 tissue migration; GO:0051674 localization of cell; GO:0097659 nucleic acid-templated transcription; GO:0018209 peptidyl-serine modification; GO:0045216 cell-cell junction organization; GO:0044699 single-organism process; GO:0009058 biosynthetic process; GO:0010564 regulation of cell cycle process; GO:004423…	GO:0016020 membrane; GO:0030054 cell junction; GO:0005737 cytoplasm; GO:0032991 macromolecular complex; GO:0044424 intracellular part; GO:0005911 cell-cell junction; GO:0005623 cell; GO:0032155 cell division site part; GO:0043228 non-membrane-bounded organelle; GO:0005856 cytoskeleton; GO:0005622 intracellular; GO:0044464 cell part; GO:0030027 lamellipodium; GO:0048471 perinuclear region of cytop…	GO:1901265 nucleoside phosphate binding; GO:0016773 phosphotransferase activity, alcohol group as acceptor; GO:0005515 protein binding; GO:0070063 RNA polymerase binding; GO:0004672 protein kinase activity; GO:1901363 heterocyclic compound binding; GO:0097159 organic cyclic compound binding; GO:0016301 kinase activity; GO:0042826 histone deacetylase binding; GO:0032553 ribonucleotide binding; GO:…	K06071	PKN; protein kinase N [EC:2.7.11.13]	hsa04151 PI3K-Akt signaling pathway - Homo sapiens (human); hsa05132 Salmonella infection - Homo sapiens (human);	IPR000719; IPR000008; IPR011009; IPR017892; IPR000961;	Protein kinase domain; C2 domain; Protein kinase-like domain; Protein kinase, C-terminal; AGC-kinase, C-terminal;
Q9UHB7	528	0.73	Down	T	AF4/FMR2 family member 4 OS=Homo sapiens OX=9606 GN=AFF4 PE=1 SV=1	AFF4	0.997262	0.000149	77.42	ETSS(0.001)AT(0.997)PGRDS(0.001)K	3	-0.024415	1	1.027	1.144	0.779	1.071	nucleus	GO:0022414 reproductive process; GO:0097659 nucleic acid-templated transcription; GO:0048869 cellular developmental process; GO:0044699 single-organism process; GO:0009058 biosynthetic process; GO:0006354 DNA-templated transcription, elongation; GO:0044237 cellular metabolic process; GO:2001141 regulation of RNA biosynthetic process; GO:0008152 metabolic process; GO:0007286 spermatid development;…	GO:0043229 intracellular organelle; GO:0043232 intracellular non-membrane-bounded organelle; GO:0044446 intracellular organelle part; GO:0032991 macromolecular complex; GO:0031981 nuclear lumen; GO:0044452 nucleolar part; GO:0044424 intracellular part; GO:0005730 nucleolus; GO:0005623 cell; GO:0001650 fibrillar center; GO:0044422 organelle part; GO:0044427 chromosomal part; GO:0043228 non-membran…	GO:0005515 protein binding; GO:0003700 transcription factor activity, sequence-specific DNA binding; GO:0005488 binding; GO:0001071 nucleic acid binding transcription factor activity;	K15185	AFF4; AF4/FMR2 family member 4
O95696	885	0.728	Down	T	Bromodomain-containing protein 1 OS=Homo sapiens OX=9606 GN=BRD1 PE=1 SV=1	BRD1	1	0.0415	53.124	RHT(1)LEDR	2	0.23075	1	0.697	0.647	1.162	1.6	nucleus	GO:0018393 internal peptidyl-lysine acetylation; GO:0016043 cellular component organization; GO:0009628 response to abiotic stimulus; GO:0016570 histone modification; GO:0044267 cellular protein metabolic process; GO:0050896 response to stimulus; GO:0044237 cellular metabolic process; GO:0071704 organic substance metabolic process; GO:0018205 peptidyl-lysine modification; GO:0008152 metabolic pro…	GO:0030425 dendrite; GO:0043025 neuronal cell body; GO:0032991 macromolecular complex; GO:0044424 intracellular part; GO:0016604 nuclear body; GO:0005623 cell; GO:0000123 histone acetyltransferase complex; GO:0044422 organelle part; GO:0031974 membrane-enclosed lumen; GO:1902494 catalytic complex; GO:0070775 H3 histone acetyltransferase complex; GO:0005654 nucleoplasm; GO:0031248 protein acetyltr…	GO:0042393 histone binding; GO:0046914 transition metal ion binding; GO:0005488 binding; GO:0043167 ion binding; GO:0043169 cation binding; GO:0046872 metal ion binding; GO:0005515 protein binding; GO:0008270 zinc ion binding;	K11349	BRD1, BRPF2; bromodomain-containing protein 1		IPR013083; IPR001965; IPR011011; IPR000313; IPR001487; IPR019542; IPR019787;	Zinc finger, RING/FYVE/PHD-type; Zinc finger, PHD-type; Zinc finger, FYVE/PHD-type; PWWP domain; Bromodomain; Enhancer of polycomb-like, N-terminal; Zinc finger, PHD-finger;
P46013	2123	0.727	Down	T	Proliferation marker protein Ki-67 OS=Homo sapiens OX=9606 GN=MKI67 PE=1 SV=2	MKI67	1	0.0668	43.77	RPKT(1)PLGK	3	0.90458	1	1.108	0.937	0.837	1.155	mitochondria	GO:0031100 animal organ regeneration; GO:0022414 reproductive process; GO:0044699 single-organism process; GO:0010564 regulation of cell cycle process; GO:0044237 cellular metabolic process; GO:0030203 glycosaminoglycan metabolic process; GO:0051783 regulation of nuclear division; GO:0008152 metabolic process; GO:0009408 response to heat; GO:0044702 single organism reproductive process; GO:004317…	GO:0043229 intracellular organelle; GO:0016020 membrane; GO:0043232 intracellular non-membrane-bounded organelle; GO:0044446 intracellular organelle part; GO:0005737 cytoplasm; GO:0031981 nuclear lumen; GO:0044424 intracellular part; GO:0005730 nucleolus; GO:0016604 nuclear body; GO:0005623 cell; GO:0044422 organelle part; GO:0044427 chromosomal part; GO:0043228 non-membrane-bounded organelle; GO…	GO:0003677 DNA binding; GO:0003723 RNA binding; GO:0005524 ATP binding; GO:1901265 nucleoside phosphate binding; GO:0001882 nucleoside binding; GO:0043167 ion binding; GO:0005515 protein binding; GO:0000166 nucleotide binding; GO:1901363 heterocyclic compound binding; GO:0097159 organic cyclic compound binding; GO:0032549 ribonucleoside binding; GO:0097367 carbohydrate derivative binding; GO:0032…	K17582	MKI67; antigen KI-67		IPR008984; IPR000253; IPR029334;	SMAD/FHA domain; Forkhead-associated (FHA) domain; Protein phosphatase 1 binding domain;
O43379	1148	0.725	Down	T	WD repeat-containing protein 62 OS=Homo sapiens OX=9606 GN=WDR62 PE=1 SV=4	WDR62	0.987929	3.58e-06	93.5	AGTGYAS(0.012)PDRT(0.988)HVLAAGK	4	-0.038847	1	1.002	0.93	0.886	1.228	nucleus	GO:0044085 cellular component biogenesis; GO:0007098 centrosome cycle; GO:0007420 brain development; GO:0007067 mitotic nuclear division; GO:0048869 cellular developmental process; GO:0022008 neurogenesis; GO:0044699 single-organism process; GO:0021987 cerebral cortex development; GO:0044237 cellular metabolic process; GO:0021537 telencephalon development; GO:0008152 metabolic process; GO:0007099…	GO:0044450 microtubule organizing center part; GO:0005737 cytoplasm; GO:0032991 macromolecular complex; GO:0044424 intracellular part; GO:0005623 cell; GO:0071011 precatalytic spliceosome; GO:0044422 organelle part; GO:0043228 non-membrane-bounded organelle; GO:0005856 cytoskeleton; GO:1902494 catalytic complex; GO:0005815 microtubule organizing center; GO:0015630 microtubule cytoskeleton; GO:004…	GO:0005515 protein binding; GO:0005488 binding;	K21762	WDR62; WD repeat-containing protein 62		IPR017986; IPR015943; IPR024977; IPR011047;	WD40-repeat-containing domain; WD40/YVTN repeat-like-containing domain; Anaphase-promoting complex subunit 4, WD40 domain; Quinoprotein alcohol dehydrogenase-like superfamily;
P80723	36	0.725	Down	T	Brain acid soluble protein 1 OS=Homo sapiens OX=9606 GN=BASP1 PE=1 SV=2	BASP1	0.989428	9.43e-07	86.543	AEGAAT(0.003)EEEGT(0.989)PKES(0.008)EPQAAAEPAEAK	5	-0.16755	1	0.684	0.587	1.192	1.651	nucleus	GO:0022414 reproductive process; GO:0035282 segmentation; GO:0007420 brain development; GO:0045927 positive regulation of growth; GO:0048857 neural nucleus development; GO:0021762 substantia nigra development; GO:0051240 positive regulation of multicellular organismal process; GO:0044702 single organism reproductive process; GO:0010558 negative regulation of macromolecule biosynthetic process; GO…	GO:0016020 membrane; GO:0044421 extracellular region part; GO:0071944 cell periphery; GO:0030054 cell junction; GO:0005737 cytoplasm; GO:0031982 vesicle; GO:0030426 growth cone; GO:0044424 intracellular part; GO:0016604 nuclear body; GO:0005623 cell; GO:0044422 organelle part; GO:0043228 non-membrane-bounded organelle; GO:0031974 membrane-enclosed lumen; GO:0005856 cytoskeleton; GO:0070062 extrac…	GO:0097159 organic cyclic compound binding; GO:0000975 regulatory region DNA binding; GO:1901363 heterocyclic compound binding; GO:0003677 DNA binding; GO:0001067 regulatory region nucleic acid binding; GO:0003714 transcription corepressor activity; GO:0044212 transcription regulatory region DNA binding; GO:0005488 binding; GO:0003676 nucleic acid binding; GO:0000989 transcription factor activity…	K17272	BASP1; brain acid soluble protein 1
P12270	2116	0.724	Down	T	Nucleoprotein TPR OS=Homo sapiens OX=9606 GN=TPR PE=1 SV=3	TPR	1	1.22e-12	128.89	GLQLT(1)PGIGGMQQHFFDDEDR	3	-0.00054466	2	0.733	0.715	1.109	1.538	nucleus	GO:0050658 RNA transport; GO:0044700 single organism signaling; GO:0010608 posttranscriptional regulation of gene expression; GO:0010564 regulation of cell cycle process; GO:0044237 cellular metabolic process; GO:1905269 positive regulation of chromatin organization; GO:0033048 negative regulation of mitotic sister chromatid segregation; GO:1902583 multi-organism intracellular transport; GO:00081…	GO:0016020 membrane; GO:0031090 organelle membrane; GO:0019898 extrinsic component of membrane; GO:0005737 cytoplasm; GO:0032991 macromolecular complex; GO:0044424 intracellular part; GO:0005623 cell; GO:0044422 organelle part; GO:0043228 non-membrane-bounded organelle; GO:0044427 chromosomal part; GO:0072686 mitotic spindle; GO:0005856 cytoskeleton; GO:0031974 membrane-enclosed lumen; GO:1902494…	GO:0070840 dynein complex binding; GO:0003723 RNA binding; GO:0031072 heat shock protein binding; GO:0005487 nucleocytoplasmic transporter activity; GO:0019901 protein kinase binding; GO:0044877 macromolecular complex binding; GO:0046983 protein dimerization activity; GO:0015631 tubulin binding; GO:0051019 mitogen-activated protein kinase binding; GO:0005515 protein binding; GO:0003682 chromatin …	K09291	TPR, MLP1, MLP2; nucleoprotein TPR	hsa03013 RNA transport - Homo sapiens (human); hsa05200 Pathways in cancer - Homo sapiens (human); hsa05216 Thyroid cancer - Homo sapiens (human);	IPR015866; IPR012929;	Serine-tRNA synthetase, type1, N-terminal; Nucleoprotein TPR/MLP1;
O43426	1220	0.72	Down	T	Synaptojanin-1 OS=Homo sapiens OX=9606 GN=SYNJ1 PE=1 SV=2	SYNJ1	0.999138	5.08e-05	90.348	ASAGRLT(0.999)PES(0.001)QSK	3	-0.17765	1	1.35	1.103	0.645	0.899	cytoplasm	GO:0044085 cellular component biogenesis; GO:0044700 single organism signaling; GO:0065008 regulation of biological quality; GO:0006066 alcohol metabolic process; GO:0007269 neurotransmitter secretion; GO:1904980 positive regulation of endosome organization; GO:0044255 cellular lipid metabolic process; GO:0044237 cellular metabolic process; GO:0050877 neurological system process; GO:0008610 lipid…	GO:0016020 membrane; GO:0031090 organelle membrane; GO:0098796 membrane protein complex; GO:0071944 cell periphery; GO:0031982 vesicle; GO:0005737 cytoplasm; GO:0032991 macromolecular complex; GO:0044424 intracellular part; GO:0005623 cell; GO:0043679 axon terminus; GO:0044422 organelle part; GO:0098590 plasma membrane region; GO:0005622 intracellular; GO:0044464 cell part; GO:0098793 presynapse;…	GO:0003723 RNA binding; GO:1901265 nucleoside phosphate binding; GO:0004438 phosphatidylinositol-3-phosphatase activity; GO:0052629 phosphatidylinositol-3,5-bisphosphate 3-phosphatase activity; GO:0016791 phosphatase activity; GO:0043812 phosphatidylinositol-4-phosphate phosphatase activity; GO:0016787 hydrolase activity; GO:0052866 phosphatidylinositol phosphate phosphatase activity; GO:0052743 …	K20279	SYNJ; synaptojanin [EC:3.1.3.36]	hsa00562 Inositol phosphate metabolism - Homo sapiens (human); hsa01100 Metabolic pathways - Homo sapiens (human); hsa04070 Phosphatidylinositol signaling system - Homo sapiens (human);	IPR000300; IPR000504; IPR012677; IPR005135; IPR002013; IPR015047;	Inositol polyphosphate-related phosphatase; RNA recognition motif domain; Nucleotide-binding alpha-beta plait domain; Endonuclease/exonuclease/phosphatase; SAC domain; Domain of unknown function DUF1866;
Q9NYF8	726	0.716	Down	T	Bcl-2-associated transcription factor 1 OS=Homo sapiens OX=9606 GN=BCLAF1 PE=1 SV=2	BCLAF1	1	0.035	44.318	KQEKT(1)PK	4	-0.13757	1	1.125	1.266	0.669	0.937	nucleus	GO:0010941 regulation of cell death; GO:0097659 nucleic acid-templated transcription; GO:0023051 regulation of signaling; GO:1902533 positive regulation of intracellular signal transduction; GO:0009891 positive regulation of biosynthetic process; GO:0044699 single-organism process; GO:0009058 biosynthetic process; GO:0044237 cellular metabolic process; GO:0051253 negative regulation of RNA metabo…	GO:0043229 intracellular organelle; GO:0044446 intracellular organelle part; GO:0005737 cytoplasm; GO:0031981 nuclear lumen; GO:0044424 intracellular part; GO:0016604 nuclear body; GO:0005623 cell; GO:0044422 organelle part; GO:0043231 intracellular membrane-bounded organelle; GO:0043226 organelle; GO:0031974 membrane-enclosed lumen; GO:0005634 nucleus; GO:0005654 nucleoplasm; GO:0070013 intracel…	GO:0097159 organic cyclic compound binding; GO:1901363 heterocyclic compound binding; GO:0003677 DNA binding; GO:0003723 RNA binding; GO:0005515 protein binding; GO:0005488 binding; GO:0003676 nucleic acid binding;	K13087	BCLAF1; bcl2 associated transcription factor 1
Q5JTD0	547	0.714	Down	T	Tight junction-associated protein 1 OS=Homo sapiens OX=9606 GN=TJAP1 PE=1 SV=1	TJAP1	0.976468	2.48e-12	161.1	KDS(0.024)LT(0.976)QAQEQGNLLN	2	0.33849	2	0.882	0.98	0.911	1.279	nucleus	GO:0016043 cellular component organization; GO:0010256 endomembrane system organization; GO:0007030 Golgi organization; GO:0009987 cellular process; GO:0006996 organelle organization; GO:0071840 cellular component organization or biogenesis;	GO:0016020 membrane; GO:0097708 intracellular vesicle; GO:0043229 intracellular organelle; GO:0031410 cytoplasmic vesicle; GO:0071944 cell periphery; GO:0030054 cell junction; GO:0031982 vesicle; GO:0044446 intracellular organelle part; GO:0005737 cytoplasm; GO:0012505 endomembrane system; GO:0044424 intracellular part; GO:0005911 cell-cell junction; GO:0005623 cell; GO:0005923 bicellular tight j…	GO:0005515 protein binding; GO:0005488 binding;	K06105	TJP4, PILT; tight junction protein 4	hsa04530 Tight junction - Homo sapiens (human);
Q8IVT5	288	0.714	Down	T	Kinase suppressor of Ras 1 OS=Homo sapiens OX=9606 GN=KSR1 PE=1 SV=3	KSR1	0.999995	7.8e-07	113.43	LKPPRT(1)PPPPSR	3	0.19665	3	0.796	0.772	1.045	1.469	nucleus	GO:0044700 single organism signaling; GO:0032270 positive regulation of cellular protein metabolic process; GO:0023051 regulation of signaling; GO:1902533 positive regulation of intracellular signal transduction; GO:0044699 single-organism process; GO:0044237 cellular metabolic process; GO:0006796 phosphate-containing compound metabolic process; GO:0008152 metabolic process; GO:0007165 signal tra…	GO:0016020 membrane; GO:0042175 nuclear outer membrane-endoplasmic reticulum membrane network; GO:0005783 endoplasmic reticulum; GO:0071944 cell periphery; GO:0032587 ruffle membrane; GO:0005737 cytoplasm; GO:0032991 macromolecular complex; GO:0044424 intracellular part; GO:0005623 cell; GO:0044422 organelle part; GO:0098590 plasma membrane region; GO:0031256 leading edge membrane; GO:0044425 mem…	GO:1901265 nucleoside phosphate binding; GO:0016773 phosphotransferase activity, alcohol group as acceptor; GO:0005078 MAP-kinase scaffold activity; GO:0005515 protein binding; GO:0004672 protein kinase activity; GO:0004871 signal transducer activity; GO:0097159 organic cyclic compound binding; GO:1901363 heterocyclic compound binding; GO:0032947 protein complex scaffold; GO:0016301 kinase activi…	K14958	KSR1; kinase suppressor of Ras 1	hsa04014 Ras signaling pathway - Homo sapiens (human); hsa04625 C-type lectin receptor signaling pathway - Homo sapiens (human); hsa05152 Tuberculosis - Homo sapiens (human);	IPR002219; IPR000719; IPR001245; IPR011009;	Protein kinase C-like, phorbol ester/diacylglycerol-binding domain; Protein kinase domain; Serine-threonine/tyrosine-protein kinase catalytic domain; Protein kinase-like domain;
Q99961	298	0.714	Down	T	Endophilin-A2 OS=Homo sapiens OX=9606 GN=SH3GL1 PE=1 SV=1	SH3GL1	0.975076	0.0201	49.436	S(0.01)S(0.01)DKPIRT(0.975)PS(0.006)R	3	-0.15242	2	0.474	0.435	1.347	1.892	nucleus	GO:0051640 organelle localization; GO:0050794 regulation of cellular process; GO:0044700 single organism signaling; GO:0044707 single-multicellular organism process; GO:0016043 cellular component organization; GO:0046907 intracellular transport; GO:0044699 single-organism process; GO:0072318 clathrin coat disassembly; GO:0050896 response to stimulus; GO:0099504 synaptic vesicle cycle; GO:0043241 …	GO:0016020 membrane; GO:0031090 organelle membrane; GO:0031410 cytoplasmic vesicle; GO:0030054 cell junction; GO:0031982 vesicle; GO:0005737 cytoplasm; GO:0044433 cytoplasmic vesicle part; GO:0032991 macromolecular complex; GO:0044424 intracellular part; GO:0005623 cell; GO:0044422 organelle part; GO:0005769 early endosome; GO:0043228 non-membrane-bounded organelle; GO:0005856 cytoskeleton; GO:00…	GO:0050839 cell adhesion molecule binding; GO:0042802 identical protein binding; GO:0005488 binding; GO:0045296 cadherin binding; GO:0008289 lipid binding; GO:0005515 protein binding; GO:0019902 phosphatase binding; GO:0051020 GTPase binding; GO:0019899 enzyme binding;	K11247	SH3GL; endophilin-A	hsa04144 Endocytosis - Homo sapiens (human);	IPR001452; IPR027267; IPR004148;	SH3 domain; Arfaptin homology (AH) domain/BAR domain; BAR domain;
Q9HAW4	1287	0.712	Down	T	Claspin OS=Homo sapiens OX=9606 GN=CLSPN PE=1 SV=3	CLSPN	0.976501	2.95e-10	132.79	NFVFHT(0.977)LS(0.023)PVKAEAAK	4	-0.33774	1	1.08	1.088	0.771	1.084	nucleus	GO:0070646 protein modification by small protein removal; GO:0032270 positive regulation of cellular protein metabolic process; GO:0018209 peptidyl-serine modification; GO:0044699 single-organism process; GO:0009058 biosynthetic process; GO:0010564 regulation of cell cycle process; GO:0044237 cellular metabolic process; GO:0006796 phosphate-containing compound metabolic process; GO:0045930 negati…	GO:0043229 intracellular organelle; GO:0005737 cytoplasm; GO:0044446 intracellular organelle part; GO:0012505 endomembrane system; GO:0031981 nuclear lumen; GO:0044424 intracellular part; GO:0005623 cell; GO:0044422 organelle part; GO:0043231 intracellular membrane-bounded organelle; GO:0043226 organelle; GO:0031974 membrane-enclosed lumen; GO:0005634 nucleus; GO:0005654 nucleoplasm; GO:0070013 i…	GO:0097159 organic cyclic compound binding; GO:1901363 heterocyclic compound binding; GO:0003677 DNA binding; GO:0005488 binding; GO:0044877 macromolecular complex binding; GO:0003676 nucleic acid binding; GO:0010997 anaphase-promoting complex binding; GO:0005515 protein binding; GO:0032403 protein complex binding;
P36507	394	0.711	Down	T	Dual specificity mitogen-activated protein kinase kinase 2 OS=Homo sapiens OX=9606 GN=MAP2K2 PE=1 SV=1	MAP2K2	0.920559	0.00153	114.71	LNQPGT(0.921)PT(0.079)R	2	0.043775	1	0.852	0.929	0.945	1.334	mitochondria	GO:0060627 regulation of vesicle-mediated transport; GO:0044700 single organism signaling; GO:0032872 regulation of stress-activated MAPK cascade; GO:0032270 positive regulation of cellular protein metabolic process; GO:0010608 posttranscriptional regulation of gene expression; GO:0009891 positive regulation of biosynthetic process; GO:0018212 peptidyl-tyrosine modification; GO:0044237 cellular m…	GO:0016020 membrane; GO:0005783 endoplasmic reticulum; GO:0005874 microtubule; GO:0031090 organelle membrane; GO:0031410 cytoplasmic vesicle; GO:0071944 cell periphery; GO:0030054 cell junction; GO:0031982 vesicle; GO:0005737 cytoplasm; GO:0044438 microbody part; GO:0099512 supramolecular fiber; GO:0044424 intracellular part; GO:0005911 cell-cell junction; GO:0099080 supramolecular complex; GO:00…	GO:1901265 nucleoside phosphate binding; GO:0016773 phosphotransferase activity, alcohol group as acceptor; GO:0097110 scaffold protein binding; GO:0004713 protein tyrosine kinase activity; GO:0005515 protein binding; GO:0019207 kinase regulator activity; GO:0004672 protein kinase activity; GO:0098772 molecular function regulator; GO:0004702 signal transducer, downstream of receptor, with serine/…	K04369	MAP2K2, MEK2; mitogen-activated protein kinase kinase 2 [EC:2.7.12.2]	hsa01521 EGFR tyrosine kinase inhibitor resistance - Homo sapiens (human); hsa01522 Endocrine resistance - Homo sapiens (human); hsa04010 MAPK signaling pathway - Homo sapiens (human); hsa04012 ErbB signaling pathway - Homo sapiens (human); hsa04014 Ras signaling pathway - Homo sapiens (human); hsa04015 Rap1 signaling pathway - Homo sapiens (human); hsa04022 cGMP-PKG signaling pathway - Homo sapi…	IPR000719; IPR011009;	Protein kinase domain; Protein kinase-like domain;
Q8WUF5	105	0.71	Down	T	RelA-associated inhibitor OS=Homo sapiens OX=9606 GN=PPP1R13L PE=1 SV=4	PPP1R13L	0.847451	3.71e-05	78.354	S(0.013)ES(0.137)APT(0.847)LHPY(0.016)S(0.324)PLS(0.662)PK	3	0.29492	1	0.91	0.84	0.96	1.356	nucleus	GO:0065008 regulation of biological quality; GO:0097659 nucleic acid-templated transcription; GO:0044237 cellular metabolic process; GO:0008152 metabolic process; GO:0007507 heart development; GO:0003208 cardiac ventricle morphogenesis; GO:0043170 macromolecule metabolic process; GO:0010558 negative regulation of macromolecule biosynthetic process; GO:0009790 embryo development; GO:0018130 hetero…	GO:0043229 intracellular organelle; GO:0044421 extracellular region part; GO:0030054 cell junction; GO:0044446 intracellular organelle part; GO:0005737 cytoplasm; GO:0031981 nuclear lumen; GO:0044424 intracellular part; GO:0005623 cell; GO:0005829 cytosol; GO:0005576 extracellular region; GO:0044422 organelle part; GO:0043231 intracellular membrane-bounded organelle; GO:0043226 organelle; GO:0031…	GO:0050839 cell adhesion molecule binding; GO:0003714 transcription corepressor activity; GO:0042802 identical protein binding; GO:0005488 binding; GO:0045296 cadherin binding; GO:0000989 transcription factor activity, transcription factor binding; GO:0005515 protein binding; GO:0003712 transcription cofactor activity; GO:0000988 transcription factor activity, protein binding; GO:0008134 transcri…				IPR001452; IPR020683;	SH3 domain; Ankyrin repeat-containing domain;
P56270	213	0.703	Down	T	Myc-associated zinc finger protein OS=Homo sapiens OX=9606 GN=MAZ PE=1 SV=1	MAZ	1	1.16e-05	110.92	RHEAIHT(1)GAK	4	-0.18272	1	0.283	0.174	1.541	2.198	nucleus	GO:0050794 regulation of cellular process; GO:0006725 cellular aromatic compound metabolic process; GO:0097659 nucleic acid-templated transcription; GO:0060255 regulation of macromolecule metabolic process; GO:0006352 DNA-templated transcription, initiation; GO:0019219 regulation of nucleobase-containing compound metabolic process; GO:0009058 biosynthetic process; GO:0044237 cellular metabolic pr…	GO:0043226 organelle; GO:0043231 intracellular membrane-bounded organelle; GO:0043229 intracellular organelle; GO:0005634 nucleus; GO:0044464 cell part; GO:0005622 intracellular; GO:0044424 intracellular part; GO:0043227 membrane-bounded organelle; GO:0005623 cell;	GO:0003677 DNA binding; GO:0003723 RNA binding; GO:0000976 transcription regulatory region sequence-specific DNA binding; GO:0003690 double-stranded DNA binding; GO:1990837 sequence-specific double-stranded DNA binding; GO:0001012 RNA polymerase II regulatory region DNA binding; GO:0043167 ion binding; GO:0005515 protein binding; GO:0000979 RNA polymerase II core promoter sequence-specific DNA bi…				IPR015880; IPR007087; IPR013087;	Zinc finger, C2H2-like; Zinc finger, C2H2; Zinc finger C2H2-type/integrase DNA-binding domain;
P12081	58	0.7	Down	T	Histidine--tRNA ligase, cytoplasmic OS=Homo sapiens OX=9606 GN=HARS PE=1 SV=2	HARS	1	0.0306	48.423	FVLKT(1)PK	3	-1.2515	1	0.603	0.624	1.188	1.702	cytoplasm	GO:0006518 peptide metabolic process; GO:0006725 cellular aromatic compound metabolic process; GO:0044267 cellular protein metabolic process; GO:0044699 single-organism process; GO:0009058 biosynthetic process; GO:0043039 tRNA aminoacylation; GO:1901566 organonitrogen compound biosynthetic process; GO:0044237 cellular metabolic process; GO:0071704 organic substance metabolic process; GO:0008152 m…	GO:0043226 organelle; GO:0043231 intracellular membrane-bounded organelle; GO:0043229 intracellular organelle; GO:0044464 cell part; GO:0005622 intracellular; GO:0005737 cytoplasm; GO:0044424 intracellular part; GO:0043227 membrane-bounded organelle; GO:0005623 cell; GO:0005829 cytosol; GO:0005739 mitochondrion; GO:0044444 cytoplasmic part;	GO:0016876 ligase activity, forming aminoacyl-tRNA and related compounds; GO:0005524 ATP binding; GO:1901265 nucleoside phosphate binding; GO:0016875 ligase activity, forming carbon-oxygen bonds; GO:0016874 ligase activity; GO:0001882 nucleoside binding; GO:0043167 ion binding; GO:0000166 nucleotide binding; GO:0097159 organic cyclic compound binding; GO:1901363 heterocyclic compound binding; GO:…	K01892	HARS, hisS; histidyl-tRNA synthetase [EC:6.1.1.21]	hsa00970 Aminoacyl-tRNA biosynthesis - Homo sapiens (human);	IPR004154; IPR009068; IPR033656; IPR000738; IPR006195;	Anticodon-binding; S15/NS1, RNA-binding; Histidyl-anticodon-binding; WHEP-TRS domain; Aminoacyl-tRNA synthetase, class II;
Q9P2N5	447	0.699	Down	T	RNA-binding protein 27 OS=Homo sapiens OX=9606 GN=RBM27 PE=1 SV=2	RBM27	1	0.00176	67.326	LQLGT(1)PPPLLAAR	3	-0.55501	1	1.005	0.9	0.881	1.265	nucleus	GO:0006396 RNA processing; GO:0006725 cellular aromatic compound metabolic process; GO:1901360 organic cyclic compound metabolic process; GO:0006807 nitrogen compound metabolic process; GO:0044238 primary metabolic process; GO:0044237 cellular metabolic process; GO:0071704 organic substance metabolic process; GO:0006397 mRNA processing; GO:0016070 RNA metabolic process; GO:0008152 metabolic proce…	GO:0043229 intracellular organelle; GO:0005737 cytoplasm; GO:0044446 intracellular organelle part; GO:0031981 nuclear lumen; GO:0044424 intracellular part; GO:0016604 nuclear body; GO:0005623 cell; GO:0044422 organelle part; GO:0043231 intracellular membrane-bounded organelle; GO:0043226 organelle; GO:0031974 membrane-enclosed lumen; GO:0005634 nucleus; GO:0005654 nucleoplasm; GO:0070013 intracel…	GO:0097159 organic cyclic compound binding; GO:1901363 heterocyclic compound binding; GO:0003723 RNA binding; GO:1901265 nucleoside phosphate binding; GO:0005488 binding; GO:0043167 ion binding; GO:0003676 nucleic acid binding; GO:0043169 cation binding; GO:0046872 metal ion binding; GO:0000166 nucleotide binding; GO:0036094 small molecule binding;	K13193	RBM27; RNA-binding protein 27		IPR000571; IPR000504; IPR012677; IPR002483;	Zinc finger, CCCH-type; RNA recognition motif domain; Nucleotide-binding alpha-beta plait domain; PWI domain;
Q92597	346	0.694	Down	T	Protein NDRG1 OS=Homo sapiens OX=9606 GN=NDRG1 PE=1 SV=1	NDRG1	0.985615	0.000572	119.22	S(0.003)HT(0.986)S(0.012)EGTR	3	0.75579	3	0.249	0.268	1.501	2.172	cytoplasm,nucleus	GO:0044700 single organism signaling; GO:0010941 regulation of cell death; GO:0010256 endomembrane system organization; GO:0045321 leukocyte activation; GO:0007272 ensheathment of neurons; GO:0048869 cellular developmental process; GO:0014037 Schwann cell differentiation; GO:0044699 single-organism process; GO:0022008 neurogenesis; GO:0045576 mast cell activation; GO:0014044 Schwann cell developm…	GO:0016020 membrane; GO:0044421 extracellular region part; GO:0005874 microtubule; GO:0031410 cytoplasmic vesicle; GO:0031090 organelle membrane; GO:0071944 cell periphery; GO:0030054 cell junction; GO:0031982 vesicle; GO:0005737 cytoplasm; GO:0044433 cytoplasmic vesicle part; GO:0055038 recycling endosome membrane; GO:0044424 intracellular part; GO:0099512 supramolecular fiber; GO:0005913 cell-c…	GO:0031267 small GTPase binding; GO:0050839 cell adhesion molecule binding; GO:0008092 cytoskeletal protein binding; GO:0017016 Ras GTPase binding; GO:0008017 microtubule binding; GO:0005488 binding; GO:0045296 cadherin binding; GO:0015631 tubulin binding; GO:0043015 gamma-tubulin binding; GO:0005515 protein binding; GO:0051020 GTPase binding; GO:0017137 Rab GTPase binding; GO:0019899 enzyme bind…	K18266	NDRG1; protein NDRG1		IPR029058;	Alpha/Beta hydrolase fold;
Q7Z6I8	120	0.692	Down	T	UPF0461 protein C5orf24 OS=Homo sapiens OX=9606 GN=C5orf24 PE=1 SV=1	C5orf24	0.767037	0.00019	81.904	T(0.767)S(0.233)PGRPLGTTK	3	0.71652	1	0.769	0.912	0.976	1.415	nucleus			GO:0005515 protein binding; GO:0005488 binding;
Q9H3U1	15	0.689	Down	T	Protein unc-45 homolog A OS=Homo sapiens OX=9606 GN=UNC45A PE=1 SV=1	UNC45A	0.895201	2.4e-08	135.55	PAT(0.895)PGAS(0.101)S(0.004)VEQLRK	3	0.27398	1	1.085	1.13	0.734	1.07	cytoplasm	GO:0032502 developmental process; GO:0044707 single-multicellular organism process; GO:0048731 system development; GO:0061077 chaperone-mediated protein folding; GO:0048869 cellular developmental process; GO:0044763 single-organism cellular process; GO:0044699 single-organism process; GO:0032501 multicellular organismal process; GO:0006457 protein folding; GO:0030154 cell differentiation; GO:0048…	GO:0043229 intracellular organelle; GO:0005737 cytoplasm; GO:0044446 intracellular organelle part; GO:0012505 endomembrane system; GO:0031981 nuclear lumen; GO:0044424 intracellular part; GO:0005829 cytosol; GO:0016604 nuclear body; GO:0005623 cell; GO:0044422 organelle part; GO:0043231 intracellular membrane-bounded organelle; GO:0043226 organelle; GO:0031974 membrane-enclosed lumen; GO:0005634 …	GO:0051879 Hsp90 protein binding; GO:0050839 cell adhesion molecule binding; GO:0005515 protein binding; GO:0031072 heat shock protein binding; GO:0005488 binding; GO:0045296 cadherin binding;	K21991	UNC45; protein unc-45		IPR024660; IPR011990; IPR011989; IPR013026; IPR016024;	UNC-45/Cro1/She4, central domain; Tetratricopeptide-like helical domain; Armadillo-like helical; Tetratricopeptide repeat-containing domain; Armadillo-type fold;
P27448	507	0.679	Down	T	MAP/microtubule affinity-regulating kinase 3 OS=Homo sapiens OX=9606 GN=MARK3 PE=1 SV=5	MARK3	1	2.94e-08	189.56	RNT(1)YVCSER	2	-0.6731	1	0.585	0.597	1.186	1.755	nucleus	GO:0050794 regulation of cellular process; GO:0044700 single organism signaling; GO:0016043 cellular component organization; GO:0016310 phosphorylation; GO:0044267 cellular protein metabolic process; GO:0044699 single-organism process; GO:0050896 response to stimulus; GO:0044237 cellular metabolic process; GO:0006796 phosphate-containing compound metabolic process; GO:0071704 organic substance me…	GO:0016020 membrane; GO:0044421 extracellular region part; GO:0071944 cell periphery; GO:0031982 vesicle; GO:0005737 cytoplasm; GO:0044424 intracellular part; GO:0005829 cytosol; GO:0005623 cell; GO:0005576 extracellular region; GO:0005886 plasma membrane; GO:0043226 organelle; GO:0070062 extracellular exosome; GO:0005622 intracellular; GO:0044464 cell part; GO:1903561 extracellular vesicle; GO:0…	GO:0005524 ATP binding; GO:1901265 nucleoside phosphate binding; GO:0016773 phosphotransferase activity, alcohol group as acceptor; GO:0001882 nucleoside binding; GO:0043167 ion binding; GO:0005515 protein binding; GO:0004672 protein kinase activity; GO:0000166 nucleotide binding; GO:0097159 organic cyclic compound binding; GO:1901363 heterocyclic compound binding; GO:0032549 ribonucleoside bindi…	K08798	MARK; MAP/microtubule affinity-regulating kinase [EC:2.7.11.1]		IPR015940; IPR001772; IPR000719; IPR028375; IPR011009;	Ubiquitin-associated domain; Kinase associated domain 1 (KA1); Protein kinase domain; KA1 domain/Ssp2, C-terminal; Protein kinase-like domain;
P06748	234	0.668	Down	T	Nucleophosmin OS=Homo sapiens OX=9606 GN=NPM1 PE=1 SV=2	NPM1	1	0.00377	66.004	QEKT(1)PKT(1)PK	3	-0.84132	2	1.306	1.209	0.59	0.885	nucleus	GO:0044700 single organism signaling; GO:0044085 cellular component biogenesis; GO:1902807 negative regulation of cell cycle G1/S phase transition; GO:0010941 regulation of cell death; GO:0010608 posttranscriptional regulation of gene expression; GO:0009891 positive regulation of biosynthetic process; GO:0044237 cellular metabolic process; GO:0010564 regulation of cell cycle process; GO:0072431 s…	GO:0016020 membrane; GO:0030054 cell junction; GO:0005737 cytoplasm; GO:0032991 macromolecular complex; GO:0044424 intracellular part; GO:0005623 cell; GO:0044422 organelle part; GO:0043228 non-membrane-bounded organelle; GO:0031974 membrane-enclosed lumen; GO:0005856 cytoskeleton; GO:0005815 microtubule organizing center; GO:0005654 nucleoplasm; GO:0005925 focal adhesion; GO:0070013 intracellula…	GO:0046983 protein dimerization activity; GO:0019901 protein kinase binding; GO:0005515 protein binding; GO:0004860 protein kinase inhibitor activity; GO:0019207 kinase regulator activity; GO:0043023 ribosomal large subunit binding; GO:0004857 enzyme inhibitor activity; GO:0098772 molecular function regulator; GO:0097159 organic cyclic compound binding; GO:1901363 heterocyclic compound binding; G…	K11276	NPM1; nucleophosmin 1		IPR024057; IPR032569;	Nucleoplasmin core domain; Nucleophosmin, C-terminal;
Q16555	509	0.668	Down	T	Dihydropyrimidinase-related protein 2 OS=Homo sapiens OX=9606 GN=DPYSL2 PE=1 SV=1	DPYSL2	0.987286	1.06e-12	161.99	GLYDGPVCEVS(0.013)VT(0.987)PK	4	-1.0069	3	0.563	0.772	1.108	1.664	cytoplasm,nucleus	GO:0044700 single organism signaling; GO:0065008 regulation of biological quality; GO:0007420 brain development; GO:0048869 cellular developmental process; GO:0048666 neuron development; GO:0032989 cellular component morphogenesis; GO:0022008 neurogenesis; GO:0044699 single-organism process; GO:0044237 cellular metabolic process; GO:0051234 establishment of localization; GO:0001558 regulation of …	GO:0043229 intracellular organelle; GO:0016020 membrane; GO:0044421 extracellular region part; GO:0043232 intracellular non-membrane-bounded organelle; GO:0071944 cell periphery; GO:0031982 vesicle; GO:0005737 cytoplasm; GO:0044424 intracellular part; GO:0005623 cell; GO:0005829 cytosol; GO:0005576 extracellular region; GO:0005886 plasma membrane; GO:0043228 non-membrane-bounded organelle; GO:000…	GO:0008092 cytoskeletal protein binding; GO:0042802 identical protein binding; GO:0003824 catalytic activity; GO:0008017 microtubule binding; GO:0005488 binding; GO:0015631 tubulin binding; GO:0016812 hydrolase activity, acting on carbon-nitrogen (but not peptide) bonds, in cyclic amides; GO:0004157 dihydropyrimidinase activity; GO:0016787 hydrolase activity; GO:0005515 protein binding; GO:001681…	K07528	DPYSL2, CRMP2; dihydropyrimidinase-like 2	hsa04360 Axon guidance - Homo sapiens (human);	IPR032466; IPR006680; IPR011059;	Metal-dependent hydrolase; Amidohydrolase-related; Metal-dependent hydrolase, composite domain;
P22694	198	0.664	Down	T	cAMP-dependent protein kinase catalytic subunit beta OS=Homo sapiens OX=9606 GN=PRKACB PE=1 SV=2	PRKACB	0.832843	3e-15	147.67	T(0.133)WT(0.833)LCGT(0.035)PEYLAPEIILSK	3	-0.12119	2	1.08	1.144	0.714	1.08	cytoplasm,mitochondria	GO:0044700 single organism signaling; GO:0007596 blood coagulation; GO:0065008 regulation of biological quality; GO:0032270 positive regulation of cellular protein metabolic process; GO:0002220 innate immune response activating cell surface receptor signaling pathway; GO:0007166 cell surface receptor signaling pathway; GO:0035148 tube formation; GO:0043009 chordate embryonic development; GO:00313…	GO:0016020 membrane; GO:0044421 extracellular region part; GO:0071944 cell periphery; GO:0031982 vesicle; GO:0005737 cytoplasm; GO:0032991 macromolecular complex; GO:0044424 intracellular part; GO:0005623 cell; GO:0044422 organelle part; GO:0043228 non-membrane-bounded organelle; GO:0005856 cytoskeleton; GO:0031974 membrane-enclosed lumen; GO:0070062 extracellular exosome; GO:0005815 microtubule …	GO:1901265 nucleoside phosphate binding; GO:0016773 phosphotransferase activity, alcohol group as acceptor; GO:0031625 ubiquitin protein ligase binding; GO:0005515 protein binding; GO:0004672 protein kinase activity; GO:1901363 heterocyclic compound binding; GO:0097159 organic cyclic compound binding; GO:0016301 kinase activity; GO:0032553 ribonucleotide binding; GO:0003824 catalytic activity; GO…	K04345	PKA; protein kinase A [EC:2.7.11.11]	hsa01522 Endocrine resistance - Homo sapiens (human); hsa04010 MAPK signaling pathway - Homo sapiens (human); hsa04014 Ras signaling pathway - Homo sapiens (human); hsa04020 Calcium signaling pathway - Homo sapiens (human); hsa04024 cAMP signaling pathway - Homo sapiens (human); hsa04062 Chemokine signaling pathway - Homo sapiens (human); hsa04114 Oocyte meiosis - Homo sapiens (human); hsa04140 A…	IPR000719; IPR011009; IPR000961;	Protein kinase domain; Protein kinase-like domain; AGC-kinase, C-terminal;
Q9C0C2	131	0.664	Down	T	182 kDa tankyrase-1-binding protein OS=Homo sapiens OX=9606 GN=TNKS1BP1 PE=1 SV=4	TNKS1BP1	0.998976	1.4e-10	107.96	PAVEASTGGEATQET(0.001)GKEEAGKEEPPPLT(0.999)PPAR	5	0.66313	1	0.815	0.884	0.945	1.427	nucleus	GO:0044700 single organism signaling; GO:1902807 negative regulation of cell cycle G1/S phase transition; GO:0065008 regulation of biological quality; GO:0032270 positive regulation of cellular protein metabolic process; GO:0010564 regulation of cell cycle process; GO:0044237 cellular metabolic process; GO:0072431 signal transduction involved in mitotic G1 DNA damage checkpoint; GO:1902403 signal…	GO:0030054 cell junction; GO:0005737 cytoplasm; GO:0032991 macromolecular complex; GO:0044424 intracellular part; GO:0005913 cell-cell adherens junction; GO:0005623 cell; GO:0005911 cell-cell junction; GO:0044422 organelle part; GO:0000792 heterochromatin; GO:0044427 chromosomal part; GO:0043228 non-membrane-bounded organelle; GO:0005856 cytoskeleton; GO:0031974 membrane-enclosed lumen; GO:007001…	GO:0050839 cell adhesion molecule binding; GO:0005488 binding; GO:0045296 cadherin binding; GO:0044877 macromolecular complex binding; GO:0005515 protein binding; GO:0019904 protein domain specific binding; GO:0071532 ankyrin repeat binding; GO:0019899 enzyme binding;				IPR032764;	Tankyrase 1-binding protein, C-terminal;
Q9BVV8	113	0.663	Down	T	Uncharacterized membrane protein C19orf24 OS=Homo sapiens OX=9606 GN=C19orf24 PE=1 SV=2	C19orf24	0.904706	1.56e-06	82.302	YGLLANT(0.003)EDPT(0.905)EMAS(0.905)LDS(0.188)DEETVFESR	2	-0.65773	1	0.744	0.871	0.98	1.485	extracellular		GO:0016020 membrane; GO:0044464 cell part; GO:0005622 intracellular; GO:0044425 membrane part; GO:0005737 cytoplasm; GO:0031224 intrinsic component of membrane; GO:0044424 intracellular part; GO:0005623 cell; GO:0016021 integral component of membrane; GO:0005576 extracellular region;
P55265	601	0.661	Down	T	Double-stranded RNA-specific adenosine deaminase OS=Homo sapiens OX=9606 GN=ADAR PE=1 SV=4	ADAR	0.836747	1.01e-09	125.45	T(0.001)AES(0.13)QT(0.837)PT(0.033)PSATSFFSGK	2	0.11738	3	0.689	0.727	1.067	1.62	nucleus	GO:0044085 cellular component biogenesis; GO:0044700 single organism signaling; GO:0010941 regulation of cell death; GO:0043009 chordate embryonic development; GO:0010608 posttranscriptional regulation of gene expression; GO:0098542 defense response to other organism; GO:0031347 regulation of defense response; GO:0009451 RNA modification; GO:0044237 cellular metabolic process; GO:0009607 response…	GO:0043229 intracellular organelle; GO:0016020 membrane; GO:0043232 intracellular non-membrane-bounded organelle; GO:0044446 intracellular organelle part; GO:0005737 cytoplasm; GO:0032991 macromolecular complex; GO:0031981 nuclear lumen; GO:0044424 intracellular part; GO:0005681 spliceosomal complex; GO:0005730 nucleolus; GO:0005623 cell; GO:0044530 supraspliceosomal complex; GO:0044422 organelle…	GO:0003723 RNA binding; GO:0003677 DNA binding; GO:0004000 adenosine deaminase activity; GO:0043167 ion binding; GO:0016787 hydrolase activity; GO:0005515 protein binding; GO:1901363 heterocyclic compound binding; GO:0097159 organic cyclic compound binding; GO:0016814 hydrolase activity, acting on carbon-nitrogen (but not peptide) bonds, in cyclic amidines; GO:0003726 double-stranded RNA adenosin…	K12968	ADAR, ADAR1; double-stranded RNA-specific adenosine deaminase [EC:3.5.4.37]	hsa04623 Cytosolic DNA-sensing pathway - Homo sapiens (human); hsa05162 Measles - Homo sapiens (human); hsa05164 Influenza A - Homo sapiens (human);	IPR011991; IPR002466; IPR000607; IPR014720;	Winged helix-turn-helix DNA-binding domain; Adenosine deaminase/editase; Double-stranded RNA-specific adenosine deaminase (DRADA); Double-stranded RNA-binding domain;
P56524	465	0.66	Down	T	Histone deacetylase 4 OS=Homo sapiens OX=9606 GN=HDAC4 PE=1 SV=3	HDAC4	0.773537	3.79e-26	174.46	T(0.774)QS(0.226)APLPQNAQALQHLVIQQQHQQFLEK	5	0.48019	2	0.767	0.663	1.06	1.612	nucleus	GO:0044700 single organism signaling; GO:0010941 regulation of cell death; GO:0045980 negative regulation of nucleotide metabolic process; GO:0043523 regulation of neuron apoptotic process; GO:0009891 positive regulation of biosynthetic process; GO:0070555 response to interleukin-1; GO:0044237 cellular metabolic process; GO:0045978 negative regulation of nucleoside metabolic process; GO:0008152 m…	GO:0030016 myofibril; GO:0005737 cytoplasm; GO:0032991 macromolecular complex; GO:0017053 transcriptional repressor complex; GO:0099512 supramolecular fiber; GO:0044424 intracellular part; GO:0030018 Z disc; GO:0099080 supramolecular complex; GO:0005623 cell; GO:0031674 I band; GO:0000118 histone deacetylase complex; GO:0044422 organelle part; GO:0043228 non-membrane-bounded organelle; GO:0005856…	GO:0032041 NAD-dependent histone deacetylase activity (H3-K14 specific); GO:0019901 protein kinase binding; GO:0030955 potassium ion binding; GO:0016787 hydrolase activity; GO:0005515 protein binding; GO:0003682 chromatin binding; GO:0033613 activating transcription factor binding; GO:0001047 core promoter binding; GO:0000975 regulatory region DNA binding; GO:1901363 heterocyclic compound binding…	K11406	HDAC4_5; histone deacetylase 4/5 [EC:3.5.1.98]	hsa04371 Apelin signaling pathway - Homo sapiens (human); hsa05034 Alcoholism - Homo sapiens (human); hsa05203 Viral carcinogenesis - Homo sapiens (human);	IPR023801; IPR024643;	Histone deacetylase domain; Histone deacetylase, glutamine rich N-terminal domain;
Q14684	728	0.659	Down	T	Ribosomal RNA processing protein 1 homolog B OS=Homo sapiens OX=9606 GN=RRP1B PE=1 SV=3	RRP1B	0.788626	1.11e-07	90.698	VAFDPEQKPLHGVLKT(0.789)PT(0.343)S(0.654)S(0.211)PAS(0.258)S(0.746)PLVAK	4	0.21043	1	0.556	0.534	1.208	1.838	nucleus	GO:0050794 regulation of cellular process; GO:0044085 cellular component biogenesis; GO:0022613 ribonucleoprotein complex biogenesis; GO:0006725 cellular aromatic compound metabolic process; GO:0031324 negative regulation of cellular metabolic process; GO:0048519 negative regulation of biological process; GO:0048523 negative regulation of cellular process; GO:0010923 negative regulation of phosph…	GO:0005737 cytoplasm; GO:0032991 macromolecular complex; GO:0044424 intracellular part; GO:0005623 cell; GO:0030688 preribosome, small subunit precursor; GO:0000792 heterochromatin; GO:0044422 organelle part; GO:0030684 preribosome; GO:0044427 chromosomal part; GO:0043228 non-membrane-bounded organelle; GO:0031974 membrane-enclosed lumen; GO:0070013 intracellular organelle lumen; GO:0005622 intra…	GO:0097159 organic cyclic compound binding; GO:1901363 heterocyclic compound binding; GO:0003723 RNA binding; GO:0005488 binding; GO:0003676 nucleic acid binding;	K14849	RRP1; ribosomal RNA-processing protein 1
Q9BXS6	182	0.658	Down	T	Nucleolar and spindle-associated protein 1 OS=Homo sapiens OX=9606 GN=NUSAP1 PE=1 SV=1	NUSAP1	0.997813	0.000317	94.309	TAIT(0.002)T(0.998)PNFK	3	-0.00033466	1	0.845	0.808	0.96	1.464	nucleus	GO:0051640 organelle localization; GO:0050794 regulation of cellular process; GO:0016043 cellular component organization; GO:0007346 regulation of mitotic cell cycle; GO:0051653 spindle localization; GO:0048285 organelle fission; GO:0007067 mitotic nuclear division; GO:0051785 positive regulation of nuclear division; GO:0044699 single-organism process; GO:0010564 regulation of cell cycle process;…	GO:0043229 intracellular organelle; GO:0099513 polymeric cytoskeletal fiber; GO:0005874 microtubule; GO:0043232 intracellular non-membrane-bounded organelle; GO:0044430 cytoskeletal part; GO:0005737 cytoplasm; GO:0044446 intracellular organelle part; GO:0031981 nuclear lumen; GO:0099512 supramolecular fiber; GO:0044424 intracellular part; GO:0005730 nucleolus; GO:0005623 cell; GO:0099080 supramol…	GO:0097159 organic cyclic compound binding; GO:1901363 heterocyclic compound binding; GO:0003677 DNA binding; GO:0003723 RNA binding; GO:0008092 cytoskeletal protein binding; GO:0008017 microtubule binding; GO:0005488 binding; GO:0003676 nucleic acid binding; GO:0015631 tubulin binding; GO:0005515 protein binding;
P18847	162	0.65	Down	T	Cyclic AMP-dependent transcription factor ATF-3 OS=Homo sapiens OX=9606 GN=ATF3 PE=1 SV=2	ATF3	1	3.25e-06	101.38	AQNGRT(1)PEDER	2	0.045024	1	1.339	1.135	0.599	0.923	nucleus	GO:0044700 single organism signaling; GO:0010941 regulation of cell death; GO:0097659 nucleic acid-templated transcription; GO:0009891 positive regulation of biosynthetic process; GO:0046685 response to arsenic-containing substance; GO:0044237 cellular metabolic process; GO:0006006 glucose metabolic process; GO:0009605 response to external stimulus; GO:0008152 metabolic process; GO:0006094 glucon…	GO:0043229 intracellular organelle; GO:0043232 intracellular non-membrane-bounded organelle; GO:0044446 intracellular organelle part; GO:0032991 macromolecular complex; GO:0031981 nuclear lumen; GO:0044424 intracellular part; GO:0005730 nucleolus; GO:0005623 cell; GO:0044422 organelle part; GO:0043228 non-membrane-bounded organelle; GO:0043226 organelle; GO:0043231 intracellular membrane-bounded …	GO:0000981 RNA polymerase II transcription factor activity, sequence-specific DNA binding; GO:0003690 double-stranded DNA binding; GO:0046983 protein dimerization activity; GO:0005515 protein binding; GO:0000987 core promoter proximal region sequence-specific DNA binding; GO:0003700 transcription factor activity, sequence-specific DNA binding; GO:0097159 organic cyclic compound binding; GO:000097…	K09032	ATF3, LRF1; activating transcription factor 3		IPR004827;	Basic-leucine zipper domain;
P20585	31	0.648	Down	T	DNA mismatch repair protein Msh3 OS=Homo sapiens OX=9606 GN=MSH3 PE=1 SV=4	MSH3	0.789416	0.000424	89.731	FFQS(0.036)T(0.789)GS(0.175)LK	3	0.10957	1	0.183	0.1	1.544	2.392	nucleus	GO:0050794 regulation of cellular process; GO:0016043 cellular component organization; GO:0033554 cellular response to stress; GO:0006725 cellular aromatic compound metabolic process; GO:0060255 regulation of macromolecule metabolic process; GO:0006259 DNA metabolic process; GO:0019219 regulation of nucleobase-containing compound metabolic process; GO:0048519 negative regulation of biological pro…	GO:0043229 intracellular organelle; GO:0016020 membrane; GO:0032300 mismatch repair complex; GO:0044446 intracellular organelle part; GO:0031981 nuclear lumen; GO:0032991 macromolecular complex; GO:1990391 DNA repair complex; GO:0044424 intracellular part; GO:0032302 MutSbeta complex; GO:0005623 cell; GO:0044422 organelle part; GO:0031974 membrane-enclosed lumen; GO:0043231 intracellular membrane…	GO:0003677 DNA binding; GO:0005524 ATP binding; GO:1901265 nucleoside phosphate binding; GO:0003690 double-stranded DNA binding; GO:0001882 nucleoside binding; GO:0043167 ion binding; GO:0005515 protein binding; GO:0000166 nucleotide binding; GO:1901363 heterocyclic compound binding; GO:0097159 organic cyclic compound binding; GO:0032549 ribonucleoside binding; GO:0097367 carbohydrate derivative …	K08736	MSH3; DNA mismatch repair protein MSH3	hsa01524 Platinum drug resistance - Homo sapiens (human); hsa03430 Mismatch repair - Homo sapiens (human); hsa05200 Pathways in cancer - Homo sapiens (human); hsa05210 Colorectal cancer - Homo sapiens (human);	IPR016151; IPR007860; IPR000432; IPR007696; IPR027417; IPR007695;	DNA mismatch repair protein MutS, N-terminal; DNA mismatch repair protein MutS, connector domain; DNA mismatch repair protein MutS, C-terminal; DNA mismatch repair protein MutS, core; P-loop containing nucleoside triphosphate hydrolase; DNA mismatch repair protein MutS-like, N-terminal;
P10636	529	0.637	Down	T	Microtubule-associated protein tau OS=Homo sapiens OX=9606 GN=MAPT PE=1 SV=5	MAPT	0.970837	0.000101	80.632	T(0.971)PS(0.024)LPT(0.005)PPTREPK	3	0.44506	1	0.443	0.423	1.279	2.014	nucleus	GO:0044085 cellular component biogenesis; GO:0044700 single organism signaling; GO:0010941 regulation of cell death; GO:0010821 regulation of mitochondrion organization; GO:0045927 positive regulation of growth; GO:0001558 regulation of cell growth; GO:0065003 macromolecular complex assembly; GO:0032535 regulation of cellular component size; GO:0044093 positive regulation of molecular function; G…	GO:0045298 tubulin complex; GO:0016020 membrane; GO:0030425 dendrite; GO:0005874 microtubule; GO:0071944 cell periphery; GO:0099568 cytoplasmic region; GO:0005737 cytoplasm; GO:0032838 cell projection cytoplasm; GO:0043025 neuronal cell body; GO:0032991 macromolecular complex; GO:0030426 growth cone; GO:0099512 supramolecular fiber; GO:0044424 intracellular part; GO:0099080 supramolecular complex…	GO:0030546 receptor activator activity; GO:0003677 DNA binding; GO:0034452 dynactin binding; GO:0031072 heat shock protein binding; GO:0048018 receptor agonist activity; GO:0019903 protein phosphatase binding; GO:0034185 apolipoprotein binding; GO:0005102 receptor binding; GO:0044877 macromolecular complex binding; GO:0015631 tubulin binding; GO:0051879 Hsp90 protein binding; GO:0071813 lipoprote…	K04380	MAPT, TAU; microtubule-associated protein tau	hsa04010 MAPK signaling pathway - Homo sapiens (human); hsa05010 Alzheimer disease - Homo sapiens (human);
Q6PKG0	376	0.637	Down	T	La-related protein 1 OS=Homo sapiens OX=9606 GN=LARP1 PE=1 SV=2	LARP1	1	0.00251	62.055	KFDGVEGPRT(1)PK	3	-0.44788	4	0.613	0.567	1.146	1.803	nucleus	GO:0044700 single organism signaling; GO:0065008 regulation of biological quality; GO:0006518 peptide metabolic process; GO:0032270 positive regulation of cellular protein metabolic process; GO:0043489 RNA stabilization; GO:0010608 posttranscriptional regulation of gene expression; GO:0009891 positive regulation of biosynthetic process; GO:0044237 cellular metabolic process; GO:0009605 response t…	GO:0010494 cytoplasmic stress granule; GO:0043229 intracellular organelle; GO:0016020 membrane; GO:0043232 intracellular non-membrane-bounded organelle; GO:0005737 cytoplasm; GO:0032991 macromolecular complex; GO:0044424 intracellular part; GO:0005623 cell; GO:0036464 cytoplasmic ribonucleoprotein granule; GO:0043228 non-membrane-bounded organelle; GO:0043226 organelle; GO:0044464 cell part; GO:0…	GO:0003723 RNA binding; GO:0000339 RNA cap binding; GO:0048027 mRNA 5'-UTR binding; GO:0090079 translation regulator activity, nucleic acid binding; GO:0003730 mRNA 3'-UTR binding; GO:0005515 protein binding; GO:0045182 translation regulator activity; GO:1901363 heterocyclic compound binding; GO:0097159 organic cyclic compound binding; GO:0003729 mRNA binding; GO:0050839 cell adhesion molecule bi…	K18757	LARP1; la-related protein 1		IPR006630; IPR011991;	RNA-binding protein Lupus La; Winged helix-turn-helix DNA-binding domain;
P06454	107	0.63	Down	T	Prothymosin alpha OS=Homo sapiens OX=9606 GN=PTMA PE=1 SV=2	PTMA	1	0.0673	41.704	QKT(1)DEDD	2	-0.72749	1	1.198	1.143	0.643	1.026	cytoplasm	GO:0018130 heterocycle biosynthetic process; GO:0006725 cellular aromatic compound metabolic process; GO:0097659 nucleic acid-templated transcription; GO:0034654 nucleobase-containing compound biosynthetic process; GO:1901360 organic cyclic compound metabolic process; GO:0006807 nitrogen compound metabolic process; GO:0032774 RNA biosynthetic process; GO:0009058 biosynthetic process; GO:0044238 p…	GO:0043229 intracellular organelle; GO:0044421 extracellular region part; GO:0005737 cytoplasm; GO:0044446 intracellular organelle part; GO:0031982 vesicle; GO:0031981 nuclear lumen; GO:0044424 intracellular part; GO:0005829 cytosol; GO:0005623 cell; GO:0005576 extracellular region; GO:0044422 organelle part; GO:0031974 membrane-enclosed lumen; GO:0043226 organelle; GO:0070062 extracellular exoso…	GO:0005515 protein binding; GO:0005488 binding;	K13784	PTMA; prothymosin alpha
Q13428	1358	0.621	Down	T	Treacle protein OS=Homo sapiens OX=9606 GN=TCOF1 PE=1 SV=3	TCOF1	1	0.0013	69.747	KLS(1)GDQPAART(1)PR	3	0.10752	1	0.889	0.819	0.905	1.461	nucleus	GO:0032502 developmental process; GO:0006810 transport; GO:0044707 single-multicellular organism process; GO:0048731 system development; GO:0044767 single-organism developmental process; GO:0044699 single-organism process; GO:0007275 multicellular organism development; GO:0051179 localization; GO:0032501 multicellular organismal process; GO:0048856 anatomical structure development; GO:0001501 ske…	GO:0043229 intracellular organelle; GO:0043232 intracellular non-membrane-bounded organelle; GO:0005737 cytoplasm; GO:0044446 intracellular organelle part; GO:0031981 nuclear lumen; GO:0044452 nucleolar part; GO:0044424 intracellular part; GO:0005730 nucleolus; GO:0005829 cytosol; GO:0005623 cell; GO:0001650 fibrillar center; GO:0044422 organelle part; GO:0043228 non-membrane-bounded organelle; G…	GO:0097159 organic cyclic compound binding; GO:1901363 heterocyclic compound binding; GO:0003723 RNA binding; GO:0005488 binding; GO:0003676 nucleic acid binding; GO:0005515 protein binding; GO:0005215 transporter activity;	K14562	TCOF1; Treacher Collins syndrome protein	hsa03008 Ribosome biogenesis in eukaryotes - Homo sapiens (human);	IPR003993; IPR006594;	Treacher Collins syndrome, treacle; LIS1 homology motif;
P06748	237	0.614	Down	T	Nucleophosmin OS=Homo sapiens OX=9606 GN=NPM1 PE=1 SV=2	NPM1	1	0.00377	66.004	QEKT(1)PKT(1)PK	3	-0.84132	1	1.493	1.15	0.508	0.832	nucleus	GO:0044700 single organism signaling; GO:0044085 cellular component biogenesis; GO:1902807 negative regulation of cell cycle G1/S phase transition; GO:0010941 regulation of cell death; GO:0010608 posttranscriptional regulation of gene expression; GO:0009891 positive regulation of biosynthetic process; GO:0044237 cellular metabolic process; GO:0010564 regulation of cell cycle process; GO:0072431 s…	GO:0016020 membrane; GO:0030054 cell junction; GO:0005737 cytoplasm; GO:0032991 macromolecular complex; GO:0044424 intracellular part; GO:0005623 cell; GO:0044422 organelle part; GO:0043228 non-membrane-bounded organelle; GO:0031974 membrane-enclosed lumen; GO:0005856 cytoskeleton; GO:0005815 microtubule organizing center; GO:0005654 nucleoplasm; GO:0005925 focal adhesion; GO:0070013 intracellula…	GO:0046983 protein dimerization activity; GO:0019901 protein kinase binding; GO:0005515 protein binding; GO:0004860 protein kinase inhibitor activity; GO:0019207 kinase regulator activity; GO:0043023 ribosomal large subunit binding; GO:0004857 enzyme inhibitor activity; GO:0098772 molecular function regulator; GO:0097159 organic cyclic compound binding; GO:1901363 heterocyclic compound binding; G…	K11276	NPM1; nucleophosmin 1		IPR024057; IPR032569;	Nucleoplasmin core domain; Nucleophosmin, C-terminal;
P22694	202	0.613	Down	T	cAMP-dependent protein kinase catalytic subunit beta OS=Homo sapiens OX=9606 GN=PRKACB PE=1 SV=2	PRKACB	0.993714	1.71e-07	114.37	T(0.001)WT(0.005)LCGT(0.994)PEY(0.001)LAPEIILSK	2	-0.36741	1	1.059	1.072	0.72	1.179	cytoplasm,mitochondria	GO:0044700 single organism signaling; GO:0007596 blood coagulation; GO:0065008 regulation of biological quality; GO:0032270 positive regulation of cellular protein metabolic process; GO:0002220 innate immune response activating cell surface receptor signaling pathway; GO:0007166 cell surface receptor signaling pathway; GO:0035148 tube formation; GO:0043009 chordate embryonic development; GO:00313…	GO:0016020 membrane; GO:0044421 extracellular region part; GO:0071944 cell periphery; GO:0031982 vesicle; GO:0005737 cytoplasm; GO:0032991 macromolecular complex; GO:0044424 intracellular part; GO:0005623 cell; GO:0044422 organelle part; GO:0043228 non-membrane-bounded organelle; GO:0005856 cytoskeleton; GO:0031974 membrane-enclosed lumen; GO:0070062 extracellular exosome; GO:0005815 microtubule …	GO:1901265 nucleoside phosphate binding; GO:0016773 phosphotransferase activity, alcohol group as acceptor; GO:0031625 ubiquitin protein ligase binding; GO:0005515 protein binding; GO:0004672 protein kinase activity; GO:1901363 heterocyclic compound binding; GO:0097159 organic cyclic compound binding; GO:0016301 kinase activity; GO:0032553 ribonucleotide binding; GO:0003824 catalytic activity; GO…	K04345	PKA; protein kinase A [EC:2.7.11.11]	hsa01522 Endocrine resistance - Homo sapiens (human); hsa04010 MAPK signaling pathway - Homo sapiens (human); hsa04014 Ras signaling pathway - Homo sapiens (human); hsa04020 Calcium signaling pathway - Homo sapiens (human); hsa04024 cAMP signaling pathway - Homo sapiens (human); hsa04062 Chemokine signaling pathway - Homo sapiens (human); hsa04114 Oocyte meiosis - Homo sapiens (human); hsa04140 A…	IPR000719; IPR011009; IPR000961;	Protein kinase domain; Protein kinase-like domain; AGC-kinase, C-terminal;
O15061	598	0.612	Down	T	Synemin OS=Homo sapiens OX=9606 GN=SYNM PE=1 SV=2	SYNM	0.956578	0.00669	52.498	GLQT(0.957)PVKDAGGGT(0.043)GR	3	0.97902	1	0.399	0.38	1.284	2.107	nucleus	GO:0044707 single-multicellular organism process; GO:0016043 cellular component organization; GO:0003012 muscle system process; GO:0003008 system process; GO:0045104 intermediate filament cytoskeleton organization; GO:0045103 intermediate filament-based process; GO:0050879 multicellular organismal movement; GO:0044763 single-organism cellular process; GO:0006941 striated muscle contraction; GO:00…	GO:0016020 membrane; GO:0071944 cell periphery; GO:0030054 cell junction; GO:0030016 myofibril; GO:0005737 cytoplasm; GO:0099512 supramolecular fiber; GO:0044424 intracellular part; GO:0099080 supramolecular complex; GO:0005623 cell; GO:0044422 organelle part; GO:0043228 non-membrane-bounded organelle; GO:0005856 cytoskeleton; GO:0005622 intracellular; GO:0044464 cell part; GO:0005912 adherens ju…	GO:0008092 cytoskeletal protein binding; GO:0019215 intermediate filament binding; GO:0005200 structural constituent of cytoskeleton; GO:0017166 vinculin binding; GO:0005488 binding; GO:0044877 macromolecular complex binding; GO:0005515 protein binding; GO:0005198 structural molecule activity; GO:0008307 structural constituent of muscle; GO:0032403 protein complex binding;	K10376	DMN; desmuslin
Q03518	545	0.609	Down	T	Antigen peptide transporter 1 OS=Homo sapiens OX=9606 GN=TAP1 PE=1 SV=2	TAP1	0.999996	3.67e-05	97.779	IFEYLDRT(1)PR	3	1.0088	1	0.828	0.894	0.887	1.464	plasma membrane	GO:1990668 vesicle fusion with endoplasmic reticulum-Golgi intermediate compartment (ERGIC) membrane; GO:0065008 regulation of biological quality; GO:0044699 single-organism process; GO:1902581 multi-organism cellular localization; GO:0044764 multi-organism cellular process; GO:0015031 protein transport; GO:0051234 establishment of localization; GO:0019060 intracellular transport of viral protein…	GO:0016020 membrane; GO:0042175 nuclear outer membrane-endoplasmic reticulum membrane network; GO:0005783 endoplasmic reticulum; GO:0031090 organelle membrane; GO:0031410 cytoplasmic vesicle; GO:0098796 membrane protein complex; GO:0044216 other organism cell; GO:0031982 vesicle; GO:0005737 cytoplasm; GO:0044433 cytoplasmic vesicle part; GO:0032991 macromolecular complex; GO:0031224 intrinsic com…	GO:0046978 TAP1 binding; GO:0046977 TAP binding; GO:1901265 nucleoside phosphate binding; GO:0023029 MHC class Ib protein binding; GO:0005102 receptor binding; GO:0015399 primary active transmembrane transporter activity; GO:0046983 protein dimerization activity; GO:0022892 substrate-specific transporter activity; GO:0016817 hydrolase activity, acting on acid anhydrides; GO:0016787 hydrolase acti…	K05653	ABCB2, TAP1; ATP-binding cassette, subfamily B (MDR/TAP), member 2	hsa02010 ABC transporters - Homo sapiens (human); hsa04145 Phagosome - Homo sapiens (human); hsa04612 Antigen processing and presentation - Homo sapiens (human); hsa05163 Human cytomegalovirus infection - Homo sapiens (human); hsa05168 Herpes simplex virus 1 infection - Homo sapiens (human); hsa05169 Epstein-Barr virus infection - Homo sapiens (human); hsa05170 Human immunodeficiency virus 1 infe…	IPR003593; IPR003439; IPR011527; IPR027417;	AAA+ ATPase domain; ABC transporter-like; ABC transporter type 1, transmembrane domain; P-loop containing nucleoside triphosphate hydrolase;
P28482	185	0.599	Down	T	Mitogen-activated protein kinase 1 OS=Homo sapiens OX=9606 GN=MAPK1 PE=1 SV=3	MAPK1	0.999652	1.65e-08	117.38	VADPDHDHTGFLT(1)EY(0.999)VAT(0.001)R	4	-0.086892	1	0.827	0.755	0.937	1.571	cytoplasm	GO:0044700 single organism signaling; GO:0035094 response to nicotine; GO:0032872 regulation of stress-activated MAPK cascade; GO:0048732 gland development; GO:0022414 reproductive process; GO:0061308 cardiac neural crest cell development involved in heart development; GO:0043009 chordate embryonic development; GO:0030323 respiratory tube development; GO:0010608 posttranscriptional regulation of …	GO:0016020 membrane; GO:0030425 dendrite; GO:0044421 extracellular region part; GO:0098857 membrane microdomain; GO:0099568 cytoplasmic region; GO:0005737 cytoplasm; GO:0043025 neuronal cell body; GO:0032838 cell projection cytoplasm; GO:0044433 cytoplasmic vesicle part; GO:0032991 macromolecular complex; GO:0035578 azurophil granule lumen; GO:0005623 cell; GO:1904813 ficolin-1-rich granule lumen…	GO:1901265 nucleoside phosphate binding; GO:0016773 phosphotransferase activity, alcohol group as acceptor; GO:0019901 protein kinase binding; GO:0005515 protein binding; GO:0004672 protein kinase activity; GO:0004702 signal transducer, downstream of receptor, with serine/threonine kinase activity; GO:0004871 signal transducer activity; GO:1901363 heterocyclic compound binding; GO:0097159 organic…	K04371	MAPK1_3; mitogen-activated protein kinase 1/3 [EC:2.7.11.24]	hsa01521 EGFR tyrosine kinase inhibitor resistance - Homo sapiens (human); hsa01522 Endocrine resistance - Homo sapiens (human); hsa01524 Platinum drug resistance - Homo sapiens (human); hsa04010 MAPK signaling pathway - Homo sapiens (human); hsa04012 ErbB signaling pathway - Homo sapiens (human); hsa04014 Ras signaling pathway - Homo sapiens (human); hsa04015 Rap1 signaling pathway - Homo sapien…	IPR000719; IPR011009;	Protein kinase domain; Protein kinase-like domain;
Q9Y666	30	0.598	Down	T	Solute carrier family 12 member 7 OS=Homo sapiens OX=9606 GN=SLC12A7 PE=1 SV=3	SLC12A7	0.999999	1.77e-23	184.66	TEAPGT(1)PEGPEPERPSPGDGNPR	3	0.15629	1	1.292	1.067	0.617	1.035	plasma membrane	GO:0044700 single organism signaling; GO:0098661 inorganic anion transmembrane transport; GO:0016043 cellular component organization; GO:0065008 regulation of biological quality; GO:0034220 ion transmembrane transport; GO:0030001 metal ion transport; GO:0071804 cellular potassium ion transport; GO:0044699 single-organism process; GO:0006821 chloride transport; GO:0098656 anion transmembrane trans…	GO:0016020 membrane; GO:0031226 intrinsic component of plasma membrane; GO:0044459 plasma membrane part; GO:0044425 membrane part; GO:0044464 cell part; GO:0071944 cell periphery; GO:0031224 intrinsic component of membrane; GO:0005887 integral component of plasma membrane; GO:0005623 cell; GO:0016021 integral component of membrane; GO:0005886 plasma membrane;	GO:0015294 solute:cation symporter activity; GO:0022804 active transmembrane transporter activity; GO:0015291 secondary active transmembrane transporter activity; GO:0015075 ion transmembrane transporter activity; GO:0015379 potassium:chloride symporter activity; GO:0022853 active ion transmembrane transporter activity; GO:0015293 symporter activity; GO:0019901 protein kinase binding; GO:0022892 …	K13627	SLC12A7, KCC4; solute carrier family 12 (potassium/chloride transporter), member 7	hsa04966 Collecting duct acid secretion - Homo sapiens (human);	IPR018491; IPR004841;	SLC12A transporter, C-terminal; Amino acid permease/ SLC12A domain;
P49711	317	0.587	Down	T	Transcriptional repressor CTCF OS=Homo sapiens OX=9606 GN=CTCF PE=1 SV=1	CTCF	0.929494	1.71e-07	119.54	NHLNT(0.025)HT(0.929)GT(0.045)RPHK	5	0.93102	1	0.995	0.536	0.948	1.62	nucleus	GO:0044085 cellular component biogenesis; GO:0097659 nucleic acid-templated transcription; GO:0009891 positive regulation of biosynthetic process; GO:0010564 regulation of cell cycle process; GO:0044237 cellular metabolic process; GO:0008152 metabolic process; GO:0010558 negative regulation of macromolecule biosynthetic process; GO:0033365 protein localization to organelle; GO:0043170 macromolecu…	GO:0043229 intracellular organelle; GO:0043232 intracellular non-membrane-bounded organelle; GO:0044446 intracellular organelle part; GO:0031981 nuclear lumen; GO:0044424 intracellular part; GO:0005730 nucleolus; GO:0005623 cell; GO:0044422 organelle part; GO:0044427 chromosomal part; GO:0043228 non-membrane-bounded organelle; GO:0098687 chromosomal region; GO:0043226 organelle; GO:0000793 conden…	GO:0000981 RNA polymerase II transcription factor activity, sequence-specific DNA binding; GO:0043035 chromatin insulator sequence binding; GO:0031490 chromatin DNA binding; GO:0003690 double-stranded DNA binding; GO:0005515 protein binding; GO:0003682 chromatin binding; GO:0000987 core promoter proximal region sequence-specific DNA binding; GO:0003700 transcription factor activity, sequence-spec…	K23195			IPR015880; IPR007087; IPR013087;	Zinc finger, C2H2-like; Zinc finger, C2H2; Zinc finger C2H2-type/integrase DNA-binding domain;
P55327	173	0.57	Down	T	Tumor protein D52 OS=Homo sapiens OX=9606 GN=TPD52 PE=1 SV=2	TPD52	0.957504	5.26e-05	90.348	KLEDVKNS(0.042)PT(0.958)FK	4	0.021473	1	0.261	0.22	1.351	2.374	cytoplasm	GO:0044707 single-multicellular organism process; GO:0045321 leukocyte activation; GO:0048869 cellular developmental process; GO:0044699 single-organism process; GO:0051234 establishment of localization; GO:0030098 lymphocyte differentiation; GO:0009653 anatomical structure morphogenesis; GO:0030154 cell differentiation; GO:1902578 single-organism localization; GO:0007275 multicellular organism d…	GO:0043226 organelle; GO:0043231 intracellular membrane-bounded organelle; GO:0043229 intracellular organelle; GO:0005783 endoplasmic reticulum; GO:0044464 cell part; GO:0005622 intracellular; GO:0005737 cytoplasm; GO:0048471 perinuclear region of cytoplasm; GO:0012505 endomembrane system; GO:0044424 intracellular part; GO:0043227 membrane-bounded organelle; GO:0005623 cell; GO:0044444 cytoplasmi…	GO:0042802 identical protein binding; GO:0046982 protein heterodimerization activity; GO:0042803 protein homodimerization activity; GO:0005488 binding; GO:0043167 ion binding; GO:0046983 protein dimerization activity; GO:0046872 metal ion binding; GO:0043169 cation binding; GO:0005515 protein binding; GO:0005509 calcium ion binding;
Q01518	307	0.57	Down	T	Adenylyl cyclase-associated protein 1 OS=Homo sapiens OX=9606 GN=CAP1 PE=1 SV=5	CAP1	0.941758	0.00106	69.485	PFS(0.015)APKPQT(0.942)S(0.032)PS(0.011)PK	4	0.37447	1	1.42	1.088	0.54	0.949	cytoplasm	GO:0044700 single organism signaling; GO:0051349 positive regulation of lyase activity; GO:0045321 leukocyte activation; GO:0051674 localization of cell; GO:0048869 cellular developmental process; GO:0009891 positive regulation of biosynthetic process; GO:0032989 cellular component morphogenesis; GO:0044699 single-organism process; GO:0030819 positive regulation of cAMP biosynthetic process; GO:0…	GO:0034774 secretory granule lumen; GO:0016020 membrane; GO:0005615 extracellular space; GO:0044421 extracellular region part; GO:0005938 cell cortex; GO:0031410 cytoplasmic vesicle; GO:0030054 cell junction; GO:0071944 cell periphery; GO:0031982 vesicle; GO:0099568 cytoplasmic region; GO:0005737 cytoplasm; GO:0044433 cytoplasmic vesicle part; GO:0030863 cortical cytoskeleton; GO:0030864 cortical…	GO:0003779 actin binding; GO:0005515 protein binding; GO:0008092 cytoskeletal protein binding; GO:0008179 adenylate cyclase binding; GO:0005488 binding; GO:0019899 enzyme binding;	K17261	CAP1_2, SRV2; adenylyl cyclase-associated protein		IPR006599; IPR013992; IPR016098; IPR013912; IPR017901;	CARP motif; Adenylate cyclase-associated CAP, N-terminal; Cyclase-associated protein CAP/septum formation inhibitor MinC, C-terminal; Adenylate cyclase-associated CAP, C-terminal; C-CAP/cofactor C-like domain;
P19338	76	0.568	Down	T	Nucleolin OS=Homo sapiens OX=9606 GN=NCL PE=1 SV=3	NCL	1	0.05	67.385	VAVAT(1)PAKK	3	0.025113	1	1.286	0.968	0.64	1.13	nucleus	GO:0001568 blood vessel development; GO:0009891 positive regulation of biosynthetic process; GO:0044699 single-organism process; GO:0071363 cellular response to growth factor stimulus; GO:1901836 regulation of transcription of nuclear large rRNA transcript from RNA polymerase I promoter; GO:2001141 regulation of RNA biosynthetic process; GO:0001525 angiogenesis; GO:0009893 positive regulation of …	GO:0016020 membrane; GO:0044421 extracellular region part; GO:0005938 cell cortex; GO:0071944 cell periphery; GO:0031982 vesicle; GO:0005737 cytoplasm; GO:0099568 cytoplasmic region; GO:0032991 macromolecular complex; GO:0044424 intracellular part; GO:0005623 cell; GO:0036464 cytoplasmic ribonucleoprotein granule; GO:0044422 organelle part; GO:0043228 non-membrane-bounded organelle; GO:0070062 ex…	GO:0097159 organic cyclic compound binding; GO:1901363 heterocyclic compound binding; GO:0003677 DNA binding; GO:0003723 RNA binding; GO:0042802 identical protein binding; GO:1901265 nucleoside phosphate binding; GO:0005488 binding; GO:0003676 nucleic acid binding; GO:0042162 telomeric DNA binding; GO:0008022 protein C-terminus binding; GO:0005515 protein binding; GO:0000166 nucleotide binding; G…	K11294	NCL, NSR1; nucleolin	hsa05130 Pathogenic Escherichia coli infection - Homo sapiens (human);	IPR034230; IPR034235; IPR000504; IPR012677; IPR034233; IPR003954; IPR034234;	Nucleolin, RNA recognition motif 1; Nucleolin, RNA recognition motif 4; RNA recognition motif domain; Nucleotide-binding alpha-beta plait domain; Nucleolin, RNA recognition motif 2; RNA recognition motif domain, eukaryote; Nucleolin, RNA recognition motif 3;
Q13501	269	0.56	Down	T	Sequestosome-1 OS=Homo sapiens OX=9606 GN=SQSTM1 PE=1 SV=1	SQSTM1	0.99966	2.14e-18	207.1	SRLT(1)PVS(0.795)PES(0.19)S(0.015)STEEK	2	-0.17801	4	0.791	0.779	0.904	1.619	nucleus	GO:0044085 cellular component biogenesis; GO:0044700 single organism signaling; GO:0065008 regulation of biological quality; GO:0010941 regulation of cell death; GO:0032270 positive regulation of cellular protein metabolic process; GO:0009891 positive regulation of biosynthetic process; GO:0006914 autophagy; GO:0010821 regulation of mitochondrion organization; GO:0044237 cellular metabolic proces…	GO:0044421 extracellular region part; GO:0005783 endoplasmic reticulum; GO:0031410 cytoplasmic vesicle; GO:0000932 P-body; GO:0031982 vesicle; GO:0005737 cytoplasm; GO:0036126 sperm flagellum; GO:0097729 9+2 motile cilium; GO:0044754 autolysosome; GO:0032991 macromolecular complex; GO:0044424 intracellular part; GO:0016604 nuclear body; GO:0005623 cell; GO:0044422 organelle part; GO:0036464 cytop…	GO:0031593 polyubiquitin binding; GO:0016773 phosphotransferase activity, alcohol group as acceptor; GO:1990782 protein tyrosine kinase binding; GO:0031625 ubiquitin protein ligase binding; GO:0005102 receptor binding; GO:0046983 protein dimerization activity; GO:0043167 ion binding; GO:0019901 protein kinase binding; GO:0005515 protein binding; GO:0004672 protein kinase activity; GO:0008270 zinc…	K14381	SQSTM1; sequestosome 1	hsa04137 Mitophagy - animal - Homo sapiens (human); hsa04217 Necroptosis - Homo sapiens (human); hsa04218 Cellular senescence - Homo sapiens (human); hsa04380 Osteoclast differentiation - Homo sapiens (human); hsa05418 Fluid shear stress and atherosclerosis - Homo sapiens (human);	IPR000270; IPR015940; IPR000433; IPR009060; IPR033741;	PB1 domain; Ubiquitin-associated domain; Zinc finger, ZZ-type; UBA-like; Sequestosome-1, UBA domain;
Q8TDM6	1011	0.536	Down	T	Disks large homolog 5 OS=Homo sapiens OX=9606 GN=DLG5 PE=1 SV=4	DLG5	1	4.74e-06	104.94	AGPLT(1)PPKPPR	3	-0.28687	1	0.748	0.827	0.876	1.641	nucleus	GO:0001738 morphogenesis of a polarized epithelium; GO:0044700 single organism signaling; GO:0044085 cellular component biogenesis; GO:0010941 regulation of cell death; GO:0071896 protein localization to adherens junction; GO:0030323 respiratory tube development; GO:0007420 brain development; GO:0035088 establishment or maintenance of apical/basal cell polarity; GO:0048869 cellular developmental …	GO:0016020 membrane; GO:0071944 cell periphery; GO:0044464 cell part; GO:0005622 intracellular; GO:0030054 cell junction; GO:0005912 adherens junction; GO:0005737 cytoplasm; GO:0070161 anchoring junction; GO:0044424 intracellular part; GO:0005913 cell-cell adherens junction; GO:0005623 cell; GO:0005911 cell-cell junction; GO:0005886 plasma membrane;	GO:0030159 receptor signaling complex scaffold activity; GO:0032947 protein complex scaffold; GO:0005515 protein binding; GO:0008092 cytoskeletal protein binding; GO:0005198 structural molecule activity; GO:0005488 binding; GO:0008013 beta-catenin binding;				IPR001452; IPR008144; IPR006907; IPR027417; IPR008145; IPR001478; IPR011029; IPR001315;	SH3 domain; Guanylate kinase-like domain; Domain of unknown function DUF622; P-loop containing nucleoside triphosphate hydrolase; Guanylate kinase/L-type calcium channel beta subunit; PDZ domain; Death-like domain; CARD domain;
P26583	179	0.532	Down	T	High mobility group protein B2 OS=Homo sapiens OX=9606 GN=HMGB2 PE=1 SV=2	HMGB2	0.756402	0.00693	53.448	KGPGRPT(0.756)GS(0.244)K	4	-0.24085	1	0.273	0.167	1.308	2.469	nucleus	GO:0044085 cellular component biogenesis; GO:0010941 regulation of cell death; GO:0006266 DNA ligation; GO:0022414 reproductive process; GO:0098542 defense response to other organism; GO:0009891 positive regulation of biosynthetic process; GO:0031347 regulation of defense response; GO:0044237 cellular metabolic process; GO:0009607 response to biotic stimulus; GO:0008152 metabolic process; GO:0007…	GO:0005615 extracellular space; GO:0044421 extracellular region part; GO:0005737 cytoplasm; GO:0032991 macromolecular complex; GO:0044424 intracellular part; GO:0005623 cell; GO:0044422 organelle part; GO:0044427 chromosomal part; GO:0043228 non-membrane-bounded organelle; GO:0031974 membrane-enclosed lumen; GO:0000793 condensed chromosome; GO:0005654 nucleoplasm; GO:0070013 intracellular organel…	GO:0001158 enhancer sequence-specific DNA binding; GO:0005102 receptor binding; GO:0003690 double-stranded DNA binding; GO:0003697 single-stranded DNA binding; GO:0005515 protein binding; GO:0035326 enhancer binding; GO:0000217 DNA secondary structure binding; GO:0003700 transcription factor activity, sequence-specific DNA binding; GO:1901363 heterocyclic compound binding; GO:0097159 organic cycl…	K11295	HMGB2; high mobility group protein B2		IPR009071;	High mobility group box domain;
O94804	185	0.527	Down	T	Serine/threonine-protein kinase 10 OS=Homo sapiens OX=9606 GN=STK10 PE=1 SV=1	STK10	1	0.0352	46.819	NLKT(1)LQK	3	-0.22133	1	1.025	1.131	0.646	1.229	mitochondria	GO:0044700 single organism signaling; GO:0045321 leukocyte activation; GO:0070486 leukocyte aggregation; GO:0044699 single-organism process; GO:0044237 cellular metabolic process; GO:0006796 phosphate-containing compound metabolic process; GO:0051234 establishment of localization; GO:0022610 biological adhesion; GO:0008152 metabolic process; GO:0007165 signal transduction; GO:0016337 single organ…	GO:0016020 membrane; GO:0044421 extracellular region part; GO:0031090 organelle membrane; GO:0031410 cytoplasmic vesicle; GO:0071944 cell periphery; GO:0031982 vesicle; GO:0005737 cytoplasm; GO:0044433 cytoplasmic vesicle part; GO:0044424 intracellular part; GO:0005623 cell; GO:0044422 organelle part; GO:0070062 extracellular exosome; GO:0005622 intracellular; GO:0044464 cell part; GO:0098805 who…	GO:1901265 nucleoside phosphate binding; GO:0016773 phosphotransferase activity, alcohol group as acceptor; GO:0046983 protein dimerization activity; GO:0005515 protein binding; GO:0004672 protein kinase activity; GO:0004702 signal transducer, downstream of receptor, with serine/threonine kinase activity; GO:0004871 signal transducer activity; GO:0097159 organic cyclic compound binding; GO:190136…	K08837	STK10, LOK; serine/threonine kinase 10 [EC:2.7.11.1]	hsa04914 Progesterone-mediated oocyte maturation - Homo sapiens (human);	IPR000719; IPR011009;	Protein kinase domain; Protein kinase-like domain;
P16591	311	0.494	Down	T	Tyrosine-protein kinase Fer OS=Homo sapiens OX=9606 GN=FER PE=1 SV=2	FER	0.846614	0.0322	42.068	T(0.847)LAEELMQT(0.153)QQMLLNK	4	3.7425	1	0.489	0.451	1.065	2.16	nucleus	GO:0060627 regulation of vesicle-mediated transport; GO:0044700 single organism signaling; GO:0002694 regulation of leukocyte activation; GO:0065008 regulation of biological quality; GO:0030335 positive regulation of cell migration; GO:0048008 platelet-derived growth factor receptor signaling pathway; GO:0060491 regulation of cell projection assembly; GO:0010762 regulation of fibroblast migration…	GO:0043229 intracellular organelle; GO:0016020 membrane; GO:0042995 cell projection; GO:0005938 cell cortex; GO:0043232 intracellular non-membrane-bounded organelle; GO:0019898 extrinsic component of membrane; GO:0030054 cell junction; GO:0071944 cell periphery; GO:0005737 cytoplasm; GO:0099568 cytoplasmic region; GO:0019897 extrinsic component of plasma membrane; GO:0044424 intracellular part; G…	GO:1901265 nucleoside phosphate binding; GO:0019903 protein phosphatase binding; GO:0016773 phosphotransferase activity, alcohol group as acceptor; GO:0005102 receptor binding; GO:0004713 protein tyrosine kinase activity; GO:0005515 protein binding; GO:0004672 protein kinase activity; GO:1901363 heterocyclic compound binding; GO:0097159 organic cyclic compound binding; GO:0016301 kinase activity;…	K08889	FER, TYK3; tyrosine-protein kinase Fer [EC:2.7.10.2]	hsa04520 Adherens junction - Homo sapiens (human);	IPR000980; IPR031160; IPR000719; IPR020635; IPR001245; IPR001060; IPR011009;	SH2 domain; F-BAR domain; Protein kinase domain; Tyrosine-protein kinase, catalytic domain; Serine-threonine/tyrosine-protein kinase catalytic domain; FCH domain; Protein kinase-like domain;
P10412	18	0.489	Down	T	Histone H1.4 OS=Homo sapiens OX=9606 GN=HIST1H1E PE=1 SV=2	HIST1H1E	0.999409	5.57e-09	118.37	SET(0.001)APAAPAAPAPAEKT(0.999)PVK	4	0.081167	2	0.663	1.333	0.671	1.377	nucleus	GO:0044085 cellular component biogenesis; GO:0051253 negative regulation of RNA metabolic process; GO:0044237 cellular metabolic process; GO:0032259 methylation; GO:2001141 regulation of RNA biosynthetic process; GO:0008152 metabolic process; GO:0008213 protein alkylation; GO:0006334 nucleosome assembly; GO:0022607 cellular component assembly; GO:0065003 macromolecular complex assembly; GO:001055…	GO:0044421 extracellular region part; GO:0031982 vesicle; GO:0032991 macromolecular complex; GO:0044424 intracellular part; GO:0005623 cell; GO:0000792 heterochromatin; GO:0044422 organelle part; GO:0044427 chromosomal part; GO:0043228 non-membrane-bounded organelle; GO:0031974 membrane-enclosed lumen; GO:0070062 extracellular exosome; GO:0070013 intracellular organelle lumen; GO:0044454 nuclear …	GO:0097159 organic cyclic compound binding; GO:1901363 heterocyclic compound binding; GO:0003677 DNA binding; GO:0003723 RNA binding; GO:0005515 protein binding; GO:0003682 chromatin binding; GO:0031490 chromatin DNA binding; GO:0005488 binding; GO:0003676 nucleic acid binding;	K11275	H1_5; histone H1/5		IPR011991; IPR005818;	Winged helix-turn-helix DNA-binding domain; Linker histone H1/H5, domain H15;
Q9GZY8	138	0.457	Down	T	Mitochondrial fission factor OS=Homo sapiens OX=9606 GN=MFF PE=1 SV=1	MFF	0.929042	3.8e-33	192.89	VLTLSERPLDFLDLERPPT(0.071)T(0.929)PQNEEIR	4	-0.19845	1	0.558	0.562	0.947	2.081	mitochondria	GO:0044700 single organism signaling; GO:0044085 cellular component biogenesis; GO:0010941 regulation of cell death; GO:0072594 establishment of protein localization to organelle; GO:0090199 regulation of release of cytochrome c from mitochondria; GO:1903533 regulation of protein targeting; GO:0023051 regulation of signaling; GO:0006839 mitochondrial transport; GO:0048869 cellular developmental p…	GO:0016020 membrane; GO:0019867 outer membrane; GO:0031090 organelle membrane; GO:0031410 cytoplasmic vesicle; GO:0030054 cell junction; GO:0005737 cytoplasm; GO:0031982 vesicle; GO:0031224 intrinsic component of membrane; GO:0044424 intracellular part; GO:0044455 mitochondrial membrane part; GO:0005623 cell; GO:0044422 organelle part; GO:0070382 exocytic vesicle; GO:0005740 mitochondrial envelop…	GO:0005515 protein binding; GO:0042802 identical protein binding; GO:0042803 protein homodimerization activity; GO:0005488 binding; GO:0046983 protein dimerization activity;	K22076	MFF; mitochondrial fission factor
Q14244	291	0.348	Down	T	Ensconsin OS=Homo sapiens OX=9606 GN=MAP7 PE=1 SV=1	MAP7	0.987599	7.19e-06	100.93	IIHGT(0.988)AS(0.012)YKK	4	-0.36901	1	0.196	0.134	1.008	2.91	nucleus	GO:0016043 cellular component organization; GO:0010256 endomembrane system organization; GO:0006970 response to osmotic stress; GO:0072657 protein localization to membrane; GO:0006950 response to stress; GO:0009628 response to abiotic stimulus; GO:0044763 single-organism cellular process; GO:0044802 single-organism membrane organization; GO:0044699 single-organism process; GO:0007009 plasma membr…	GO:0043229 intracellular organelle; GO:0016323 basolateral plasma membrane; GO:0016020 membrane; GO:0099513 polymeric cytoskeletal fiber; GO:0005874 microtubule; GO:0043232 intracellular non-membrane-bounded organelle; GO:0044430 cytoskeletal part; GO:0071944 cell periphery; GO:0005737 cytoplasm; GO:0044446 intracellular organelle part; GO:0032991 macromolecular complex; GO:0044424 intracellular …	GO:0005515 protein binding; GO:0005198 structural molecule activity; GO:0005102 receptor binding; GO:0005488 binding;	K10433	MAP7; microtubule-associated protein 7
Q92878	690	0.281	Down	T	DNA repair protein RAD50 OS=Homo sapiens OX=9606 GN=RAD50 PE=1 SV=1	RAD50	1	7.27e-12	145.04	VFQT(1)EAELQEVISDLQSK	3	1.0289	1	1.266	1.344	0.303	1.082	cytoplasm	GO:0065008 regulation of biological quality; GO:0032270 positive regulation of cellular protein metabolic process; GO:0022414 reproductive process; GO:0016233 telomere capping; GO:0032204 regulation of telomere maintenance; GO:0044237 cellular metabolic process; GO:0008152 metabolic process; GO:0044093 positive regulation of molecular function; GO:0044702 single organism reproductive process; GO:…	GO:0016020 membrane; GO:0000784 nuclear chromosome, telomeric region; GO:0000781 chromosome, telomeric region; GO:0032991 macromolecular complex; GO:0044424 intracellular part; GO:0005623 cell; GO:0044422 organelle part; GO:0044427 chromosomal part; GO:0043228 non-membrane-bounded organelle; GO:0000793 condensed chromosome; GO:0031974 membrane-enclosed lumen; GO:0005654 nucleoplasm; GO:0070013 in…	GO:1901265 nucleoside phosphate binding; GO:0003690 double-stranded DNA binding; GO:0004017 adenylate kinase activity; GO:0019205 nucleobase-containing compound kinase activity; GO:0003697 single-stranded DNA binding; GO:0042162 telomeric DNA binding; GO:0016817 hydrolase activity, acting on acid anhydrides; GO:0005515 protein binding; GO:0016787 hydrolase activity; GO:0019201 nucleotide kinase a…	K10866	RAD50; DNA repair protein RAD50 [EC:3.6.-.-]	hsa03440 Homologous recombination - Homo sapiens (human); hsa03450 Non-homologous end-joining - Homo sapiens (human); hsa04218 Cellular senescence - Homo sapiens (human);	IPR013134; IPR027417;	RAD50, zinc hook; P-loop containing nucleoside triphosphate hydrolase;
P52926	102	4.697	Up	S	High mobility group protein HMGI-C OS=Homo sapiens OX=9606 GN=HMGA2 PE=1 SV=1	HMGA2	0.939569	0.000629	67.217	KPAQEET(0.003)EET(0.21)S(0.823)S(0.94)QES(0.024)AEED	2	0.97648	1	1.296	1.947	0.533	0.113	nucleus	GO:0044700 single organism signaling; GO:0044085 cellular component biogenesis; GO:0010941 regulation of cell death; GO:0090342 regulation of cell aging; GO:0009891 positive regulation of biosynthetic process; GO:0044237 cellular metabolic process; GO:0010564 regulation of cell cycle process; GO:0009607 response to biotic stimulus; GO:0007492 endoderm development; GO:0008152 metabolic process; GO…	GO:0043229 intracellular organelle; GO:0043232 intracellular non-membrane-bounded organelle; GO:0044446 intracellular organelle part; GO:0031981 nuclear lumen; GO:0032991 macromolecular complex; GO:0044424 intracellular part; GO:0005623 cell; GO:0000792 heterochromatin; GO:0044422 organelle part; GO:0044427 chromosomal part; GO:0043228 non-membrane-bounded organelle; GO:0071141 SMAD protein compl…	GO:0004677 DNA-dependent protein kinase activity; GO:0000981 RNA polymerase II transcription factor activity, sequence-specific DNA binding; GO:0035501 MH1 domain binding; GO:0016773 phosphotransferase activity, alcohol group as acceptor; GO:0031490 chromatin DNA binding; GO:0001077 transcriptional activator activity, RNA polymerase II core promoter proximal region sequence-specific binding; GO:0…	K09283	HMGA2; high mobility group AT-hook protein 2	hsa05202 Transcriptional misregulation in cancer - Homo sapiens (human); hsa05206 MicroRNAs in cancer - Homo sapiens (human);
Q8WX93	35	4.423	Up	S	Palladin OS=Homo sapiens OX=9606 GN=PALLD PE=1 SV=3	PALLD	0.999989	4.34e-08	107.25	NTDFFPGLSAFLS(1)QEEINK	3	-0.44312	1	0.624	0.533	2.358	0.535	nucleus	GO:0016043 cellular component organization; GO:0044707 single-multicellular organism process; GO:0016477 cell migration; GO:0051674 localization of cell; GO:0048869 cellular developmental process; GO:0003334 keratinocyte development; GO:0032989 cellular component morphogenesis; GO:0044699 single-organism process; GO:0048468 cell development; GO:0000904 cell morphogenesis involved in differentiati…	GO:0016020 membrane; GO:0071944 cell periphery; GO:0030054 cell junction; GO:0030016 myofibril; GO:0005737 cytoplasm; GO:0032991 macromolecular complex; GO:0099512 supramolecular fiber; GO:0044424 intracellular part; GO:0030426 growth cone; GO:0030018 Z disc; GO:0099080 supramolecular complex; GO:0005623 cell; GO:0031674 I band; GO:0044422 organelle part; GO:0043228 non-membrane-bounded organelle…	GO:0008092 cytoskeletal protein binding; GO:0005488 binding; GO:0042805 actinin binding; GO:0003779 actin binding; GO:0005515 protein binding; GO:0051393 alpha-actinin binding; GO:0051371 muscle alpha-actinin binding;	K22029	PALLD; palladin		IPR003598; IPR007110; IPR013783; IPR003599; IPR013098; IPR033017;	Immunoglobulin subtype 2; Immunoglobulin-like domain; Immunoglobulin-like fold; Immunoglobulin subtype; Immunoglobulin I-set; Palladin, C-terminal immunoglobulin-like domain;
Q8NEV8	910	3.329	Up	S	Exophilin-5 OS=Homo sapiens OX=9606 GN=EXPH5 PE=1 SV=3	EXPH5	0.857291	0.0392	42.78	RS(0.857)PS(0.093)DKDPS(0.05)LGER	3	-0.1451	1	0.919	0.954	1.637	0.494	nucleus	GO:0060627 regulation of vesicle-mediated transport; GO:0050794 regulation of cellular process; GO:0044707 single-multicellular organism process; GO:0046907 intracellular transport; GO:0048869 cellular developmental process; GO:0003334 keratinocyte development; GO:0017157 regulation of exocytosis; GO:0044699 single-organism process; GO:0051046 regulation of secretion; GO:0048468 cell development;…	GO:0043226 organelle; GO:0097708 intracellular vesicle; GO:0043229 intracellular organelle; GO:0031410 cytoplasmic vesicle; GO:0044464 cell part; GO:0005622 intracellular; GO:0005737 cytoplasm; GO:0031982 vesicle; GO:0005768 endosome; GO:0012505 endomembrane system; GO:0044424 intracellular part; GO:0005623 cell; GO:0043227 membrane-bounded organelle; GO:0044444 cytoplasmic part;	GO:0031267 small GTPase binding; GO:0017016 Ras GTPase binding; GO:0005488 binding; GO:0005515 protein binding; GO:0051020 GTPase binding; GO:0019899 enzyme binding; GO:0017137 Rab GTPase binding;	K22236	EXPH5; exophilin-5		IPR013083; IPR010911;	Zinc finger, RING/FYVE/PHD-type; Rab-binding domain;
Q16204	352	2.977	Up	S	Coiled-coil domain-containing protein 6 OS=Homo sapiens OX=9606 GN=CCDC6 PE=1 SV=2	CCDC6	0.882554	3.29e-10	131.67	T(0.011)VS(0.107)S(0.883)PIPYTPSPSSSR	2	0.8022	2	0.948	0.793	1.703	0.574	nucleus	GO:0016043 cellular component organization; GO:0007010 cytoskeleton organization; GO:0009987 cellular process; GO:0006996 organelle organization; GO:0071840 cellular component organization or biogenesis;	GO:0005856 cytoskeleton; GO:0043226 organelle; GO:0043229 intracellular organelle; GO:0043232 intracellular non-membrane-bounded organelle; GO:0044464 cell part; GO:0005622 intracellular; GO:0005737 cytoplasm; GO:0044424 intracellular part; GO:0005829 cytosol; GO:0005623 cell; GO:0044444 cytoplasmic part; GO:0043228 non-membrane-bounded organelle;	GO:0019904 protein domain specific binding; GO:0005515 protein binding; GO:0017124 SH3 domain binding; GO:0005200 structural constituent of cytoskeleton; GO:0005198 structural molecule activity; GO:0005488 binding;	K09288	CCDC6, PTC; coiled-coil domain-containing protein 6	hsa05200 Pathways in cancer - Homo sapiens (human); hsa05216 Thyroid cancer - Homo sapiens (human);
O14829	162	2.931	Up	S	Serine/threonine-protein phosphatase with EF-hands 1 OS=Homo sapiens OX=9606 GN=PPEF1 PE=1 SV=1	PPEF1	0.755284	0.0604	54.281	QMPNFT(0.103)HIQT(0.138)S(0.755)PS(0.004)K	3	-2.8623	1	0.437	0.289	2.511	0.859	mitochondria	GO:0050794 regulation of cellular process; GO:0023051 regulation of signaling; GO:0044267 cellular protein metabolic process; GO:0050896 response to stimulus; GO:0044237 cellular metabolic process; GO:0050877 neurological system process; GO:0006796 phosphate-containing compound metabolic process; GO:0071704 organic substance metabolic process; GO:0008152 metabolic process; GO:0010646 regulation o…	GO:0044464 cell part; GO:0005622 intracellular; GO:0005737 cytoplasm; GO:0044424 intracellular part; GO:0005829 cytosol; GO:0005623 cell; GO:0044444 cytoplasmic part;	GO:0005506 iron ion binding; GO:0004722 protein serine/threonine phosphatase activity; GO:0016791 phosphatase activity; GO:0043167 ion binding; GO:0005515 protein binding; GO:0016787 hydrolase activity; GO:0004721 phosphoprotein phosphatase activity; GO:0030145 manganese ion binding; GO:0046914 transition metal ion binding; GO:0042578 phosphoric ester hydrolase activity; GO:0003824 catalytic acti…	K13807	PPEF, PPP7C; serine/threonine-protein phosphatase with EF-hands [EC:3.1.3.16]		IPR029052; IPR004843; IPR013235; IPR011992; IPR002048; IPR006186;	Metallo-dependent phosphatase-like; Calcineurin-like phosphoesterase domain, ApaH type; PPP domain; EF-hand domain pair; EF-hand domain; Serine/threonine-specific protein phosphatase/bis(5-nucleosyl)-tetraphosphatase;
P12931	17	2.789	Up	S	Proto-oncogene tyrosine-protein kinase Src OS=Homo sapiens OX=9606 GN=SRC PE=1 SV=3	SRC	0.999951	4.14e-11	113.66	S(1)LEPAENVHGAGGGAFPASQTPSKPASADGHR	5	0.28454	1	1.104	1.363	1.098	0.395	cytoplasm	GO:0044700 single organism signaling; GO:0002694 regulation of leukocyte activation; GO:0048008 platelet-derived growth factor receptor signaling pathway; GO:0048732 gland development; GO:2001286 regulation of caveolin-mediated endocytosis; GO:0022414 reproductive process; GO:0036119 response to platelet-derived growth factor; GO:0018212 peptidyl-tyrosine modification; GO:0030038 contractile acti…	GO:0016020 membrane; GO:0044421 extracellular region part; GO:0019898 extrinsic component of membrane; GO:0031090 organelle membrane; GO:0098857 membrane microdomain; GO:0032587 ruffle membrane; GO:0005737 cytoplasm; GO:0032991 macromolecular complex; GO:0099080 supramolecular complex; GO:0005623 cell; GO:0009898 cytoplasmic side of plasma membrane; GO:0044422 organelle part; GO:0043228 non-membr…	GO:1901265 nucleoside phosphate binding; GO:0016773 phosphotransferase activity, alcohol group as acceptor; GO:0031625 ubiquitin protein ligase binding; GO:0005102 receptor binding; GO:0019901 protein kinase binding; GO:0097110 scaffold protein binding; GO:0004713 protein tyrosine kinase activity; GO:0046875 ephrin receptor binding; GO:0005178 integrin binding; GO:0005515 protein binding; GO:0051…	K05704	SRC; tyrosine-protein kinase Src [EC:2.7.10.2]	hsa01521 EGFR tyrosine kinase inhibitor resistance - Homo sapiens (human); hsa01522 Endocrine resistance - Homo sapiens (human); hsa04012 ErbB signaling pathway - Homo sapiens (human); hsa04015 Rap1 signaling pathway - Homo sapiens (human); hsa04062 Chemokine signaling pathway - Homo sapiens (human); hsa04137 Mitophagy - animal - Homo sapiens (human); hsa04144 Endocytosis - Homo sapiens (human); …	IPR000980; IPR001452; IPR000719; IPR001245; IPR020635; IPR011009;	SH2 domain; SH3 domain; Protein kinase domain; Serine-threonine/tyrosine-protein kinase catalytic domain; Tyrosine-protein kinase, catalytic domain; Protein kinase-like domain;
Q13111	206	2.767	Up	S	Chromatin assembly factor 1 subunit A OS=Homo sapiens OX=9606 GN=CHAF1A PE=1 SV=3	CHAF1A	0.993843	3.58e-06	90.899	RGDS(0.03)QECS(0.972)PRS(0.994)CPELT(0.003)S(0.001)GPR	4	0.039829	1	0.677	0.546	2.082	0.755	nucleus	GO:0044085 cellular component biogenesis; GO:0016043 cellular component organization; GO:0034728 nucleosome organization; GO:0033554 cellular response to stress; GO:0006260 DNA replication; GO:0006725 cellular aromatic compound metabolic process; GO:0006259 DNA metabolic process; GO:0044699 single-organism process; GO:0009058 biosynthetic process; GO:0050896 response to stimulus; GO:0044237 cellu…	GO:0043229 intracellular organelle; GO:0043232 intracellular non-membrane-bounded organelle; GO:0044446 intracellular organelle part; GO:0033186 CAF-1 complex; GO:0032991 macromolecular complex; GO:0031981 nuclear lumen; GO:0044424 intracellular part; GO:0005623 cell; GO:0044422 organelle part; GO:0044427 chromosomal part; GO:0043228 non-membrane-bounded organelle; GO:0031974 membrane-enclosed lu…	GO:0070087 chromo shadow domain binding; GO:0042802 identical protein binding; GO:0005488 binding; GO:0019904 protein domain specific binding; GO:0005515 protein binding; GO:0051082 unfolded protein binding; GO:0003682 chromatin binding;	K10750	CHAF1A; chromatin assembly factor 1 subunit A		IPR029091; IPR029105;	Chromatin assembly factor 1 subunit A, N-terminal; Chromatin assembly factor 1 subunit A, C-terminal;
P48634	342	2.719	Up	S	Protein PRRC2A OS=Homo sapiens OX=9606 GN=PRRC2A PE=1 SV=3	PRRC2A	1	7.33e-23	177.24	LKFS(1)DEEDGRDS(1)DEEGAEGHR	3	-0.83226	1	0.821	0.614	1.907	0.704	nucleus	GO:0032502 developmental process; GO:0030154 cell differentiation; GO:0044767 single-organism developmental process; GO:0048869 cellular developmental process; GO:0044763 single-organism cellular process; GO:0044699 single-organism process; GO:0009987 cellular process;	GO:0043229 intracellular organelle; GO:0016020 membrane; GO:0044421 extracellular region part; GO:0005737 cytoplasm; GO:0031982 vesicle; GO:0044424 intracellular part; GO:0005623 cell; GO:0005576 extracellular region; GO:0043226 organelle; GO:0070062 extracellular exosome; GO:0043231 intracellular membrane-bounded organelle; GO:0005634 nucleus; GO:0005622 intracellular; GO:0044464 cell part; GO:1…	GO:0097159 organic cyclic compound binding; GO:1901363 heterocyclic compound binding; GO:0003723 RNA binding; GO:0005515 protein binding; GO:0005488 binding; GO:0003676 nucleic acid binding;				IPR009738;	BAT2, N-terminal;
P48634	350	2.719	Up	S	Protein PRRC2A OS=Homo sapiens OX=9606 GN=PRRC2A PE=1 SV=3	PRRC2A	1	7.33e-23	177.24	LKFS(1)DEEDGRDS(1)DEEGAEGHR	3	-0.83226	1	0.821	0.614	1.907	0.704	nucleus	GO:0032502 developmental process; GO:0030154 cell differentiation; GO:0044767 single-organism developmental process; GO:0048869 cellular developmental process; GO:0044763 single-organism cellular process; GO:0044699 single-organism process; GO:0009987 cellular process;	GO:0043229 intracellular organelle; GO:0016020 membrane; GO:0044421 extracellular region part; GO:0005737 cytoplasm; GO:0031982 vesicle; GO:0044424 intracellular part; GO:0005623 cell; GO:0005576 extracellular region; GO:0043226 organelle; GO:0070062 extracellular exosome; GO:0043231 intracellular membrane-bounded organelle; GO:0005634 nucleus; GO:0005622 intracellular; GO:0044464 cell part; GO:1…	GO:0097159 organic cyclic compound binding; GO:1901363 heterocyclic compound binding; GO:0003723 RNA binding; GO:0005515 protein binding; GO:0005488 binding; GO:0003676 nucleic acid binding;				IPR009738;	BAT2, N-terminal;
Q9P2M7	134	2.451	Up	S	Cingulin OS=Homo sapiens OX=9606 GN=CGN PE=1 SV=2	CGN	0.99847	0.000343	72.286	S(0.241)HS(0.76)QAS(0.998)LAGPGPVDPSNR	3	-0.098759	1	0.804	1.017	1.555	0.637	nucleus	GO:0050794 regulation of cellular process; GO:0044700 single organism signaling; GO:0051716 cellular response to stimulus; GO:0007166 cell surface receptor signaling pathway; GO:0071310 cellular response to organic substance; GO:0071560 cellular response to transforming growth factor beta stimulus; GO:0007179 transforming growth factor beta receptor signaling pathway; GO:0044699 single-organism p…	GO:0016020 membrane; GO:0043229 intracellular organelle; GO:0043232 intracellular non-membrane-bounded organelle; GO:0071944 cell periphery; GO:0044430 cytoskeletal part; GO:0030054 cell junction; GO:0044446 intracellular organelle part; GO:0032991 macromolecular complex; GO:0044424 intracellular part; GO:0005911 cell-cell junction; GO:0005623 cell; GO:0005923 bicellular tight junction; GO:001562…	GO:0050839 cell adhesion molecule binding; GO:0008092 cytoskeletal protein binding; GO:0003774 motor activity; GO:0016462 pyrophosphatase activity; GO:0003824 catalytic activity; GO:0005488 binding; GO:0045296 cadherin binding; GO:0003779 actin binding; GO:0016817 hydrolase activity, acting on acid anhydrides; GO:0005515 protein binding; GO:0016787 hydrolase activity; GO:0016818 hydrolase activit…	K06102	CGN; cingulin	hsa04530 Tight junction - Homo sapiens (human);	IPR002928;	Myosin tail;
Q13111	203	2.435	Up	S	Chromatin assembly factor 1 subunit A OS=Homo sapiens OX=9606 GN=CHAF1A PE=1 SV=3	CHAF1A	0.999991	3.58e-06	101.33	RGDSQECS(1)PR	2	-0.68448	3	0.755	0.619	1.896	0.781	nucleus	GO:0044085 cellular component biogenesis; GO:0016043 cellular component organization; GO:0034728 nucleosome organization; GO:0033554 cellular response to stress; GO:0006260 DNA replication; GO:0006725 cellular aromatic compound metabolic process; GO:0006259 DNA metabolic process; GO:0044699 single-organism process; GO:0009058 biosynthetic process; GO:0050896 response to stimulus; GO:0044237 cellu…	GO:0043229 intracellular organelle; GO:0043232 intracellular non-membrane-bounded organelle; GO:0044446 intracellular organelle part; GO:0033186 CAF-1 complex; GO:0032991 macromolecular complex; GO:0031981 nuclear lumen; GO:0044424 intracellular part; GO:0005623 cell; GO:0044422 organelle part; GO:0044427 chromosomal part; GO:0043228 non-membrane-bounded organelle; GO:0031974 membrane-enclosed lu…	GO:0070087 chromo shadow domain binding; GO:0042802 identical protein binding; GO:0005488 binding; GO:0019904 protein domain specific binding; GO:0005515 protein binding; GO:0051082 unfolded protein binding; GO:0003682 chromatin binding;	K10750	CHAF1A; chromatin assembly factor 1 subunit A		IPR029091; IPR029105;	Chromatin assembly factor 1 subunit A, N-terminal; Chromatin assembly factor 1 subunit A, C-terminal;
Q12802	1507	2.37	Up	S	A-kinase anchor protein 13 OS=Homo sapiens OX=9606 GN=AKAP13 PE=1 SV=2	AKAP13	0.967797	1.08e-05	79.426	DRQS(0.968)LDGFYS(0.032)HGMGAEGR	3	0.47918	1	0.776	0.793	1.734	0.734	nucleus	GO:0044700 single organism signaling; GO:0010941 regulation of cell death; GO:0032270 positive regulation of cellular protein metabolic process; GO:0051169 nuclear transport; GO:0071875 adrenergic receptor signaling pathway; GO:0044237 cellular metabolic process; GO:0071900 regulation of protein serine/threonine kinase activity; GO:0008152 metabolic process; GO:0014743 regulation of muscle hypert…	GO:0043229 intracellular organelle; GO:0016020 membrane; GO:0099513 polymeric cytoskeletal fiber; GO:0005938 cell cortex; GO:0043232 intracellular non-membrane-bounded organelle; GO:0044430 cytoskeletal part; GO:0071944 cell periphery; GO:0044446 intracellular organelle part; GO:0005737 cytoplasm; GO:0099568 cytoplasmic region; GO:0099512 supramolecular fiber; GO:0044424 intracellular part; GO:00…	GO:0051018 protein kinase A binding; GO:0016773 phosphotransferase activity, alcohol group as acceptor; GO:0005085 guanyl-nucleotide exchange factor activity; GO:0005078 MAP-kinase scaffold activity; GO:0005515 protein binding; GO:0004672 protein kinase activity; GO:0098772 molecular function regulator; GO:0004871 signal transducer activity; GO:0032947 protein complex scaffold; GO:0016301 kinase …	K16529	ARHGEF13; A-kinase anchor protein 13	hsa04928 Parathyroid hormone synthesis, secretion and action - Homo sapiens (human); hsa05163 Human cytomegalovirus infection - Homo sapiens (human);	IPR002219; IPR018459; IPR020683; IPR011993; IPR000219; IPR001849;	Protein kinase C-like, phorbol ester/diacylglycerol-binding domain; RII binding domain; Ankyrin repeat-containing domain; PH domain-like; Dbl homology (DH) domain; Pleckstrin homology domain;
Q9NVF7	344	2.317	Up	S	F-box only protein 28 OS=Homo sapiens OX=9606 GN=FBXO28 PE=1 SV=1	FBXO28	0.994849	2.73e-13	141	EVMESAVGNSSGS(0.005)GQNEES(0.995)PR	3	-0.97153	2	0.744	0.775	1.759	0.762	plasma membrane		GO:0043229 intracellular organelle; GO:0043232 intracellular non-membrane-bounded organelle; GO:0000779 condensed chromosome, centromeric region; GO:0044446 intracellular organelle part; GO:0032991 macromolecular complex; GO:0044424 intracellular part; GO:0005623 cell; GO:0000777 condensed chromosome kinetochore; GO:0044422 organelle part; GO:0044427 chromosomal part; GO:0043228 non-membrane-boun…	GO:0005515 protein binding; GO:0005488 binding;	K10306	FBXO28; F-box protein 28		IPR001810;	F-box domain;
Q9BRQ0	97	2.22	Up	S	Pygopus homolog 2 OS=Homo sapiens OX=9606 GN=PYGO2 PE=1 SV=2	PYGO2	1	0.000302	71.434	VGVAAPPFLGS(1)PVPFGGFR	3	0.68398	1	0.967	0.948	1.444	0.653	nucleus	GO:0044700 single organism signaling; GO:0044085 cellular component biogenesis; GO:0048732 gland development; GO:0007166 cell surface receptor signaling pathway; GO:0022414 reproductive process; GO:0043009 chordate embryonic development; GO:0007420 brain development; GO:0048869 cellular developmental process; GO:0044699 single-organism process; GO:0002088 lens development in camera-type eye; GO:0…	GO:0031974 membrane-enclosed lumen; GO:0043226 organelle; GO:0043231 intracellular membrane-bounded organelle; GO:0043229 intracellular organelle; GO:0005654 nucleoplasm; GO:0005634 nucleus; GO:0070013 intracellular organelle lumen; GO:0044464 cell part; GO:0005622 intracellular; GO:0044446 intracellular organelle part; GO:0031981 nuclear lumen; GO:0044424 intracellular part; GO:0043227 membrane-…	GO:0042393 histone binding; GO:0035034 histone acetyltransferase regulator activity; GO:0030234 enzyme regulator activity; GO:0046914 transition metal ion binding; GO:0005488 binding; GO:0043167 ion binding; GO:0046872 metal ion binding; GO:0043169 cation binding; GO:0005515 protein binding; GO:0003682 chromatin binding; GO:0098772 molecular function regulator; GO:0008270 zinc ion binding;				IPR001965; IPR013083; IPR011011; IPR019787;	Zinc finger, PHD-type; Zinc finger, RING/FYVE/PHD-type; Zinc finger, FYVE/PHD-type; Zinc finger, PHD-finger;
Q9H2J7	701	2.195	Up	S	Sodium-dependent neutral amino acid transporter B(0)AT2 OS=Homo sapiens OX=9606 GN=SLC6A15 PE=1 SV=1	SLC6A15	0.952385	1.39e-06	118.52	KQS(0.016)GS(0.952)PT(0.024)LDT(0.007)APNGR	3	0.58514	1	0.625	0.526	2.006	0.917	plasma membrane	GO:0034220 ion transmembrane transport; GO:0015824 proline transport; GO:0030001 metal ion transport; GO:0044699 single-organism process; GO:0098656 anion transmembrane transport; GO:0051234 establishment of localization; GO:1902578 single-organism localization; GO:1903825 organic acid transmembrane transport; GO:0006812 cation transport; GO:0006865 amino acid transport; GO:1905039 carboxylic aci…	GO:0016020 membrane; GO:0031226 intrinsic component of plasma membrane; GO:0044459 plasma membrane part; GO:0044425 membrane part; GO:0044464 cell part; GO:0071944 cell periphery; GO:0031224 intrinsic component of membrane; GO:0005887 integral component of plasma membrane; GO:0005623 cell; GO:0016021 integral component of membrane; GO:0005886 plasma membrane;	GO:0015294 solute:cation symporter activity; GO:0015179 L-amino acid transmembrane transporter activity; GO:0015370 solute:sodium symporter activity; GO:0022892 substrate-specific transporter activity; GO:0015077 monovalent inorganic cation transmembrane transporter activity; GO:0005328 neurotransmitter:sodium symporter activity; GO:0022891 substrate-specific transmembrane transporter activity; G…	K05048	SLC6A15S; solute carrier family 6 (neurotransmitter transporter, amino acid/orphan) member 15/16/17/18/20
Q14978	128	2.099	Up	S	Nucleolar and coiled-body phosphoprotein 1 OS=Homo sapiens OX=9606 GN=NOLC1 PE=1 SV=2	NOLC1	0.792336	1.66e-41	227.03	ASES(0.012)S(0.097)S(0.792)S(0.097)EESSDDDDEEDQKKQPVQK	4	-0.52901	1	1.011	1.047	1.314	0.628	nucleus	GO:0044085 cellular component biogenesis; GO:0006997 nucleus organization; GO:0016043 cellular component organization; GO:0022613 ribonucleoprotein complex biogenesis; GO:0006725 cellular aromatic compound metabolic process; GO:0007067 mitotic nuclear division; GO:0048285 organelle fission; GO:0044699 single-organism process; GO:1903047 mitotic cell cycle process; GO:0044237 cellular metabolic pr…	GO:0043229 intracellular organelle; GO:0043232 intracellular non-membrane-bounded organelle; GO:0005737 cytoplasm; GO:0044446 intracellular organelle part; GO:0031981 nuclear lumen; GO:0044424 intracellular part; GO:0005730 nucleolus; GO:0016604 nuclear body; GO:0005623 cell; GO:0015030 Cajal body; GO:0044422 organelle part; GO:0043228 non-membrane-bounded organelle; GO:0043226 organelle; GO:0043…	GO:0003723 RNA binding; GO:0005524 ATP binding; GO:1901265 nucleoside phosphate binding; GO:0001882 nucleoside binding; GO:0043167 ion binding; GO:0005515 protein binding; GO:0000166 nucleotide binding; GO:1901363 heterocyclic compound binding; GO:0097159 organic cyclic compound binding; GO:0032549 ribonucleoside binding; GO:0097367 carbohydrate derivative binding; GO:0032553 ribonucleotide bindi…				IPR006594; IPR007718;	LIS1 homology motif; SRP40, C-terminal;
Q69YQ0	220	2.058	Up	S	Cytospin-A OS=Homo sapiens OX=9606 GN=SPECC1L PE=1 SV=2	SPECC1L	1	7.45e-07	107.65	AQLGINEDHS(1)EGDEK	3	0.15395	1	1.284	1.007	1.138	0.555	mitochondria	GO:0050794 regulation of cellular process; GO:0016043 cellular component organization; GO:0016477 cell migration; GO:0065008 regulation of biological quality; GO:0051674 localization of cell; GO:0031111 negative regulation of microtubule polymerization or depolymerization; GO:0030835 negative regulation of actin filament depolymerization; GO:0032956 regulation of actin cytoskeleton organization; …	GO:0043229 intracellular organelle; GO:0099513 polymeric cytoskeletal fiber; GO:0005921 gap junction; GO:0043232 intracellular non-membrane-bounded organelle; GO:0044430 cytoskeletal part; GO:0030054 cell junction; GO:0044446 intracellular organelle part; GO:0005737 cytoplasm; GO:0032991 macromolecular complex; GO:0099512 supramolecular fiber; GO:0044424 intracellular part; GO:0099080 supramolecu…	GO:0005515 protein binding; GO:0005488 binding;	K23028			IPR001715;	Calponin homology domain;
Q8IXS8	398	2.053	Up	S	Protein FAM126B OS=Homo sapiens OX=9606 GN=FAM126B PE=1 SV=1	FAM126B	0.998451	3.75e-06	143.76	SSES(0.998)PRDS(0.001)VVR	2	0.51987	1	1.153	1.039	1.209	0.591	nucleus		GO:0016020 membrane; GO:0071944 cell periphery; GO:0044464 cell part; GO:0005622 intracellular; GO:0005737 cytoplasm; GO:0044424 intracellular part; GO:0005829 cytosol; GO:0005623 cell; GO:0005886 plasma membrane; GO:0044444 cytoplasmic part;	GO:0005515 protein binding; GO:0005488 binding;	K21844	FAM126; protein FAM126
P52926	101	2.049	Up	S	High mobility group protein HMGI-C OS=Homo sapiens OX=9606 GN=HMGA2 PE=1 SV=1	HMGA2	0.822754	4.48e-06	90.464	KPAQEET(0.003)EET(0.21)S(0.823)S(0.94)QES(0.024)AEED	2	0.97648	2	1.262	1.608	0.712	0.349	nucleus	GO:0044700 single organism signaling; GO:0044085 cellular component biogenesis; GO:0010941 regulation of cell death; GO:0090342 regulation of cell aging; GO:0009891 positive regulation of biosynthetic process; GO:0044237 cellular metabolic process; GO:0010564 regulation of cell cycle process; GO:0009607 response to biotic stimulus; GO:0007492 endoderm development; GO:0008152 metabolic process; GO…	GO:0043229 intracellular organelle; GO:0043232 intracellular non-membrane-bounded organelle; GO:0044446 intracellular organelle part; GO:0031981 nuclear lumen; GO:0032991 macromolecular complex; GO:0044424 intracellular part; GO:0005623 cell; GO:0000792 heterochromatin; GO:0044422 organelle part; GO:0044427 chromosomal part; GO:0043228 non-membrane-bounded organelle; GO:0071141 SMAD protein compl…	GO:0004677 DNA-dependent protein kinase activity; GO:0000981 RNA polymerase II transcription factor activity, sequence-specific DNA binding; GO:0035501 MH1 domain binding; GO:0016773 phosphotransferase activity, alcohol group as acceptor; GO:0031490 chromatin DNA binding; GO:0001077 transcriptional activator activity, RNA polymerase II core promoter proximal region sequence-specific binding; GO:0…	K09283	HMGA2; high mobility group AT-hook protein 2	hsa05202 Transcriptional misregulation in cancer - Homo sapiens (human); hsa05206 MicroRNAs in cancer - Homo sapiens (human);
Q96NM4	312	2.042	Up	S	TOX high mobility group box family member 2 OS=Homo sapiens OX=9606 GN=TOX2 PE=2 SV=2	TOX2	0.97215	0.035	46.352	S(0.972)T(0.028)QANPPAK	2	0.038025	1	1.258	1.07	1.108	0.545	extracellular	GO:0097659 nucleic acid-templated transcription; GO:0009891 positive regulation of biosynthetic process; GO:0009058 biosynthetic process; GO:0044237 cellular metabolic process; GO:2001141 regulation of RNA biosynthetic process; GO:0008152 metabolic process; GO:0009893 positive regulation of metabolic process; GO:0051173 positive regulation of nitrogen compound metabolic process; GO:0045944 positi…	GO:0043229 intracellular organelle; GO:0044446 intracellular organelle part; GO:0031981 nuclear lumen; GO:0044424 intracellular part; GO:0005623 cell; GO:0044422 organelle part; GO:0043226 organelle; GO:0043231 intracellular membrane-bounded organelle; GO:0031974 membrane-enclosed lumen; GO:0005654 nucleoplasm; GO:0005634 nucleus; GO:0070013 intracellular organelle lumen; GO:0044464 cell part; GO…	GO:0000981 RNA polymerase II transcription factor activity, sequence-specific DNA binding; GO:0001228 transcriptional activator activity, RNA polymerase II transcription regulatory region sequence-specific binding; GO:0003677 DNA binding; GO:0001077 transcriptional activator activity, RNA polymerase II core promoter proximal region sequence-specific binding; GO:0000976 transcription regulatory re…				IPR009071;	High mobility group box domain;
Q14693	294	2.039	Up	S	Phosphatidate phosphatase LPIN1 OS=Homo sapiens OX=9606 GN=LPIN1 PE=1 SV=2	LPIN1	0.949167	0.033	45.653	ES(0.04)S(0.949)PLS(0.562)S(0.449)RK	2	1.3786	1	0.274	0.204	2.449	1.205	nucleus	GO:0006646 phosphatidylethanolamine biosynthetic process; GO:0097659 nucleic acid-templated transcription; GO:0009891 positive regulation of biosynthetic process; GO:0044255 cellular lipid metabolic process; GO:0044237 cellular metabolic process; GO:0019432 triglyceride biosynthetic process; GO:0008610 lipid biosynthetic process; GO:0008152 metabolic process; GO:0006639 acylglycerol metabolic pro…	GO:0016020 membrane; GO:0042175 nuclear outer membrane-endoplasmic reticulum membrane network; GO:0019867 outer membrane; GO:0005783 endoplasmic reticulum; GO:0031090 organelle membrane; GO:0005737 cytoplasm; GO:0044424 intracellular part; GO:0005623 cell; GO:0044422 organelle part; GO:0031974 membrane-enclosed lumen; GO:0005740 mitochondrial envelope; GO:0005654 nucleoplasm; GO:0031965 nuclear m…	GO:0042578 phosphoric ester hydrolase activity; GO:0003824 catalytic activity; GO:0016791 phosphatase activity; GO:0016788 hydrolase activity, acting on ester bonds; GO:0000989 transcription factor activity, transcription factor binding; GO:0016787 hydrolase activity; GO:0003713 transcription coactivator activity; GO:0003712 transcription cofactor activity; GO:0008195 phosphatidate phosphatase ac…	K15728	LPIN; phosphatidate phosphatase LPIN [EC:3.1.3.4]	hsa00561 Glycerolipid metabolism - Homo sapiens (human); hsa00564 Glycerophospholipid metabolism - Homo sapiens (human); hsa01100 Metabolic pathways - Homo sapiens (human);	IPR013209; IPR031315; IPR007651; IPR023214; IPR031703;	Lipin/Ned1/Smp2 (LNS2); LNS2/PITP; Lipin, N-terminal; HAD-like domain; Lipin, middle domain;
Q8WVC0	614	2.035	Up	S	RNA polymerase-associated protein LEO1 OS=Homo sapiens OX=9606 GN=LEO1 PE=1 SV=1	LEO1	0.999754	2.53e-16	183.65	IYSSDSDEGS(1)EEDKAQR	3	-1.215	1	1.377	1.488	0.715	0.353	nucleus	GO:0044700 single organism signaling; GO:0044085 cellular component biogenesis; GO:0007166 cell surface receptor signaling pathway; GO:0097659 nucleic acid-templated transcription; GO:0009891 positive regulation of biosynthetic process; GO:0060795 cell fate commitment involved in formation of primary germ layer; GO:0006354 DNA-templated transcription, elongation; GO:0044237 cellular metabolic pro…	GO:0061695 transferase complex, transferring phosphorus-containing groups; GO:0032991 macromolecular complex; GO:0044424 intracellular part; GO:0005623 cell; GO:0044422 organelle part; GO:0043228 non-membrane-bounded organelle; GO:0005856 cytoskeleton; GO:0031974 membrane-enclosed lumen; GO:1902494 catalytic complex; GO:0005815 microtubule organizing center; GO:0005654 nucleoplasm; GO:0070013 int…	GO:0016597 amino acid binding; GO:0001099 basal RNA polymerase II transcription machinery binding; GO:0050815 phosphoserine binding; GO:0099122 RNA polymerase II C-terminal domain binding; GO:0043167 ion binding; GO:0000993 RNA polymerase II core binding; GO:0044877 macromolecular complex binding; GO:0043177 organic acid binding; GO:0045309 protein phosphorylated amino acid binding; GO:0005515 pr…	K15177	LEO1; RNA polymerase-associated protein LEO1
Q14993	81	2.02	Up	S	Collagen alpha-1(XIX) chain OS=Homo sapiens OX=9606 GN=COL19A1 PE=1 SV=3	COL19A1	1	0.0267	48.602	LGS(1)ALLIR	2	-0.8948	1	0.778	0.623	1.774	0.882	mitochondria	GO:0014706 striated muscle tissue development; GO:0016043 cellular component organization; GO:0044707 single-multicellular organism process; GO:0048869 cellular developmental process; GO:0044236 multicellular organism metabolic process; GO:0044699 single-organism process; GO:0071704 organic substance metabolic process; GO:0022610 biological adhesion; GO:0008152 metabolic process; GO:0044243 multi…	GO:0005788 endoplasmic reticulum lumen; GO:0043229 intracellular organelle; GO:0044421 extracellular region part; GO:0005783 endoplasmic reticulum; GO:0005737 cytoplasm; GO:0044446 intracellular organelle part; GO:0032991 macromolecular complex; GO:0012505 endomembrane system; GO:0044424 intracellular part; GO:0005623 cell; GO:0005576 extracellular region; GO:0005581 collagen trimer; GO:0044422 o…	GO:0005201 extracellular matrix structural constituent; GO:0005515 protein binding; GO:0060090 binding, bridging; GO:0030674 protein binding, bridging; GO:0005198 structural molecule activity; GO:0005488 binding;				IPR013320; IPR001791;	Concanavalin A-like lectin/glucanase domain; Laminin G domain;
Q9P2D3	1737	2.016	Up	S	HEAT repeat-containing protein 5B OS=Homo sapiens OX=9606 GN=HEATR5B PE=1 SV=2	HEATR5B	0.816264	6.2e-06	113.53	VS(0.036)DS(0.816)PS(0.144)HIAT(0.004)K	2	1.0095	1	0.792	0.713	1.699	0.846	plasma membrane		GO:0016020 membrane; GO:0070062 extracellular exosome; GO:0043226 organelle; GO:0044421 extracellular region part; GO:0031982 vesicle; GO:1903561 extracellular vesicle; GO:0043227 membrane-bounded organelle; GO:0005576 extracellular region; GO:0043230 extracellular organelle;	GO:0005488 binding;				IPR011989; IPR016024;	Armadillo-like helical; Armadillo-type fold;
O43615	180	2.004	Up	S	Mitochondrial import inner membrane translocase subunit TIM44 OS=Homo sapiens OX=9606 GN=TIMM44 PE=1 SV=2	TIMM44	0.999972	5.11e-06	110.97	ALS(1)QGVESVK	3	-0.36485	2	0.362	0.236	2.349	1.176	mitochondria	GO:0046907 intracellular transport; GO:0016043 cellular component organization; GO:0072594 establishment of protein localization to organelle; GO:0017038 protein import; GO:0006839 mitochondrial transport; GO:0044699 single-organism process; GO:0015031 protein transport; GO:0051234 establishment of localization; GO:0006605 protein targeting; GO:0051649 establishment of localization in cell; GO:19…	GO:0005759 mitochondrial matrix; GO:0043229 intracellular organelle; GO:0016020 membrane; GO:0044429 mitochondrial part; GO:0031090 organelle membrane; GO:0031967 organelle envelope; GO:0005737 cytoplasm; GO:0044446 intracellular organelle part; GO:0044424 intracellular part; GO:0005623 cell; GO:0005739 mitochondrion; GO:0044422 organelle part; GO:0005740 mitochondrial envelope; GO:0031974 membra…	GO:0005524 ATP binding; GO:1901265 nucleoside phosphate binding; GO:0051087 chaperone binding; GO:0001882 nucleoside binding; GO:0043167 ion binding; GO:0005515 protein binding; GO:0000166 nucleotide binding; GO:0097159 organic cyclic compound binding; GO:1901363 heterocyclic compound binding; GO:0032549 ribonucleoside binding; GO:0097367 carbohydrate derivative binding; GO:0032553 ribonucleotide…	K17804	TIM44; mitochondrial import inner membrane translocase subunit TIM44		IPR007379; IPR032710;	Tim44-like domain; NTF2-like domain;
Q9P2M7	131	1.994	Up	S	Cingulin OS=Homo sapiens OX=9606 GN=CGN PE=1 SV=2	CGN	0.957674	6.58e-08	108.55	S(0.036)HS(0.958)QAS(0.006)LAGPGPVDPSNR	3	-0.21127	2	0.966	1.086	1.296	0.652	nucleus	GO:0050794 regulation of cellular process; GO:0044700 single organism signaling; GO:0051716 cellular response to stimulus; GO:0007166 cell surface receptor signaling pathway; GO:0071310 cellular response to organic substance; GO:0071560 cellular response to transforming growth factor beta stimulus; GO:0007179 transforming growth factor beta receptor signaling pathway; GO:0044699 single-organism p…	GO:0016020 membrane; GO:0043229 intracellular organelle; GO:0043232 intracellular non-membrane-bounded organelle; GO:0071944 cell periphery; GO:0044430 cytoskeletal part; GO:0030054 cell junction; GO:0044446 intracellular organelle part; GO:0032991 macromolecular complex; GO:0044424 intracellular part; GO:0005911 cell-cell junction; GO:0005623 cell; GO:0005923 bicellular tight junction; GO:001562…	GO:0050839 cell adhesion molecule binding; GO:0008092 cytoskeletal protein binding; GO:0003774 motor activity; GO:0016462 pyrophosphatase activity; GO:0003824 catalytic activity; GO:0005488 binding; GO:0045296 cadherin binding; GO:0003779 actin binding; GO:0016817 hydrolase activity, acting on acid anhydrides; GO:0005515 protein binding; GO:0016787 hydrolase activity; GO:0016818 hydrolase activit…	K06102	CGN; cingulin	hsa04530 Tight junction - Homo sapiens (human);	IPR002928;	Myosin tail;
Q9Y2K2	626	1.973	Up	S	Serine/threonine-protein kinase SIK3 OS=Homo sapiens OX=9606 GN=SIK3 PE=1 SV=4	SIK3	0.970968	9.83e-07	105.5	RFS(0.971)DGAAS(0.029)IQAFK	3	-0.34508	1	0.897	1.123	1.314	0.668	endoplasmic reticulum,mitochondria	GO:0016310 phosphorylation; GO:0044267 cellular protein metabolic process; GO:0044238 primary metabolic process; GO:0044237 cellular metabolic process; GO:0006796 phosphate-containing compound metabolic process; GO:0071704 organic substance metabolic process; GO:0008152 metabolic process; GO:0006468 protein phosphorylation; GO:0006793 phosphorus metabolic process; GO:0044260 cellular macromolecul…	GO:0044424 intracellular part; GO:0005623 cell; GO:0044464 cell part; GO:0005622 intracellular; GO:0005737 cytoplasm;	GO:0000287 magnesium ion binding; GO:0005524 ATP binding; GO:1901265 nucleoside phosphate binding; GO:0016773 phosphotransferase activity, alcohol group as acceptor; GO:0001882 nucleoside binding; GO:0043167 ion binding; GO:0005515 protein binding; GO:0004672 protein kinase activity; GO:0000166 nucleotide binding; GO:0097159 organic cyclic compound binding; GO:1901363 heterocyclic compound bindin…	K19009	SIK3; serine/threonine-protein kinase SIK3 [EC:2.7.11.1]		IPR015940; IPR000719; IPR011009;	Ubiquitin-associated domain; Protein kinase domain; Protein kinase-like domain;
Q8WX93	684	1.963	Up	S	Palladin OS=Homo sapiens OX=9606 GN=PALLD PE=1 SV=3	PALLD	0.999966	6.3e-05	58.246	S(1)APPS(1)PPFPPPPAFPELAACTPPASPEPMSALASR	3	-0.4434	1	0.455	0.318	2.209	1.129	nucleus	GO:0016043 cellular component organization; GO:0044707 single-multicellular organism process; GO:0016477 cell migration; GO:0051674 localization of cell; GO:0048869 cellular developmental process; GO:0003334 keratinocyte development; GO:0032989 cellular component morphogenesis; GO:0044699 single-organism process; GO:0048468 cell development; GO:0000904 cell morphogenesis involved in differentiati…	GO:0016020 membrane; GO:0071944 cell periphery; GO:0030054 cell junction; GO:0030016 myofibril; GO:0005737 cytoplasm; GO:0032991 macromolecular complex; GO:0099512 supramolecular fiber; GO:0044424 intracellular part; GO:0030426 growth cone; GO:0030018 Z disc; GO:0099080 supramolecular complex; GO:0005623 cell; GO:0031674 I band; GO:0044422 organelle part; GO:0043228 non-membrane-bounded organelle…	GO:0008092 cytoskeletal protein binding; GO:0005488 binding; GO:0042805 actinin binding; GO:0003779 actin binding; GO:0005515 protein binding; GO:0051393 alpha-actinin binding; GO:0051371 muscle alpha-actinin binding;	K22029	PALLD; palladin		IPR003598; IPR007110; IPR013783; IPR003599; IPR013098; IPR033017;	Immunoglobulin subtype 2; Immunoglobulin-like domain; Immunoglobulin-like fold; Immunoglobulin subtype; Immunoglobulin I-set; Palladin, C-terminal immunoglobulin-like domain;
Q9H2J7	675	1.952	Up	S	Sodium-dependent neutral amino acid transporter B(0)AT2 OS=Homo sapiens OX=9606 GN=SLC6A15 PE=1 SV=1	SLC6A15	0.811752	6.47e-08	99.93	VLKEPVNLEGDDT(0.188)S(0.812)LIHGK	4	0.40725	1	0.407	0.306	2.247	1.155	plasma membrane	GO:0034220 ion transmembrane transport; GO:0015824 proline transport; GO:0030001 metal ion transport; GO:0044699 single-organism process; GO:0098656 anion transmembrane transport; GO:0051234 establishment of localization; GO:1902578 single-organism localization; GO:1903825 organic acid transmembrane transport; GO:0006812 cation transport; GO:0006865 amino acid transport; GO:1905039 carboxylic aci…	GO:0016020 membrane; GO:0031226 intrinsic component of plasma membrane; GO:0044459 plasma membrane part; GO:0044425 membrane part; GO:0044464 cell part; GO:0071944 cell periphery; GO:0031224 intrinsic component of membrane; GO:0005887 integral component of plasma membrane; GO:0005623 cell; GO:0016021 integral component of membrane; GO:0005886 plasma membrane;	GO:0015294 solute:cation symporter activity; GO:0015179 L-amino acid transmembrane transporter activity; GO:0015370 solute:sodium symporter activity; GO:0022892 substrate-specific transporter activity; GO:0015077 monovalent inorganic cation transmembrane transporter activity; GO:0005328 neurotransmitter:sodium symporter activity; GO:0022891 substrate-specific transmembrane transporter activity; G…	K05048	SLC6A15S; solute carrier family 6 (neurotransmitter transporter, amino acid/orphan) member 15/16/17/18/20
A1L390	488	1.949	Up	S	Pleckstrin homology domain-containing family G member 3 OS=Homo sapiens OX=9606 GN=PLEKHG3 PE=1 SV=1	PLEKHG3	0.927789	0.000125	76.82	RPS(0.005)GRS(0.928)PT(0.067)STEK	4	-0.23017	3	1.588	1.268	0.716	0.368	nucleus	GO:0050794 regulation of cellular process; GO:1902531 regulation of intracellular signal transduction; GO:0043547 positive regulation of GTPase activity; GO:0023051 regulation of signaling; GO:0046578 regulation of Ras protein signal transduction; GO:0043085 positive regulation of catalytic activity; GO:0010646 regulation of cell communication; GO:0050789 regulation of biological process; GO:0051…		GO:0005088 Ras guanyl-nucleotide exchange factor activity; GO:0098772 molecular function regulator; GO:0005085 guanyl-nucleotide exchange factor activity; GO:0005089 Rho guanyl-nucleotide exchange factor activity;				IPR011993; IPR000219; IPR001849;	PH domain-like; Dbl homology (DH) domain; Pleckstrin homology domain;
Q7Z4V5	370	1.923	Up	S	Hepatoma-derived growth factor-related protein 2 OS=Homo sapiens OX=9606 GN=HDGFL2 PE=1 SV=1	HDGFL2	1	3.51e-20	181.85	GSGGS(1)S(1)GDELREDDEPVK	3	-0.47937	2	1.006	1.556	0.915	0.477	nucleus	GO:0001558 regulation of cell growth; GO:0050794 regulation of cellular process; GO:0050789 regulation of biological process; GO:0040008 regulation of growth; GO:0030307 positive regulation of cell growth; GO:0048522 positive regulation of cellular process; GO:0051128 regulation of cellular component organization; GO:0048518 positive regulation of biological process; GO:0065007 biological regulat…	GO:0043226 organelle; GO:0043231 intracellular membrane-bounded organelle; GO:0043229 intracellular organelle; GO:0005634 nucleus; GO:0044464 cell part; GO:0005622 intracellular; GO:0044424 intracellular part; GO:0043227 membrane-bounded organelle; GO:0005623 cell;	GO:0005515 protein binding; GO:0003682 chromatin binding; GO:0005488 binding;				IPR017923; IPR000313;	Transcription factor IIS, N-terminal; PWWP domain;
Q7Z4V5	369	1.923	Up	S	Hepatoma-derived growth factor-related protein 2 OS=Homo sapiens OX=9606 GN=HDGFL2 PE=1 SV=1	HDGFL2	0.99997	3.51e-20	181.85	GSGGS(1)S(1)GDELREDDEPVK	3	-0.47937	2	1.006	1.556	0.915	0.477	nucleus	GO:0001558 regulation of cell growth; GO:0050794 regulation of cellular process; GO:0050789 regulation of biological process; GO:0040008 regulation of growth; GO:0030307 positive regulation of cell growth; GO:0048522 positive regulation of cellular process; GO:0051128 regulation of cellular component organization; GO:0048518 positive regulation of biological process; GO:0065007 biological regulat…	GO:0043226 organelle; GO:0043231 intracellular membrane-bounded organelle; GO:0043229 intracellular organelle; GO:0005634 nucleus; GO:0044464 cell part; GO:0005622 intracellular; GO:0044424 intracellular part; GO:0043227 membrane-bounded organelle; GO:0005623 cell;	GO:0005515 protein binding; GO:0003682 chromatin binding; GO:0005488 binding;				IPR017923; IPR000313;	Transcription factor IIS, N-terminal; PWWP domain;
Q9H2J7	687	1.885	Up	S	Sodium-dependent neutral amino acid transporter B(0)AT2 OS=Homo sapiens OX=9606 GN=SLC6A15 PE=1 SV=1	SLC6A15	0.999993	7.09e-05	86.803	IPSEMPS(1)PNFGK	3	-0.41663	3	0.595	0.57	1.901	1.011	plasma membrane	GO:0034220 ion transmembrane transport; GO:0015824 proline transport; GO:0030001 metal ion transport; GO:0044699 single-organism process; GO:0098656 anion transmembrane transport; GO:0051234 establishment of localization; GO:1902578 single-organism localization; GO:1903825 organic acid transmembrane transport; GO:0006812 cation transport; GO:0006865 amino acid transport; GO:1905039 carboxylic aci…	GO:0016020 membrane; GO:0031226 intrinsic component of plasma membrane; GO:0044459 plasma membrane part; GO:0044425 membrane part; GO:0044464 cell part; GO:0071944 cell periphery; GO:0031224 intrinsic component of membrane; GO:0005887 integral component of plasma membrane; GO:0005623 cell; GO:0016021 integral component of membrane; GO:0005886 plasma membrane;	GO:0015294 solute:cation symporter activity; GO:0015179 L-amino acid transmembrane transporter activity; GO:0015370 solute:sodium symporter activity; GO:0022892 substrate-specific transporter activity; GO:0015077 monovalent inorganic cation transmembrane transporter activity; GO:0005328 neurotransmitter:sodium symporter activity; GO:0022891 substrate-specific transmembrane transporter activity; G…	K05048	SLC6A15S; solute carrier family 6 (neurotransmitter transporter, amino acid/orphan) member 15/16/17/18/20
Q9Y478	108	1.87	Up	S	5'-AMP-activated protein kinase subunit beta-1 OS=Homo sapiens OX=9606 GN=PRKAB1 PE=1 SV=4	PRKAB1	1	3.55e-08	108.77	S(1)HNNFVAILDLPEGEHQYK	4	0.58816	1	0.68	0.541	1.858	0.996	cytoplasm	GO:0044700 single organism signaling; GO:0044085 cellular component biogenesis; GO:0016053 organic acid biosynthetic process; GO:0023051 regulation of signaling; GO:0044699 single-organism process; GO:0009058 biosynthetic process; GO:0044255 cellular lipid metabolic process; GO:0006914 autophagy; GO:0044237 cellular metabolic process; GO:0006796 phosphate-containing compound metabolic process; GO…	GO:0043229 intracellular organelle; GO:0031588 nucleotide-activated protein kinase complex; GO:0061695 transferase complex, transferring phosphorus-containing groups; GO:0044446 intracellular organelle part; GO:0005737 cytoplasm; GO:0031981 nuclear lumen; GO:0032991 macromolecular complex; GO:0044424 intracellular part; GO:1990234 transferase complex; GO:0005829 cytosol; GO:0005623 cell; GO:19029…	GO:0016301 kinase activity; GO:0016773 phosphotransferase activity, alcohol group as acceptor; GO:0003824 catalytic activity; GO:0005488 binding; GO:0019901 protein kinase binding; GO:0004674 protein serine/threonine kinase activity; GO:0005515 protein binding; GO:0004679 AMP-activated protein kinase activity; GO:0004672 protein kinase activity; GO:0019900 kinase binding; GO:0016740 transferase a…	K07199	PRKAB; 5'-AMP-activated protein kinase, regulatory beta subunit	hsa04068 FoxO signaling pathway - Homo sapiens (human); hsa04152 AMPK signaling pathway - Homo sapiens (human); hsa04211 Longevity regulating pathway - Homo sapiens (human); hsa04213 Longevity regulating pathway - multiple species - Homo sapiens (human); hsa04371 Apelin signaling pathway - Homo sapiens (human); hsa04530 Tight junction - Homo sapiens (human); hsa04710 Circadian rhythm - Homo sapie…	IPR006828; IPR014756; IPR032640;	Association with the SNF1 complex (ASC) domain; Immunoglobulin E-set; AMP-activated protein kinase, glycogen-binding domain;
Q96ER9	70	1.864	Up	S	Coiled-coil domain-containing protein 51 OS=Homo sapiens OX=9606 GN=CCDC51 PE=1 SV=2	CCDC51	1	3.52e-05	146.71	ALGHS(1)IQQR	3	-0.10081	1	0.514	0.358	2.101	1.131	mitochondria		GO:0043226 organelle; GO:0043231 intracellular membrane-bounded organelle; GO:0043229 intracellular organelle; GO:0016020 membrane; GO:0044464 cell part; GO:0005622 intracellular; GO:0044425 membrane part; GO:0005737 cytoplasm; GO:0031224 intrinsic component of membrane; GO:0044424 intracellular part; GO:0005623 cell; GO:0043227 membrane-bounded organelle; GO:0016021 integral component of membran…
Q8WWI1	751	1.853	Up	S	LIM domain only protein 7 OS=Homo sapiens OX=9606 GN=LMO7 PE=1 SV=3	LMO7	0.996509	1.41e-05	122.34	RKS(0.997)YT(0.003)SDLQK	4	-0.29167	1	0.713	0.719	1.702	0.921	nucleus	GO:0016567 protein ubiquitination; GO:0023051 regulation of signaling; GO:0044267 cellular protein metabolic process; GO:0070647 protein modification by small protein conjugation or removal; GO:0044238 primary metabolic process; GO:0044237 cellular metabolic process; GO:0030155 regulation of cell adhesion; GO:0000209 protein polyubiquitination; GO:0071704 organic substance metabolic process; GO:0…	GO:0043229 intracellular organelle; GO:0030054 cell junction; GO:0005737 cytoplasm; GO:0070161 anchoring junction; GO:0032991 macromolecular complex; GO:0044424 intracellular part; GO:1990234 transferase complex; GO:0005829 cytosol; GO:0005623 cell; GO:0043231 intracellular membrane-bounded organelle; GO:0043226 organelle; GO:1902494 catalytic complex; GO:0005634 nucleus; GO:0005925 focal adhesio…	GO:0046914 transition metal ion binding; GO:0019787 ubiquitin-like protein transferase activity; GO:0003824 catalytic activity; GO:0005488 binding; GO:0043167 ion binding; GO:0004842 ubiquitin-protein transferase activity; GO:0043169 cation binding; GO:0046872 metal ion binding; GO:0005515 protein binding; GO:0008270 zinc ion binding; GO:0016740 transferase activity;	K06084	LMO7, FBXO20; F-box protein 20	hsa04520 Adherens junction - Homo sapiens (human);	IPR001781; IPR031865; IPR001478; IPR001715;	Zinc finger, LIM-type; Domain of unknown function DUF4757; PDZ domain; Calponin homology domain;
O95218	280	1.851	Up	S	Zinc finger Ran-binding domain-containing protein 2 OS=Homo sapiens OX=9606 GN=ZRANB2 PE=1 SV=2	ZRANB2	0.997334	3.78e-06	140.91	SYSSSSS(0.002)S(0.997)PER	2	0.64531	1	0.951	0.771	1.5	0.813	nucleus	GO:0050794 regulation of cellular process; GO:0006725 cellular aromatic compound metabolic process; GO:0060255 regulation of macromolecule metabolic process; GO:0019219 regulation of nucleobase-containing compound metabolic process; GO:0044237 cellular metabolic process; GO:0071704 organic substance metabolic process; GO:2001141 regulation of RNA biosynthetic process; GO:0008152 metabolic process…	GO:0043229 intracellular organelle; GO:0044446 intracellular organelle part; GO:0031981 nuclear lumen; GO:0044424 intracellular part; GO:0005623 cell; GO:0044422 organelle part; GO:0043226 organelle; GO:0043231 intracellular membrane-bounded organelle; GO:0031974 membrane-enclosed lumen; GO:0005654 nucleoplasm; GO:0005634 nucleus; GO:0070013 intracellular organelle lumen; GO:0044464 cell part; GO…	GO:0097159 organic cyclic compound binding; GO:1901363 heterocyclic compound binding; GO:0003723 RNA binding; GO:0046914 transition metal ion binding; GO:0005488 binding; GO:0001071 nucleic acid binding transcription factor activity; GO:0043167 ion binding; GO:0003676 nucleic acid binding; GO:0043169 cation binding; GO:0046872 metal ion binding; GO:0005515 protein binding; GO:0008270 zinc ion bin…				IPR001876;	Zinc finger, RanBP2-type;
P61313	34	1.846	Up	S	60S ribosomal protein L15 OS=Homo sapiens OX=9606 GN=RPL15 PE=1 SV=2	RPL15	1	0.00268	85.862	QLS(1)ALHR	3	-0.43878	2	1.3	1.002	1.09	0.593	nucleus	GO:0044085 cellular component biogenesis; GO:0022613 ribonucleoprotein complex biogenesis; GO:0072594 establishment of protein localization to organelle; GO:0006518 peptide metabolic process; GO:0009058 biosynthetic process; GO:0044764 multi-organism cellular process; GO:0044237 cellular metabolic process; GO:0015031 protein transport; GO:0051234 establishment of localization; GO:0006605 protein …	GO:0016020 membrane; GO:0044421 extracellular region part; GO:0030016 myofibril; GO:0031982 vesicle; GO:0005737 cytoplasm; GO:0032991 macromolecular complex; GO:0099512 supramolecular fiber; GO:0044424 intracellular part; GO:0099080 supramolecular complex; GO:0005623 cell; GO:0044422 organelle part; GO:0043228 non-membrane-bounded organelle; GO:0070062 extracellular exosome; GO:0044391 ribosomal …	GO:0097159 organic cyclic compound binding; GO:1901363 heterocyclic compound binding; GO:0050839 cell adhesion molecule binding; GO:0003723 RNA binding; GO:0005488 binding; GO:0045296 cadherin binding; GO:0003676 nucleic acid binding; GO:0005515 protein binding; GO:0005198 structural molecule activity; GO:0003735 structural constituent of ribosome;	K02877	RP-L15e, RPL15; large subunit ribosomal protein L15e	hsa03010 Ribosome - Homo sapiens (human);	IPR012678; IPR024794;	Ribosomal protein L23/L15e core domain; Ribosomal protein L15e core domain;
Q9HAU0	410	1.833	Up	S	Pleckstrin homology domain-containing family A member 5 OS=Homo sapiens OX=9606 GN=PLEKHA5 PE=1 SV=1	PLEKHA5	0.992755	4.95e-08	122.14	T(0.007)NS(0.993)MQQLEQWIK	2	-0.39145	1	0.732	0.714	1.687	0.923	nucleus	GO:0032502 developmental process; GO:0044707 single-multicellular organism process; GO:0048731 system development; GO:0044767 single-organism developmental process; GO:0044699 single-organism process; GO:0007275 multicellular organism development; GO:0061458 reproductive system development; GO:0048856 anatomical structure development; GO:0032501 multicellular organismal process;	GO:0043229 intracellular organelle; GO:0016020 membrane; GO:0005737 cytoplasm; GO:0044446 intracellular organelle part; GO:0031981 nuclear lumen; GO:0044424 intracellular part; GO:0005829 cytosol; GO:0005623 cell; GO:0044422 organelle part; GO:0043226 organelle; GO:0043231 intracellular membrane-bounded organelle; GO:0031974 membrane-enclosed lumen; GO:0005654 nucleoplasm; GO:0005634 nucleus; GO:…	GO:1901981 phosphatidylinositol phosphate binding; GO:0005545 1-phosphatidylinositol binding; GO:0032266 phosphatidylinositol-3-phosphate binding; GO:0010314 phosphatidylinositol-5-phosphate binding; GO:0005488 binding; GO:0005543 phospholipid binding; GO:0035091 phosphatidylinositol binding; GO:0043167 ion binding; GO:0008289 lipid binding; GO:0080025 phosphatidylinositol-3,5-bisphosphate bindin…				IPR001202; IPR011993; IPR001849;	WW domain; PH domain-like; Pleckstrin homology domain;
O15417	263	1.831	Up	S	Trinucleotide repeat-containing gene 18 protein OS=Homo sapiens OX=9606 GN=TNRC18 PE=1 SV=3	TNRC18	0.999998	1e-06	105.89	LAERLS(1)PFLAESK	3	0.96856	1	1.172	1.201	1.036	0.568	nucleus	GO:0044085 cellular component biogenesis; GO:0050794 regulation of cellular process; GO:0016043 cellular component organization; GO:0006338 chromatin remodeling; GO:0060255 regulation of macromolecule metabolic process; GO:0019219 regulation of nucleobase-containing compound metabolic process; GO:0044699 single-organism process; GO:0048523 negative regulation of cellular process; GO:0031324 negat…	GO:0016020 membrane; GO:0031090 organelle membrane; GO:0005737 cytoplasm; GO:0032991 macromolecular complex; GO:0017053 transcriptional repressor complex; GO:0044424 intracellular part; GO:0005623 cell; GO:0044422 organelle part; GO:0090568 nuclear transcriptional repressor complex; GO:0044427 chromosomal part; GO:0043228 non-membrane-bounded organelle; GO:0031974 membrane-enclosed lumen; GO:0005…	GO:0097159 organic cyclic compound binding; GO:0000975 regulatory region DNA binding; GO:1901363 heterocyclic compound binding; GO:0003677 DNA binding; GO:0001067 regulatory region nucleic acid binding; GO:0000976 transcription regulatory region sequence-specific DNA binding; GO:0005488 binding; GO:0044212 transcription regulatory region DNA binding; GO:0003690 double-stranded DNA binding; GO:000…				IPR001025;	Bromo adjacent homology (BAH) domain;
O00629	60	1.828	Up	S	Importin subunit alpha-3 OS=Homo sapiens OX=9606 GN=KPNA4 PE=1 SV=1	KPNA4	1	4.09e-20	178.77	NVPHEDICEDS(1)DIDGDYR	2	0.12782	2	0.773	0.749	1.632	0.896	cytoplasm	GO:0065008 regulation of biological quality; GO:0006607 NLS-bearing protein import into nucleus; GO:0072594 establishment of protein localization to organelle; GO:0017038 protein import; GO:0044699 single-organism process; GO:1902581 multi-organism cellular localization; GO:0051169 nuclear transport; GO:0044764 multi-organism cellular process; GO:0035821 modification of morphology or physiology o…	GO:0044421 extracellular region part; GO:0031982 vesicle; GO:0005737 cytoplasm; GO:0032991 macromolecular complex; GO:0044424 intracellular part; GO:0005623 cell; GO:0044422 organelle part; GO:0031974 membrane-enclosed lumen; GO:0070062 extracellular exosome; GO:0005654 nucleoplasm; GO:0070013 intracellular organelle lumen; GO:0044464 cell part; GO:0005622 intracellular; GO:1903561 extracellular …	GO:0005048 signal sequence binding; GO:0008565 protein transporter activity; GO:0042277 peptide binding; GO:0005488 binding; GO:0008139 nuclear localization sequence binding; GO:0022892 substrate-specific transporter activity; GO:0005515 protein binding; GO:0033218 amide binding; GO:0005215 transporter activity;				IPR002652; IPR011989; IPR016024;	Importin-alpha, importin-beta-binding domain; Armadillo-like helical; Armadillo-type fold;
Q9UQ35	2713	1.828	Up	S	Serine/arginine repetitive matrix protein 2 OS=Homo sapiens OX=9606 GN=SRRM2 PE=1 SV=2	SRRM2	0.979892	0.00166	75.088	DQQS(0.021)S(0.98)S(0.968)S(0.032)ER	2	-1.3969	1	1.407	0.973	1.035	0.568	nucleus	GO:0006396 RNA processing; GO:0006725 cellular aromatic compound metabolic process; GO:1901360 organic cyclic compound metabolic process; GO:0006807 nitrogen compound metabolic process; GO:0044238 primary metabolic process; GO:0044237 cellular metabolic process; GO:0071704 organic substance metabolic process; GO:0006397 mRNA processing; GO:0016070 RNA metabolic process; GO:0000398 mRNA splicing, …	GO:0043229 intracellular organelle; GO:0044446 intracellular organelle part; GO:0032991 macromolecular complex; GO:0031981 nuclear lumen; GO:0044424 intracellular part; GO:0005681 spliceosomal complex; GO:0016604 nuclear body; GO:0005623 cell; GO:0015030 Cajal body; GO:0044422 organelle part; GO:0043226 organelle; GO:0043231 intracellular membrane-bounded organelle; GO:0031974 membrane-enclosed l…	GO:0097159 organic cyclic compound binding; GO:1901363 heterocyclic compound binding; GO:0003723 RNA binding; GO:0047485 protein N-terminus binding; GO:0005488 binding; GO:0003676 nucleic acid binding; GO:0070742 C2H2 zinc finger domain binding; GO:0005515 protein binding; GO:0019904 protein domain specific binding;	K13172	SRRM2, SRM300; serine/arginine repetitive matrix protein 2		IPR024945; IPR013170;	Spt5 C-terminal domain; mRNA splicing factor Cwf21 domain;
Q9UQ35	2714	1.828	Up	S	Serine/arginine repetitive matrix protein 2 OS=Homo sapiens OX=9606 GN=SRRM2 PE=1 SV=2	SRRM2	0.967861	0.00166	75.088	DQQS(0.021)S(0.98)S(0.968)S(0.032)ER	2	-1.3969	1	1.407	0.973	1.035	0.568	nucleus	GO:0006396 RNA processing; GO:0006725 cellular aromatic compound metabolic process; GO:1901360 organic cyclic compound metabolic process; GO:0006807 nitrogen compound metabolic process; GO:0044238 primary metabolic process; GO:0044237 cellular metabolic process; GO:0071704 organic substance metabolic process; GO:0006397 mRNA processing; GO:0016070 RNA metabolic process; GO:0000398 mRNA splicing, …	GO:0043229 intracellular organelle; GO:0044446 intracellular organelle part; GO:0032991 macromolecular complex; GO:0031981 nuclear lumen; GO:0044424 intracellular part; GO:0005681 spliceosomal complex; GO:0016604 nuclear body; GO:0005623 cell; GO:0015030 Cajal body; GO:0044422 organelle part; GO:0043226 organelle; GO:0043231 intracellular membrane-bounded organelle; GO:0031974 membrane-enclosed l…	GO:0097159 organic cyclic compound binding; GO:1901363 heterocyclic compound binding; GO:0003723 RNA binding; GO:0047485 protein N-terminus binding; GO:0005488 binding; GO:0003676 nucleic acid binding; GO:0070742 C2H2 zinc finger domain binding; GO:0005515 protein binding; GO:0019904 protein domain specific binding;	K13172	SRRM2, SRM300; serine/arginine repetitive matrix protein 2		IPR024945; IPR013170;	Spt5 C-terminal domain; mRNA splicing factor Cwf21 domain;
Q6NZY4	500	1.817	Up	S	Zinc finger CCHC domain-containing protein 8 OS=Homo sapiens OX=9606 GN=ZCCHC8 PE=1 SV=2	ZCCHC8	0.932535	2.5e-09	122.96	GTPPLT(0.001)PS(0.028)DS(0.933)PQT(0.039)R	2	-0.43221	1	0.869	0.801	1.525	0.843	nucleus	GO:0006396 RNA processing; GO:0006725 cellular aromatic compound metabolic process; GO:1901360 organic cyclic compound metabolic process; GO:0006807 nitrogen compound metabolic process; GO:0044238 primary metabolic process; GO:0044237 cellular metabolic process; GO:0071704 organic substance metabolic process; GO:0006397 mRNA processing; GO:0016070 RNA metabolic process; GO:0000398 mRNA splicing, …	GO:0043229 intracellular organelle; GO:0044446 intracellular organelle part; GO:0032991 macromolecular complex; GO:0031981 nuclear lumen; GO:0044424 intracellular part; GO:0005681 spliceosomal complex; GO:0016604 nuclear body; GO:0005623 cell; GO:0044422 organelle part; GO:0043226 organelle; GO:0043231 intracellular membrane-bounded organelle; GO:0031974 membrane-enclosed lumen; GO:1902494 cataly…	GO:0097159 organic cyclic compound binding; GO:1901363 heterocyclic compound binding; GO:0003723 RNA binding; GO:0046914 transition metal ion binding; GO:0005488 binding; GO:0043167 ion binding; GO:0003676 nucleic acid binding; GO:0043169 cation binding; GO:0046872 metal ion binding; GO:0005515 protein binding; GO:0008270 zinc ion binding;	K13128	ZCCHC8; zinc finger CCHC domain-containing protein 8		IPR006568; IPR001878;	PSP, proline-rich; Zinc finger, CCHC-type;
P25490	118	1.811	Up	S	Transcriptional repressor protein YY1 OS=Homo sapiens OX=9606 GN=YY1 PE=1 SV=2	YY1	1	6.91e-09	142.57	EEVVGGDDS(1)DGLR	2	-0.082856	1	0.926	0.847	1.452	0.804	nucleus	GO:0070646 protein modification by small protein removal; GO:0022414 reproductive process; GO:0097659 nucleic acid-templated transcription; GO:0048869 cellular developmental process; GO:0034644 cellular response to UV; GO:0044699 single-organism process; GO:0009058 biosynthetic process; GO:0044237 cellular metabolic process; GO:0051253 negative regulation of RNA metabolic process; GO:2001141 regu…	GO:0097346 INO80-type complex; GO:0032991 macromolecular complex; GO:0044424 intracellular part; GO:0005623 cell; GO:0070603 SWI/SNF superfamily-type complex; GO:0044422 organelle part; GO:0044427 chromosomal part; GO:0043228 non-membrane-bounded organelle; GO:0031974 membrane-enclosed lumen; GO:0005654 nucleoplasm; GO:1902494 catalytic complex; GO:0070013 intracellular organelle lumen; GO:004445…	GO:0000981 RNA polymerase II transcription factor activity, sequence-specific DNA binding; GO:0001158 enhancer sequence-specific DNA binding; GO:0003690 double-stranded DNA binding; GO:0005515 protein binding; GO:0035326 enhancer binding; GO:0000217 DNA secondary structure binding; GO:0003700 transcription factor activity, sequence-specific DNA binding; GO:1901363 heterocyclic compound binding; G…	K09201	YY; transcription factor YY		IPR015880; IPR007087; IPR013087;	Zinc finger, C2H2-like; Zinc finger, C2H2; Zinc finger C2H2-type/integrase DNA-binding domain;
Q9NZT2	349	1.807	Up	S	Opioid growth factor receptor OS=Homo sapiens OX=9606 GN=OGFR PE=1 SV=3	OGFR	1	3.18e-07	116.78	S(1)VEPQDAGPLER	2	-0.96212	1	0.576	0.544	1.907	1.058	nucleus	GO:0044700 single organism signaling; GO:0050794 regulation of cellular process; GO:0051716 cellular response to stimulus; GO:0040008 regulation of growth; GO:0044699 single-organism process; GO:0023052 signaling; GO:0050896 response to stimulus; GO:0001558 regulation of cell growth; GO:0007186 G-protein coupled receptor signaling pathway; GO:0007165 signal transduction; GO:0050789 regulation of …	GO:0043226 organelle; GO:0043231 intracellular membrane-bounded organelle; GO:0043229 intracellular organelle; GO:0016020 membrane; GO:0005634 nucleus; GO:0044464 cell part; GO:0005622 intracellular; GO:0005737 cytoplasm; GO:0044424 intracellular part; GO:0043227 membrane-bounded organelle; GO:0005623 cell;	GO:0038023 signaling receptor activity; GO:0008528 G-protein coupled peptide receptor activity; GO:0004985 opioid receptor activity; GO:0060089 molecular transducer activity; GO:0004872 receptor activity; GO:0005488 binding; GO:0004930 G-protein coupled receptor activity; GO:0005515 protein binding; GO:0001653 peptide receptor activity; GO:0004888 transmembrane signaling receptor activity; GO:000…				IPR006757;	Opioid growth factor receptor (OGFr) conserved domain;
Q13416	228	1.805	Up	S	Origin recognition complex subunit 2 OS=Homo sapiens OX=9606 GN=ORC2 PE=1 SV=2	ORC2	0.953684	1.29e-05	97.081	VVS(0.001)APVGKET(0.046)PS(0.954)KR	3	-0.22586	1	0.903	1.035	1.334	0.742	nucleus	GO:0044699 single-organism process; GO:0009058 biosynthetic process; GO:0051253 negative regulation of RNA metabolic process; GO:0044237 cellular metabolic process; GO:2001141 regulation of RNA biosynthetic process; GO:0008152 metabolic process; GO:0044770 cell cycle phase transition; GO:0010558 negative regulation of macromolecule biosynthetic process; GO:0043170 macromolecule metabolic process;…	GO:0016020 membrane; GO:0000784 nuclear chromosome, telomeric region; GO:0000781 chromosome, telomeric region; GO:0032991 macromolecular complex; GO:0044424 intracellular part; GO:0000939 condensed chromosome inner kinetochore; GO:0005623 cell; GO:0000792 heterochromatin; GO:0000777 condensed chromosome kinetochore; GO:0044422 organelle part; GO:0044427 chromosomal part; GO:0043228 non-membrane-b…	GO:0003688 DNA replication origin binding; GO:0097159 organic cyclic compound binding; GO:1901363 heterocyclic compound binding; GO:0003677 DNA binding; GO:0005488 binding; GO:0003690 double-stranded DNA binding; GO:0003676 nucleic acid binding; GO:1990837 sequence-specific double-stranded DNA binding; GO:0005515 protein binding; GO:0043565 sequence-specific DNA binding;	K02604	ORC2; origin recognition complex subunit 2	hsa04110 Cell cycle - Homo sapiens (human);
Q3KP66	605	1.788	Up	S	Innate immunity activator protein OS=Homo sapiens OX=9606 GN=INAVA PE=1 SV=2	INAVA	0.999494	0.00209	72.29	STRPHS(0.999)LDR	3	-0.40676	1	2.036	1.096	0.508	0.286	nucleus
Q9ULU4	427	1.786	Up	S	Protein kinase C-binding protein 1 OS=Homo sapiens OX=9606 GN=ZMYND8 PE=1 SV=2	ZMYND8	0.977069	0.00118	88.495	IS(0.023)LS(0.977)DMPR	2	0.63239	1	0.522	0.531	1.945	1.093	nucleus	GO:0065008 regulation of biological quality; GO:1905874 regulation of postsynaptic density organization; GO:0060491 regulation of cell projection assembly; GO:0097659 nucleic acid-templated transcription; GO:0044237 cellular metabolic process; GO:0050807 regulation of synapse organization; GO:0008152 metabolic process; GO:0051240 positive regulation of multicellular organismal process; GO:0032879…	GO:0043229 intracellular organelle; GO:0030425 dendrite; GO:0042995 cell projection; GO:0005737 cytoplasm; GO:0044424 intracellular part; GO:0044463 cell projection part; GO:0005623 cell; GO:0043197 dendritic spine; GO:0045202 synapse; GO:0043226 organelle; GO:0043231 intracellular membrane-bounded organelle; GO:0005634 nucleus; GO:0036477 somatodendritic compartment; GO:0098794 postsynapse; GO:0…	GO:0047485 protein N-terminus binding; GO:0035064 methylated histone binding; GO:0003690 double-stranded DNA binding; GO:0005515 protein binding; GO:0003682 chromatin binding; GO:0097159 organic cyclic compound binding; GO:0000975 regulatory region DNA binding; GO:1901363 heterocyclic compound binding; GO:0070491 repressing transcription factor binding; GO:0070577 lysine-acetylated histone bindin…				IPR002893; IPR013083; IPR001965; IPR000313; IPR011011; IPR001487; IPR019787;	Zinc finger, MYND-type; Zinc finger, RING/FYVE/PHD-type; Zinc finger, PHD-type; PWWP domain; Zinc finger, FYVE/PHD-type; Bromodomain; Zinc finger, PHD-finger;
Q8WWI1	1500	1.766	Up	S	LIM domain only protein 7 OS=Homo sapiens OX=9606 GN=LMO7 PE=1 SV=3	LMO7	0.934562	2.42e-05	85.203	S(0.003)AS(0.062)VNKEPVS(0.935)LPGIMR	3	-0.20216	1	0.95	0.866	1.41	0.801	nucleus	GO:0016567 protein ubiquitination; GO:0023051 regulation of signaling; GO:0044267 cellular protein metabolic process; GO:0070647 protein modification by small protein conjugation or removal; GO:0044238 primary metabolic process; GO:0044237 cellular metabolic process; GO:0030155 regulation of cell adhesion; GO:0000209 protein polyubiquitination; GO:0071704 organic substance metabolic process; GO:0…	GO:0043229 intracellular organelle; GO:0030054 cell junction; GO:0005737 cytoplasm; GO:0070161 anchoring junction; GO:0032991 macromolecular complex; GO:0044424 intracellular part; GO:1990234 transferase complex; GO:0005829 cytosol; GO:0005623 cell; GO:0043231 intracellular membrane-bounded organelle; GO:0043226 organelle; GO:1902494 catalytic complex; GO:0005634 nucleus; GO:0005925 focal adhesio…	GO:0046914 transition metal ion binding; GO:0019787 ubiquitin-like protein transferase activity; GO:0003824 catalytic activity; GO:0005488 binding; GO:0043167 ion binding; GO:0004842 ubiquitin-protein transferase activity; GO:0043169 cation binding; GO:0046872 metal ion binding; GO:0005515 protein binding; GO:0008270 zinc ion binding; GO:0016740 transferase activity;	K06084	LMO7, FBXO20; F-box protein 20	hsa04520 Adherens junction - Homo sapiens (human);	IPR001781; IPR031865; IPR001478; IPR001715;	Zinc finger, LIM-type; Domain of unknown function DUF4757; PDZ domain; Calponin homology domain;
Q53EL6	76	1.761	Up	S	Programmed cell death protein 4 OS=Homo sapiens OX=9606 GN=PDCD4 PE=1 SV=2	PDCD4	0.999996	2.84e-24	218.74	DSGRGDS(1)VSDSGSDALR	2	0.77382	2	0.334	0.247	2.262	1.288	nucleus	GO:0051093 negative regulation of developmental process; GO:0010941 regulation of cell death; GO:0032872 regulation of stress-activated MAPK cascade; GO:2000351 regulation of endothelial cell apoptotic process; GO:0009968 negative regulation of signal transduction; GO:0048869 cellular developmental process; GO:0023051 regulation of signaling; GO:0044699 single-organism process; GO:0043506 regulat…	GO:0043226 organelle; GO:0043231 intracellular membrane-bounded organelle; GO:0043229 intracellular organelle; GO:0005634 nucleus; GO:0044464 cell part; GO:0005622 intracellular; GO:0005737 cytoplasm; GO:0044424 intracellular part; GO:0043227 membrane-bounded organelle; GO:0005623 cell; GO:0005829 cytosol; GO:0044444 cytoplasmic part;	GO:0097159 organic cyclic compound binding; GO:1901363 heterocyclic compound binding; GO:0003723 RNA binding; GO:0005515 protein binding; GO:0005488 binding; GO:0003676 nucleic acid binding;	K16865	PDCD4; programmed cell death protein 4	hsa05205 Proteoglycans in cancer - Homo sapiens (human); hsa05206 MicroRNAs in cancer - Homo sapiens (human);	IPR003891; IPR016024; IPR016021;	Initiation factor eIF-4 gamma, MA3; Armadillo-type fold; MIF4G-like domain;
Q07002	14	1.759	Up	S	Cyclin-dependent kinase 18 OS=Homo sapiens OX=9606 GN=CDK18 PE=1 SV=4	CDK18	0.999136	0.000433	123.96	RFS(0.999)LS(0.001)VPR	3	-0.82927	1	0.609	0.329	2.016	1.15	nucleus	GO:0016310 phosphorylation; GO:0044267 cellular protein metabolic process; GO:0044238 primary metabolic process; GO:0044237 cellular metabolic process; GO:0006796 phosphate-containing compound metabolic process; GO:0071704 organic substance metabolic process; GO:0008152 metabolic process; GO:0006468 protein phosphorylation; GO:0006793 phosphorus metabolic process; GO:0044260 cellular macromolecul…	GO:0043226 organelle; GO:0043231 intracellular membrane-bounded organelle; GO:0043229 intracellular organelle; GO:0005634 nucleus; GO:0044464 cell part; GO:0005622 intracellular; GO:0005737 cytoplasm; GO:0044424 intracellular part; GO:0043227 membrane-bounded organelle; GO:0005623 cell;	GO:0005524 ATP binding; GO:1901265 nucleoside phosphate binding; GO:0016773 phosphotransferase activity, alcohol group as acceptor; GO:0001882 nucleoside binding; GO:0043167 ion binding; GO:0005515 protein binding; GO:0004672 protein kinase activity; GO:0000166 nucleotide binding; GO:0097159 organic cyclic compound binding; GO:1901363 heterocyclic compound binding; GO:0032549 ribonucleoside bindi…	K15596	CDK18, PCTK3; cyclin-dependent kinase 18 [EC:2.7.11.22]		IPR000719; IPR011009;	Protein kinase domain; Protein kinase-like domain;
P34897	266	1.755	Up	S	Serine hydroxymethyltransferase, mitochondrial OS=Homo sapiens OX=9606 GN=SHMT2 PE=1 SV=3	SHMT2	1	0.0133	57.59	VIPS(1)PFK	2	0.85386	1	0.862	0.908	1.438	0.822	mitochondria	GO:0044085 cellular component biogenesis; GO:0070646 protein modification by small protein removal; GO:0016053 organic acid biosynthetic process; GO:0044699 single-organism process; GO:0009058 biosynthetic process; GO:0006544 glycine metabolic process; GO:0035999 tetrahydrofolate interconversion; GO:0044237 cellular metabolic process; GO:0070536 protein K63-linked deubiquitination; GO:0008152 met…	GO:0016020 membrane; GO:0044421 extracellular region part; GO:0031090 organelle membrane; GO:0031982 vesicle; GO:0005737 cytoplasm; GO:0032991 macromolecular complex; GO:0044424 intracellular part; GO:0005623 cell; GO:0044422 organelle part; GO:0043228 non-membrane-bounded organelle; GO:0031974 membrane-enclosed lumen; GO:0005740 mitochondrial envelope; GO:0005856 cytoskeleton; GO:0070062 extrace…	GO:0016597 amino acid binding; GO:0043167 ion binding; GO:0008732 L-allo-threonine aldolase activity; GO:0043177 organic acid binding; GO:0016829 lyase activity; GO:0016741 transferase activity, transferring one-carbon groups; GO:0005515 protein binding; GO:0003682 chromatin binding; GO:0048037 cofactor binding; GO:0030170 pyridoxal phosphate binding; GO:1901363 heterocyclic compound binding; GO:…	K00600	glyA, SHMT; glycine hydroxymethyltransferase [EC:2.1.2.1]	hsa00260 Glycine, serine and threonine metabolism - Homo sapiens (human); hsa00630 Glyoxylate and dicarboxylate metabolism - Homo sapiens (human); hsa00670 One carbon pool by folate - Homo sapiens (human); hsa01100 Metabolic pathways - Homo sapiens (human); hsa01200 Carbon metabolism - Homo sapiens (human); hsa01230 Biosynthesis of amino acids - Homo sapiens (human); hsa01523 Antifolate resistanc…	IPR015424; IPR015421; IPR015422;	Pyridoxal phosphate-dependent transferase; Pyridoxal phosphate-dependent transferase, major region, subdomain 1; Pyridoxal phosphate-dependent transferase, major region, subdomain 2;
P12694	337	1.745	Up	S	2-oxoisovalerate dehydrogenase subunit alpha, mitochondrial OS=Homo sapiens OX=9606 GN=BCKDHA PE=1 SV=2	BCKDHA	0.973664	4.07e-10	161.09	IGHHS(0.974)T(0.026)SDDSSAYR	3	-0.15309	1	0.752	0.406	1.859	1.069	mitochondria	GO:0055114 oxidation-reduction process; GO:0044712 single-organism catabolic process; GO:0044281 small molecule metabolic process; GO:0044763 single-organism cellular process; GO:0006081 cellular aldehyde metabolic process; GO:0006807 nitrogen compound metabolic process; GO:0044699 single-organism process; GO:0044282 small molecule catabolic process; GO:0044238 primary metabolic process; GO:00442…	GO:0005759 mitochondrial matrix; GO:0043229 intracellular organelle; GO:0044429 mitochondrial part; GO:0005737 cytoplasm; GO:0044446 intracellular organelle part; GO:0032991 macromolecular complex; GO:0098798 mitochondrial protein complex; GO:0044424 intracellular part; GO:0005623 cell; GO:0005739 mitochondrion; GO:0044422 organelle part; GO:0045240 dihydrolipoyl dehydrogenase complex; GO:0031974…	GO:0003824 catalytic activity; GO:0005488 binding; GO:0016830 carbon-carbon lyase activity; GO:0043167 ion binding; GO:0016903 oxidoreductase activity, acting on the aldehyde or oxo group of donors; GO:0016831 carboxy-lyase activity; GO:0003863 3-methyl-2-oxobutanoate dehydrogenase (2-methylpropanoyl-transferring) activity; GO:0046872 metal ion binding; GO:0043169 cation binding; GO:0016829 lyase…	K00166	BCKDHA, bkdA1; 2-oxoisovalerate dehydrogenase E1 component alpha subunit [EC:1.2.4.4]	hsa00280 Valine, leucine and isoleucine degradation - Homo sapiens (human); hsa00640 Propanoate metabolism - Homo sapiens (human); hsa01100 Metabolic pathways - Homo sapiens (human);	IPR029061; IPR001017;	Thiamin diphosphate-binding fold; Dehydrogenase, E1 component;
Q14195	518	1.741	Up	S	Dihydropyrimidinase-related protein 3 OS=Homo sapiens OX=9606 GN=DPYSL3 PE=1 SV=1	DPYSL3	0.928508	9.96e-05	74.665	GGT(0.05)PAGS(0.929)ARGS(0.784)PT(0.237)RPNPPVR	3	0.17083	2	0.934	1.123	1.235	0.712	cytoplasm	GO:0044085 cellular component biogenesis; GO:0051093 negative regulation of developmental process; GO:0045666 positive regulation of neuron differentiation; GO:0060491 regulation of cell projection assembly; GO:0051129 negative regulation of cellular component organization; GO:0048666 neuron development; GO:0048869 cellular developmental process; GO:0051241 negative regulation of multicellular or…	GO:0005615 extracellular space; GO:0044421 extracellular region part; GO:0031410 cytoplasmic vesicle; GO:0031982 vesicle; GO:0005737 cytoplasm; GO:0032991 macromolecular complex; GO:0099512 supramolecular fiber; GO:0030426 growth cone; GO:0044424 intracellular part; GO:0099080 supramolecular complex; GO:0005623 cell; GO:0044422 organelle part; GO:0043228 non-membrane-bounded organelle; GO:0005856…	GO:0035374 chondroitin sulfate binding; GO:0097367 carbohydrate derivative binding; GO:0008092 cytoskeletal protein binding; GO:0003824 catalytic activity; GO:0005488 binding; GO:0043167 ion binding; GO:0019904 protein domain specific binding; GO:0016787 hydrolase activity; GO:0043168 anion binding; GO:0005515 protein binding; GO:0005539 glycosaminoglycan binding; GO:0031005 filamin binding; GO:0…				IPR032466; IPR006680; IPR011059;	Metal-dependent hydrolase; Amidohydrolase-related; Metal-dependent hydrolase, composite domain;
Q99956	16	1.74	Up	S	Dual specificity protein phosphatase 9 OS=Homo sapiens OX=9606 GN=DUSP9 PE=1 SV=1	DUSP9	1	0.00145	78.939	RELS(1)PPR	3	-0.3816	2	0.819	0.688	1.615	0.932	nucleus	GO:0044700 single organism signaling; GO:0032270 positive regulation of cellular protein metabolic process; GO:0009968 negative regulation of signal transduction; GO:0000188 inactivation of MAPK activity; GO:0023051 regulation of signaling; GO:1902533 positive regulation of intracellular signal transduction; GO:0044699 single-organism process; GO:0044237 cellular metabolic process; GO:0031098 str…	GO:0043226 organelle; GO:0043231 intracellular membrane-bounded organelle; GO:0043229 intracellular organelle; GO:0005634 nucleus; GO:0044464 cell part; GO:0005622 intracellular; GO:0005737 cytoplasm; GO:0044424 intracellular part; GO:0005829 cytosol; GO:0043227 membrane-bounded organelle; GO:0005623 cell; GO:0044444 cytoplasmic part;	GO:0004725 protein tyrosine phosphatase activity; GO:0003824 catalytic activity; GO:0042578 phosphoric ester hydrolase activity; GO:0005488 binding; GO:0033549 MAP kinase phosphatase activity; GO:0016791 phosphatase activity; GO:0016788 hydrolase activity, acting on ester bonds; GO:0017017 MAP kinase tyrosine/serine/threonine phosphatase activity; GO:0005515 protein binding; GO:0016787 hydrolase …	K18498	DUSP9, MKP4; dual specificity phosphatase 9 [EC:3.1.3.16 3.1.3.48]	hsa04010 MAPK signaling pathway - Homo sapiens (human); hsa04550 Signaling pathways regulating pluripotency of stem cells - Homo sapiens (human);	IPR029021; IPR001763; IPR000387; IPR000340; IPR020422;	Protein-tyrosine phosphatase-like; Rhodanese-like domain; Tyrosine specific protein phosphatases domain; Dual specificity phosphatase, catalytic domain; Dual specificity protein phosphatase domain;
O14545	480	1.739	Up	S	TRAF-type zinc finger domain-containing protein 1 OS=Homo sapiens OX=9606 GN=TRAFD1 PE=1 SV=1	TRAFD1	0.776896	0.00789	51.31	STSGPRPGCQPS(0.223)S(0.777)PCVPK	3	-0.8007	1	0.7	0.667	1.71	0.986	nucleus	GO:0045824 negative regulation of innate immune response; GO:0002683 negative regulation of immune system process; GO:0050789 regulation of biological process; GO:0045088 regulation of innate immune response; GO:0048583 regulation of response to stimulus; GO:0050777 negative regulation of immune response; GO:0002682 regulation of immune system process; GO:0080134 regulation of response to stress;…		GO:0046872 metal ion binding; GO:0043169 cation binding; GO:0005515 protein binding; GO:0005488 binding; GO:0043167 ion binding;
Q8WWI1	1593	1.735	Up	S	LIM domain only protein 7 OS=Homo sapiens OX=9606 GN=LMO7 PE=1 SV=3	LMO7	0.962537	6.87e-12	183.73	S(0.02)HS(0.963)PS(0.018)ASQSGSQLR	3	0.65328	2	1.371	1.04	0.994	0.574	nucleus	GO:0016567 protein ubiquitination; GO:0023051 regulation of signaling; GO:0044267 cellular protein metabolic process; GO:0070647 protein modification by small protein conjugation or removal; GO:0044238 primary metabolic process; GO:0044237 cellular metabolic process; GO:0030155 regulation of cell adhesion; GO:0000209 protein polyubiquitination; GO:0071704 organic substance metabolic process; GO:0…	GO:0043229 intracellular organelle; GO:0030054 cell junction; GO:0005737 cytoplasm; GO:0070161 anchoring junction; GO:0032991 macromolecular complex; GO:0044424 intracellular part; GO:1990234 transferase complex; GO:0005829 cytosol; GO:0005623 cell; GO:0043231 intracellular membrane-bounded organelle; GO:0043226 organelle; GO:1902494 catalytic complex; GO:0005634 nucleus; GO:0005925 focal adhesio…	GO:0046914 transition metal ion binding; GO:0019787 ubiquitin-like protein transferase activity; GO:0003824 catalytic activity; GO:0005488 binding; GO:0043167 ion binding; GO:0004842 ubiquitin-protein transferase activity; GO:0043169 cation binding; GO:0046872 metal ion binding; GO:0005515 protein binding; GO:0008270 zinc ion binding; GO:0016740 transferase activity;	K06084	LMO7, FBXO20; F-box protein 20	hsa04520 Adherens junction - Homo sapiens (human);	IPR001781; IPR031865; IPR001478; IPR001715;	Zinc finger, LIM-type; Domain of unknown function DUF4757; PDZ domain; Calponin homology domain;
Q9BTU6	468	1.722	Up	S	Phosphatidylinositol 4-kinase type 2-alpha OS=Homo sapiens OX=9606 GN=PI4K2A PE=1 SV=1	PI4K2A	0.9993	2.38e-09	160.93	SSSESYTQS(0.999)FQS(0.001)R	2	0.30564	1	0.819	0.785	1.543	0.898	cytoplasm	GO:0016043 cellular component organization; GO:0016310 phosphorylation; GO:0010256 endomembrane system organization; GO:0046486 glycerolipid metabolic process; GO:0006661 phosphatidylinositol biosynthetic process; GO:0046854 phosphatidylinositol phosphorylation; GO:0008654 phospholipid biosynthetic process; GO:0044699 single-organism process; GO:0044255 cellular lipid metabolic process; GO:000905…	GO:0016020 membrane; GO:0030425 dendrite; GO:0031090 organelle membrane; GO:0044221 host cell synapse; GO:0098857 membrane microdomain; GO:0044216 other organism cell; GO:0005737 cytoplasm; GO:0043025 neuronal cell body; GO:0005887 integral component of plasma membrane; GO:0005623 cell; GO:0044422 organelle part; GO:0005765 lysosomal membrane; GO:0043657 host cell; GO:0098590 plasma membrane regi…	GO:1901265 nucleoside phosphate binding; GO:0016773 phosphotransferase activity, alcohol group as acceptor; GO:0005515 protein binding; GO:1901363 heterocyclic compound binding; GO:0097159 organic cyclic compound binding; GO:0016301 kinase activity; GO:0032553 ribonucleotide binding; GO:0003824 catalytic activity; GO:0005488 binding; GO:0032550 purine ribonucleoside binding; GO:0004430 1-phosphat…	K13711	PI4K2; phosphatidylinositol 4-kinase type 2 [EC:2.7.1.67]	hsa00562 Inositol phosphate metabolism - Homo sapiens (human); hsa01100 Metabolic pathways - Homo sapiens (human); hsa04070 Phosphatidylinositol signaling system - Homo sapiens (human);	IPR000403;	Phosphatidylinositol 3-/4-kinase, catalytic domain;
Q9UIG0	1342	1.718	Up	S	Tyrosine-protein kinase BAZ1B OS=Homo sapiens OX=9606 GN=BAZ1B PE=1 SV=2	BAZ1B	1	0.000549	145.28	RQS(1)LELQK	2	0.018896	2	1.154	1.078	1.112	0.65	nucleus	GO:2000273 positive regulation of receptor activity; GO:0097659 nucleic acid-templated transcription; GO:0023051 regulation of signaling; GO:0009891 positive regulation of biosynthetic process; GO:0018212 peptidyl-tyrosine modification; GO:0044699 single-organism process; GO:0009058 biosynthetic process; GO:0044237 cellular metabolic process; GO:0016572 histone phosphorylation; GO:0006796 phospha…	GO:0043229 intracellular organelle; GO:0043232 intracellular non-membrane-bounded organelle; GO:0044446 intracellular organelle part; GO:0031981 nuclear lumen; GO:0044424 intracellular part; GO:0016604 nuclear body; GO:0005623 cell; GO:0000792 heterochromatin; GO:0044422 organelle part; GO:0044427 chromosomal part; GO:0043228 non-membrane-bounded organelle; GO:0098687 chromosomal region; GO:00007…	GO:0030546 receptor activator activity; GO:1901265 nucleoside phosphate binding; GO:0016773 phosphotransferase activity, alcohol group as acceptor; GO:0004713 protein tyrosine kinase activity; GO:0005515 protein binding; GO:0004672 protein kinase activity; GO:0003682 chromatin binding; GO:0098772 molecular function regulator; GO:1901363 heterocyclic compound binding; GO:0097159 organic cyclic com…	K11658	BAZ1B, WSTF; bromodomain adjacent to zinc finger domain protein 1B		IPR001841; IPR001965; IPR001487; IPR018501; IPR028942; IPR013083; IPR013136; IPR011011; IPR028941; IPR019787;	Zinc finger, RING-type; Zinc finger, PHD-type; Bromodomain; DDT domain; WHIM1 domain; Zinc finger, RING/FYVE/PHD-type; WSTF/Acf1/Cbp146; Zinc finger, FYVE/PHD-type; WHIM2 domain; Zinc finger, PHD-finger;
Q9H8W4	226	1.716	Up	S	Pleckstrin homology domain-containing family F member 2 OS=Homo sapiens OX=9606 GN=PLEKHF2 PE=1 SV=1	PLEKHF2	0.752629	0.000286	120.55	S(0.003)DS(0.753)YS(0.243)QS(0.001)LK	2	0.10525	1	1.081	1.106	1.14	0.667	extracellular	GO:0045184 establishment of protein localization; GO:0006810 transport; GO:0071702 organic substance transport; GO:0051179 localization; GO:0033036 macromolecule localization; GO:0008104 protein localization; GO:0015031 protein transport; GO:0051234 establishment of localization;	GO:0010008 endosome membrane; GO:0097708 intracellular vesicle; GO:0043229 intracellular organelle; GO:0016020 membrane; GO:0005783 endoplasmic reticulum; GO:0098588 bounding membrane of organelle; GO:0031090 organelle membrane; GO:0031410 cytoplasmic vesicle; GO:0044446 intracellular organelle part; GO:0031982 vesicle; GO:0005737 cytoplasm; GO:0044433 cytoplasmic vesicle part; GO:0044440 endosom…	GO:0046872 metal ion binding; GO:0043169 cation binding; GO:0005515 protein binding; GO:0005488 binding; GO:0043167 ion binding;				IPR000306; IPR017455; IPR011993; IPR013083; IPR011011; IPR001849;	FYVE zinc finger; Zinc finger, FYVE-related; PH domain-like; Zinc finger, RING/FYVE/PHD-type; Zinc finger, FYVE/PHD-type; Pleckstrin homology domain;
Q92630	48	1.711	Up	S	Dual specificity tyrosine-phosphorylation-regulated kinase 2 OS=Homo sapiens OX=9606 GN=DYRK2 PE=1 SV=3	DYRK2	0.996169	0.000366	72.21	SGVGT(0.004)GPPS(0.996)PIALPPLR	3	0.31853	1	0.856	0.838	1.478	0.867	nucleus	GO:0043467 regulation of generation of precursor metabolites and energy; GO:0045913 positive regulation of carbohydrate metabolic process; GO:0044700 single organism signaling; GO:0032885 regulation of polysaccharide biosynthetic process; GO:0007166 cell surface receptor signaling pathway; GO:1903533 regulation of protein targeting; GO:0023051 regulation of signaling; GO:0051532 regulation of NFA…	GO:0043229 intracellular organelle; GO:0044446 intracellular organelle part; GO:0005737 cytoplasm; GO:0032991 macromolecular complex; GO:0031981 nuclear lumen; GO:0044424 intracellular part; GO:1990234 transferase complex; GO:0005623 cell; GO:0005829 cytosol; GO:0044422 organelle part; GO:0043231 intracellular membrane-bounded organelle; GO:0043226 organelle; GO:0031974 membrane-enclosed lumen; G…	GO:1901265 nucleoside phosphate binding; GO:0016773 phosphotransferase activity, alcohol group as acceptor; GO:0004713 protein tyrosine kinase activity; GO:0005515 protein binding; GO:0004672 protein kinase activity; GO:0032182 ubiquitin-like protein binding; GO:0097159 organic cyclic compound binding; GO:1901363 heterocyclic compound binding; GO:0016301 kinase activity; GO:0003824 catalytic acti…	K18669	DYRK2_3_4; dual specificity tyrosine-phosphorylation-regulated kinase 2/3/4 [EC:2.7.12.1]		IPR000719; IPR011009;	Protein kinase domain; Protein kinase-like domain;
Q99956	328	1.71	Up	S	Dual specificity protein phosphatase 9 OS=Homo sapiens OX=9606 GN=DUSP9 PE=1 SV=1	DUSP9	0.998583	1.25e-08	120.63	S(0.001)NIS(0.999)PNFNFMGQLLDFER	2	-0.93202	2	0.657	0.567	1.799	1.055	nucleus	GO:0044700 single organism signaling; GO:0032270 positive regulation of cellular protein metabolic process; GO:0009968 negative regulation of signal transduction; GO:0000188 inactivation of MAPK activity; GO:0023051 regulation of signaling; GO:1902533 positive regulation of intracellular signal transduction; GO:0044699 single-organism process; GO:0044237 cellular metabolic process; GO:0031098 str…	GO:0043226 organelle; GO:0043231 intracellular membrane-bounded organelle; GO:0043229 intracellular organelle; GO:0005634 nucleus; GO:0044464 cell part; GO:0005622 intracellular; GO:0005737 cytoplasm; GO:0044424 intracellular part; GO:0005829 cytosol; GO:0043227 membrane-bounded organelle; GO:0005623 cell; GO:0044444 cytoplasmic part;	GO:0004725 protein tyrosine phosphatase activity; GO:0003824 catalytic activity; GO:0042578 phosphoric ester hydrolase activity; GO:0005488 binding; GO:0033549 MAP kinase phosphatase activity; GO:0016791 phosphatase activity; GO:0016788 hydrolase activity, acting on ester bonds; GO:0017017 MAP kinase tyrosine/serine/threonine phosphatase activity; GO:0005515 protein binding; GO:0016787 hydrolase …	K18498	DUSP9, MKP4; dual specificity phosphatase 9 [EC:3.1.3.16 3.1.3.48]	hsa04010 MAPK signaling pathway - Homo sapiens (human); hsa04550 Signaling pathways regulating pluripotency of stem cells - Homo sapiens (human);	IPR029021; IPR001763; IPR000387; IPR000340; IPR020422;	Protein-tyrosine phosphatase-like; Rhodanese-like domain; Tyrosine specific protein phosphatases domain; Dual specificity phosphatase, catalytic domain; Dual specificity protein phosphatase domain;
Q8NHV4	516	1.709	Up	S	Protein NEDD1 OS=Homo sapiens OX=9606 GN=NEDD1 PE=1 SV=1	NEDD1	0.849092	8.07e-14	144.43	LVTSGAESGNLNT(0.145)S(0.849)PS(0.005)S(0.001)NQTR	3	0.37805	1	0.843	0.837	1.488	0.873	nucleus	GO:0044085 cellular component biogenesis; GO:0016043 cellular component organization; GO:0007067 mitotic nuclear division; GO:0048285 organelle fission; GO:1905508 protein localization to microtubule organizing center; GO:0060271 cilium assembly; GO:0044699 single-organism process; GO:0097711 ciliary basal body docking; GO:0022406 membrane docking; GO:1903047 mitotic cell cycle process; GO:004478…	GO:0005929 cilium; GO:0043229 intracellular organelle; GO:0042995 cell projection; GO:0000922 spindle pole; GO:0044450 microtubule organizing center part; GO:0043232 intracellular non-membrane-bounded organelle; GO:0044430 cytoskeletal part; GO:0005737 cytoplasm; GO:0044446 intracellular organelle part; GO:0036064 ciliary basal body; GO:0044424 intracellular part; GO:0000242 pericentriolar materi…	GO:0005515 protein binding; GO:0005488 binding;	K16547	NEDD1; protein NEDD1		IPR017986; IPR015943;	WD40-repeat-containing domain; WD40/YVTN repeat-like-containing domain;
Q12888	1971	1.706	Up	S	TP53-binding protein 1 OS=Homo sapiens OX=9606 GN=TP53BP1 PE=1 SV=2	TP53BP1	0.998727	0.00958	55.353	YKHDY(0.001)VS(0.999)H	3	0.73228	1	0.664	0.784	1.643	0.966	nucleus	GO:0097659 nucleic acid-templated transcription; GO:0009891 positive regulation of biosynthetic process; GO:0009058 biosynthetic process; GO:0044237 cellular metabolic process; GO:2001141 regulation of RNA biosynthetic process; GO:0008152 metabolic process; GO:0000077 DNA damage checkpoint; GO:0009893 positive regulation of metabolic process; GO:0051173 positive regulation of nitrogen compound me…	GO:0005737 cytoplasm; GO:0032991 macromolecular complex; GO:0044424 intracellular part; GO:0016604 nuclear body; GO:0005623 cell; GO:0000777 condensed chromosome kinetochore; GO:0044422 organelle part; GO:0043228 non-membrane-bounded organelle; GO:0044427 chromosomal part; GO:0000793 condensed chromosome; GO:0031974 membrane-enclosed lumen; GO:0005654 nucleoplasm; GO:0070013 intracellular organel…	GO:0042393 histone binding; GO:0003677 DNA binding; GO:0035064 methylated histone binding; GO:0005515 protein binding; GO:0003712 transcription cofactor activity; GO:0001102 RNA polymerase II activating transcription factor binding; GO:0033613 activating transcription factor binding; GO:1901363 heterocyclic compound binding; GO:0097159 organic cyclic compound binding; GO:0002039 p53 binding; GO:0…	K20915	TP53BP1, P202; tumor suppressor p53-binding protein 1	hsa04621 NOD-like receptor signaling pathway - Homo sapiens (human);	IPR015125; IPR014722; IPR001357;	Tumour suppressor p53-binding protein-1 Tudor domain; Ribosomal protein L2 domain 2; BRCT domain;
Q9BST9	561	1.702	Up	S	Rhotekin OS=Homo sapiens OX=9606 GN=RTKN PE=1 SV=2	RTKN	0.999861	0.0219	51.346	TWLQS(1)PV	2	-0.32455	1	1.162	1.305	0.945	0.557	mitochondria	GO:0050794 regulation of cellular process; GO:0044700 single organism signaling; GO:0051716 cellular response to stimulus; GO:0035556 intracellular signal transduction; GO:0044763 single-organism cellular process; GO:0044699 single-organism process; GO:0048519 negative regulation of biological process; GO:0007264 small GTPase mediated signal transduction; GO:0043086 negative regulation of catalyt…	GO:0044464 cell part; GO:0005622 intracellular; GO:0005737 cytoplasm; GO:0044424 intracellular part; GO:0005829 cytosol; GO:0005623 cell; GO:0044444 cytoplasmic part;	GO:1901265 nucleoside phosphate binding; GO:0060589 nucleoside-triphosphatase regulator activity; GO:0030695 GTPase regulator activity; GO:0005515 protein binding; GO:0005095 GTPase inhibitor activity; GO:0098772 molecular function regulator; GO:0004857 enzyme inhibitor activity; GO:1901363 heterocyclic compound binding; GO:0097159 organic cyclic compound binding; GO:0032553 ribonucleotide bindin…				IPR011993; IPR012966; IPR001849;	PH domain-like; Anillin homology domain; Pleckstrin homology domain;
P16144	1498	1.699	Up	S	Integrin beta-4 OS=Homo sapiens OX=9606 GN=ITGB4 PE=1 SV=5	ITGB4	0.95974	6.1e-05	95.57	S(0.96)EHS(0.97)HS(0.054)T(0.014)T(0.002)LPR	2	-0.024503	1	1.436	1.039	0.944	0.558	extracellular,plasma membrane	GO:0044085 cellular component biogenesis; GO:0044700 single organism signaling; GO:0051674 localization of cell; GO:0007166 cell surface receptor signaling pathway; GO:0048869 cellular developmental process; GO:0044699 single-organism process; GO:0006914 autophagy; GO:0044237 cellular metabolic process; GO:0009611 response to wounding; GO:0022610 biological adhesion; GO:0048729 tissue morphogenes…	GO:0016020 membrane; GO:0044421 extracellular region part; GO:0098636 protein complex involved in cell adhesion; GO:0071944 cell periphery; GO:0098796 membrane protein complex; GO:0030054 cell junction; GO:0031982 vesicle; GO:0031224 intrinsic component of membrane; GO:0032991 macromolecular complex; GO:0044424 intracellular part; GO:0005887 integral component of plasma membrane; GO:0005623 cell;…	GO:0001664 G-protein coupled receptor binding; GO:0060089 molecular transducer activity; GO:0005515 protein binding; GO:0004872 receptor activity; GO:0005102 receptor binding; GO:0005488 binding;	K06525	ITGB4, CD104; integrin beta 4	hsa04151 PI3K-Akt signaling pathway - Homo sapiens (human); hsa04510 Focal adhesion - Homo sapiens (human); hsa04512 ECM-receptor interaction - Homo sapiens (human); hsa04810 Regulation of actin cytoskeleton - Homo sapiens (human); hsa05165 Human papillomavirus infection - Homo sapiens (human); hsa05410 Hypertrophic cardiomyopathy (HCM) - Homo sapiens (human); hsa05412 Arrhythmogenic right ventri…	IPR033760; IPR002369; IPR012896; IPR016201; IPR003961; IPR013111; IPR003644; IPR013783; IPR002035;	Integrin beta N-terminal; Integrin beta subunit, VWA domain; Integrin beta subunit, tail; PSI domain; Fibronectin type III; EGF-like domain, extracellular; Na-Ca exchanger/integrin-beta4; Immunoglobulin-like fold; von Willebrand factor, type A;
Q15773	238	1.691	Up	S	Myeloid leukemia factor 2 OS=Homo sapiens OX=9606 GN=MLF2 PE=1 SV=1	MLF2	0.999928	1.29e-10	174.37	LAIQGPEDS(1)PSR	2	0.10132	3	0.886	1.037	1.314	0.779	nucleus	GO:0006952 defense response; GO:0050896 response to stimulus; GO:0006950 response to stress;	GO:0043226 organelle; GO:0043231 intracellular membrane-bounded organelle; GO:0043229 intracellular organelle; GO:0016020 membrane; GO:0005634 nucleus; GO:0044464 cell part; GO:0005622 intracellular; GO:0005737 cytoplasm; GO:0044424 intracellular part; GO:0043227 membrane-bounded organelle; GO:0005623 cell;	GO:0005515 protein binding; GO:0005488 binding;
P05783	420	1.68	Up	S	Keratin, type I cytoskeletal 18 OS=Homo sapiens OX=9606 GN=KRT18 PE=1 SV=2	KRT18	0.983328	0.000466	86.772	VVS(0.983)ET(0.017)NDTK	2	2.3914	1	0.879	0.766	1.502	0.897	mitochondria	GO:0044700 single organism signaling; GO:0010941 regulation of cell death; GO:0010256 endomembrane system organization; GO:0031424 keratinization; GO:0007166 cell surface receptor signaling pathway; GO:0048869 cellular developmental process; GO:0090002 establishment of protein localization to plasma membrane; GO:0044699 single-organism process; GO:0044764 multi-organism cellular process; GO:00713…	GO:0044421 extracellular region part; GO:0044450 microtubule organizing center part; GO:0030054 cell junction; GO:0071944 cell periphery; GO:0031982 vesicle; GO:0005737 cytoplasm; GO:0099512 supramolecular fiber; GO:0044424 intracellular part; GO:0005913 cell-cell adherens junction; GO:0099080 supramolecular complex; GO:0005911 cell-cell junction; GO:0005623 cell; GO:0044422 organelle part; GO:00…	GO:0097159 organic cyclic compound binding; GO:1901363 heterocyclic compound binding; GO:0098641 cadherin binding involved in cell-cell adhesion; GO:0050839 cell adhesion molecule binding; GO:0003723 RNA binding; GO:0098631 protein binding involved in cell adhesion; GO:0005488 binding; GO:0045296 cadherin binding; GO:0003676 nucleic acid binding; GO:0097110 scaffold protein binding; GO:0005515 pr…	K07604	KRT1; type I keratin, acidic	hsa04915 Estrogen signaling pathway - Homo sapiens (human);
P35611	431	1.67	Up	S	Alpha-adducin OS=Homo sapiens OX=9606 GN=ADD1 PE=1 SV=2	ADD1	0.865714	4.01e-37	195.5	YSDVEVPASVTGYSFASDGDSGT(0.01)CS(0.866)PLRHS(0.124)FQK	5	-0.43976	1	1.039	0.864	1.324	0.796	nucleus	GO:0030833 regulation of actin filament polymerization; GO:0044085 cellular component biogenesis; GO:0044700 single organism signaling; GO:0065008 regulation of biological quality; GO:0030835 negative regulation of actin filament depolymerization; GO:0002262 myeloid cell homeostasis; GO:0043009 chordate embryonic development; GO:0051129 negative regulation of cellular component organization; GO:0…	GO:0016020 membrane; GO:0071944 cell periphery; GO:0030054 cell junction; GO:0005737 cytoplasm; GO:0032991 macromolecular complex; GO:0044424 intracellular part; GO:0016604 nuclear body; GO:0005623 cell; GO:0044422 organelle part; GO:0043228 non-membrane-bounded organelle; GO:0005856 cytoskeleton; GO:0031974 membrane-enclosed lumen; GO:0005654 nucleoplasm; GO:0005925 focal adhesion; GO:0070013 in…	GO:0051015 actin filament binding; GO:0003723 RNA binding; GO:0046982 protein heterodimerization activity; GO:0046983 protein dimerization activity; GO:0044877 macromolecular complex binding; GO:0005515 protein binding; GO:0005516 calmodulin binding; GO:0030507 spectrin binding; GO:1901363 heterocyclic compound binding; GO:0097159 organic cyclic compound binding; GO:0050839 cell adhesion molecule…	K18622	ADD; adducin		IPR001303;	Class II aldolase/adducin N-terminal;
Q9H6T0	573	1.667	Up	S	Epithelial splicing regulatory protein 2 OS=Homo sapiens OX=9606 GN=ESRP2 PE=1 SV=1	ESRP2	0.881675	0.00752	57.164	S(0.118)GMS(0.882)PPPCK	2	-0.36862	1	1.519	1.466	0.59	0.355	nucleus	GO:0044700 single organism signaling; GO:0048732 gland development; GO:0007166 cell surface receptor signaling pathway; GO:0030323 respiratory tube development; GO:0044699 single-organism process; GO:0071363 cellular response to growth factor stimulus; GO:0008543 fibroblast growth factor receptor signaling pathway; GO:0044237 cellular metabolic process; GO:0048754 branching morphogenesis of an ep…	GO:0043229 intracellular organelle; GO:0044446 intracellular organelle part; GO:0031981 nuclear lumen; GO:0044424 intracellular part; GO:0005623 cell; GO:0044422 organelle part; GO:0043226 organelle; GO:0043231 intracellular membrane-bounded organelle; GO:0031974 membrane-enclosed lumen; GO:0005654 nucleoplasm; GO:0005634 nucleus; GO:0070013 intracellular organelle lumen; GO:0044464 cell part; GO…	GO:0097159 organic cyclic compound binding; GO:1901363 heterocyclic compound binding; GO:0003729 mRNA binding; GO:0003723 RNA binding; GO:1901265 nucleoside phosphate binding; GO:0005488 binding; GO:0003676 nucleic acid binding; GO:0000166 nucleotide binding; GO:0036094 small molecule binding;	K14947	ESRP1_2; epithelial splicing regulatory protein 1/2		IPR000504; IPR012677; IPR012337;	RNA recognition motif domain; Nucleotide-binding alpha-beta plait domain; Ribonuclease H-like domain;
Q9H4A3	2270	1.666	Up	S	Serine/threonine-protein kinase WNK1 OS=Homo sapiens OX=9606 GN=WNK1 PE=1 SV=2	WNK1	0.999939	3.19e-05	85.177	RGS(1)KGHMNYEGPGMAR	4	0.40741	1	0.634	0.56	1.802	1.084	nucleus	GO:0044700 single organism signaling; GO:0065008 regulation of biological quality; GO:0045777 positive regulation of blood pressure; GO:0032270 positive regulation of cellular protein metabolic process; GO:0010766 negative regulation of sodium ion transport; GO:0044237 cellular metabolic process; GO:0071900 regulation of protein serine/threonine kinase activity; GO:0008152 metabolic process; GO:0…	GO:0016020 membrane; GO:0044464 cell part; GO:0005622 intracellular; GO:0005737 cytoplasm; GO:0044424 intracellular part; GO:0005623 cell; GO:0005829 cytosol; GO:0044444 cytoplasmic part;	GO:0030291 protein serine/threonine kinase inhibitor activity; GO:1901265 nucleoside phosphate binding; GO:0008200 ion channel inhibitor activity; GO:0016773 phosphotransferase activity, alcohol group as acceptor; GO:0019901 protein kinase binding; GO:0099106 ion channel regulator activity; GO:0019870 potassium channel inhibitor activity; GO:0005515 protein binding; GO:0004860 protein kinase inhi…	K08867	WNK, PRKWNK; WNK lysine deficient protein kinase [EC:2.7.11.1]		IPR000719; IPR024678; IPR011009;	Protein kinase domain; Serine/threonine-protein kinase OSR1/WNK, CCT domain; Protein kinase-like domain;
Q9Y534	47	1.666	Up	S	Cold shock domain-containing protein C2 OS=Homo sapiens OX=9606 GN=CSDC2 PE=1 SV=1	CSDC2	0.99985	0.00302	66.708	DLPS(1)PLPTKR	3	0.83436	1	0.371	0.259	2.185	1.316	nucleus	GO:0050794 regulation of cellular process; GO:0065008 regulation of biological quality; GO:0006725 cellular aromatic compound metabolic process; GO:0010608 posttranscriptional regulation of gene expression; GO:0060255 regulation of macromolecule metabolic process; GO:0019219 regulation of nucleobase-containing compound metabolic process; GO:0044237 cellular metabolic process; GO:0043487 regulatio…	GO:0043226 organelle; GO:0043231 intracellular membrane-bounded organelle; GO:0043229 intracellular organelle; GO:0005634 nucleus; GO:0044464 cell part; GO:0005622 intracellular; GO:0005737 cytoplasm; GO:0044424 intracellular part; GO:0043227 membrane-bounded organelle; GO:0005623 cell;	GO:0097159 organic cyclic compound binding; GO:1901363 heterocyclic compound binding; GO:0003729 mRNA binding; GO:0003677 DNA binding; GO:0003723 RNA binding; GO:0003730 mRNA 3'-UTR binding; GO:0005488 binding; GO:0003676 nucleic acid binding; GO:0005515 protein binding; GO:0008134 transcription factor binding;				IPR012340; IPR011129; IPR002059;	Nucleic acid-binding, OB-fold; Cold shock domain; Cold-shock protein, DNA-binding;
Q99959	183	1.664	Up	S	Plakophilin-2 OS=Homo sapiens OX=9606 GN=PKP2 PE=1 SV=2	PKP2	0.999999	1.75e-05	93.226	SQAGHTLHHQES(1)RR	5	-0.01442	2	0.879	0.651	1.575	0.949	nucleus	GO:0044700 single organism signaling; GO:0044085 cellular component biogenesis; GO:0065008 regulation of biological quality; GO:0031424 keratinization; GO:0060415 muscle tissue morphogenesis; GO:0090002 establishment of protein localization to plasma membrane; GO:0008285 negative regulation of cell proliferation; GO:0022610 biological adhesion; GO:0086073 bundle of His cell-Purkinje myocyte adhes…	GO:0016020 membrane; GO:0071944 cell periphery; GO:0044291 cell-cell contact zone; GO:0030054 cell junction; GO:0031224 intrinsic component of membrane; GO:0099512 supramolecular fiber; GO:0044424 intracellular part; GO:0099080 supramolecular complex; GO:0005623 cell; GO:0005911 cell-cell junction; GO:0044422 organelle part; GO:0014704 intercalated disc; GO:0043228 non-membrane-bounded organelle;…	GO:0019901 protein kinase binding; GO:0044877 macromolecular complex binding; GO:0086083 cell adhesive protein binding involved in bundle of His cell-Purkinje myocyte communication; GO:0005515 protein binding; GO:0017080 sodium channel regulator activity; GO:0019900 kinase binding; GO:0045294 alpha-catenin binding; GO:0098632 protein binding involved in cell-cell adhesion; GO:0098772 molecular fu…	K12642	PKP2; plakophilin 2	hsa05412 Arrhythmogenic right ventricular cardiomyopathy (ARVC) - Homo sapiens (human);	IPR011989; IPR016024;	Armadillo-like helical; Armadillo-type fold;
Q9UBS8	348	1.664	Up	S	E3 ubiquitin-protein ligase RNF14 OS=Homo sapiens OX=9606 GN=RNF14 PE=1 SV=1	RNF14	0.995276	0.00261	67.519	LT(0.001)Y(0.004)HGVS(0.995)PCK	3	-0.81462	1	0.784	0.958	1.428	0.862	nucleus	GO:0044700 single organism signaling; GO:0032270 positive regulation of cellular protein metabolic process; GO:0097659 nucleic acid-templated transcription; GO:0032436 positive regulation of proteasomal ubiquitin-dependent protein catabolic process; GO:0009891 positive regulation of biosynthetic process; GO:0044237 cellular metabolic process; GO:1903364 positive regulation of cellular protein cat…	GO:0043229 intracellular organelle; GO:0005737 cytoplasm; GO:0032991 macromolecular complex; GO:0044424 intracellular part; GO:1990234 transferase complex; GO:0005623 cell; GO:0005829 cytosol; GO:0043231 intracellular membrane-bounded organelle; GO:0043226 organelle; GO:0005634 nucleus; GO:1902494 catalytic complex; GO:0005622 intracellular; GO:0044464 cell part; GO:0043227 membrane-bounded organ…	GO:0019787 ubiquitin-like protein transferase activity; GO:0005102 receptor binding; GO:0043167 ion binding; GO:0031624 ubiquitin conjugating enzyme binding; GO:0050681 androgen receptor binding; GO:0005515 protein binding; GO:0061659 ubiquitin-like protein ligase activity; GO:0051427 hormone receptor binding; GO:0003712 transcription cofactor activity; GO:0008270 zinc ion binding; GO:0061630 ubi…	K11971	RNF14, ARA54; E3 ubiquitin-protein ligase RNF14 [EC:2.3.2.27]		IPR016135; IPR001841; IPR002867; IPR013083; IPR006575;	Ubiquitin-conjugating enzyme/RWD-like; Zinc finger, RING-type; IBR domain; Zinc finger, RING/FYVE/PHD-type; RWD domain;
Q6P597	502	1.663	Up	S	Kinesin light chain 3 OS=Homo sapiens OX=9606 GN=KLC3 PE=1 SV=2	KLC3	0.999996	1.32e-08	136.14	TLSASTQDLS(1)PH	2	0.17688	2	1.05	1.191	1.09	0.658	cytoplasm	GO:0046907 intracellular transport; GO:0044763 single-organism cellular process; GO:0044699 single-organism process; GO:0007017 microtubule-based process; GO:1902582 single-organism intracellular transport; GO:0099111 microtubule-based transport; GO:0030705 cytoskeleton-dependent intracellular transport; GO:0051641 cellular localization; GO:0051234 establishment of localization; GO:0006810 transp…	GO:0005929 cilium; GO:0043229 intracellular organelle; GO:0042995 cell projection; GO:0099513 polymeric cytoskeletal fiber; GO:0005874 microtubule; GO:0043232 intracellular non-membrane-bounded organelle; GO:0044430 cytoskeletal part; GO:0005737 cytoplasm; GO:0044446 intracellular organelle part; GO:0032991 macromolecular complex; GO:0099512 supramolecular fiber; GO:0044424 intracellular part; GO…	GO:0016462 pyrophosphatase activity; GO:0003774 motor activity; GO:0008092 cytoskeletal protein binding; GO:0003824 catalytic activity; GO:0019894 kinesin binding; GO:0008017 microtubule binding; GO:0005488 binding; GO:0015631 tubulin binding; GO:0016817 hydrolase activity, acting on acid anhydrides; GO:0016787 hydrolase activity; GO:0005515 protein binding; GO:0017111 nucleoside-triphosphatase a…	K10407	KLC; kinesin light chain	hsa05132 Salmonella infection - Homo sapiens (human);	IPR011990; IPR013026;	Tetratricopeptide-like helical domain; Tetratricopeptide repeat-containing domain;
Q7Z7L8	399	1.662	Up	S	Uncharacterized protein C11orf96 OS=Homo sapiens OX=9606 GN=C11orf96 PE=1 SV=3	C11orf96	0.999961	8.83e-06	104.41	SFLQS(1)LECLR	2	0.31944	1	0.592	0.541	1.842	1.112	extracellular							IPR031521;	Domain of unknown function DUF4695;
Q15773	216	1.658	Up	S	Myeloid leukemia factor 2 OS=Homo sapiens OX=9606 GN=MLF2 PE=1 SV=1	MLF2	0.986345	3.53e-05	154.09	RLES(0.986)S(0.014)GAGGR	2	0.076288	3	0.375	0.34	2.124	1.285	nucleus	GO:0006952 defense response; GO:0050896 response to stimulus; GO:0006950 response to stress;	GO:0043226 organelle; GO:0043231 intracellular membrane-bounded organelle; GO:0043229 intracellular organelle; GO:0016020 membrane; GO:0005634 nucleus; GO:0044464 cell part; GO:0005622 intracellular; GO:0005737 cytoplasm; GO:0044424 intracellular part; GO:0043227 membrane-bounded organelle; GO:0005623 cell;	GO:0005515 protein binding; GO:0005488 binding;
Q14195	522	1.655	Up	S	Dihydropyrimidinase-related protein 3 OS=Homo sapiens OX=9606 GN=DPYSL3 PE=1 SV=1	DPYSL3	0.938827	6.49e-06	117.93	GGT(0.081)PAGS(0.92)ARGS(0.939)PT(0.061)RPNPPVR	4	0.79121	5	0.948	1.136	1.195	0.724	cytoplasm	GO:0044085 cellular component biogenesis; GO:0051093 negative regulation of developmental process; GO:0045666 positive regulation of neuron differentiation; GO:0060491 regulation of cell projection assembly; GO:0051129 negative regulation of cellular component organization; GO:0048666 neuron development; GO:0048869 cellular developmental process; GO:0051241 negative regulation of multicellular or…	GO:0005615 extracellular space; GO:0044421 extracellular region part; GO:0031410 cytoplasmic vesicle; GO:0031982 vesicle; GO:0005737 cytoplasm; GO:0032991 macromolecular complex; GO:0099512 supramolecular fiber; GO:0030426 growth cone; GO:0044424 intracellular part; GO:0099080 supramolecular complex; GO:0005623 cell; GO:0044422 organelle part; GO:0043228 non-membrane-bounded organelle; GO:0005856…	GO:0035374 chondroitin sulfate binding; GO:0097367 carbohydrate derivative binding; GO:0008092 cytoskeletal protein binding; GO:0003824 catalytic activity; GO:0005488 binding; GO:0043167 ion binding; GO:0019904 protein domain specific binding; GO:0016787 hydrolase activity; GO:0043168 anion binding; GO:0005515 protein binding; GO:0005539 glycosaminoglycan binding; GO:0031005 filamin binding; GO:0…				IPR032466; IPR006680; IPR011059;	Metal-dependent hydrolase; Amidohydrolase-related; Metal-dependent hydrolase, composite domain;
Q8TB36	11	1.648	Up	S	Ganglioside-induced differentiation-associated protein 1 OS=Homo sapiens OX=9606 GN=GDAP1 PE=1 SV=3	GDAP1	1	6.47e-07	112.55	QEEQRGS(1)PPLRAEGK	3	0.10064	4	1.097	1.551	0.81	0.493	cytoplasm	GO:0001101 response to acid chemical; GO:0072594 establishment of protein localization to organelle; GO:0006839 mitochondrial transport; GO:0044699 single-organism process; GO:0071305 cellular response to vitamin D; GO:0015031 protein transport; GO:0051234 establishment of localization; GO:0006605 protein targeting; GO:0009605 response to external stimulus; GO:0051649 establishment of localizatio…	GO:0016020 membrane; GO:0019867 outer membrane; GO:0031090 organelle membrane; GO:0005737 cytoplasm; GO:0031306 intrinsic component of mitochondrial outer membrane; GO:0031224 intrinsic component of membrane; GO:0044424 intracellular part; GO:0044455 mitochondrial membrane part; GO:0005623 cell; GO:0044422 organelle part; GO:0005740 mitochondrial envelope; GO:0031301 integral component of organel…	GO:0005515 protein binding; GO:0005488 binding;	K22077	GDAP1; ganglioside-induced differentiation-associated protein 1		IPR010987; IPR004045; IPR012336;	Glutathione S-transferase, C-terminal-like; Glutathione S-transferase, N-terminal; Thioredoxin-like fold;
O00515	355	1.64	Up	S	Ladinin-1 OS=Homo sapiens OX=9606 GN=LAD1 PE=1 SV=2	LAD1	0.759445	1.81e-05	89.011	IPSKEEEADMS(0.759)S(0.232)PT(0.008)QR	3	-0.042998	3	1.826	1.305	0.49	0.3	nucleus		GO:0031012 extracellular matrix; GO:0070062 extracellular exosome; GO:0043226 organelle; GO:0044421 extracellular region part; GO:0031982 vesicle; GO:1903561 extracellular vesicle; GO:0005578 proteinaceous extracellular matrix; GO:0043227 membrane-bounded organelle; GO:0044420 extracellular matrix component; GO:0005576 extracellular region; GO:0043230 extracellular organelle; GO:0005604 basement …	GO:0050839 cell adhesion molecule binding; GO:0005515 protein binding; GO:0005198 structural molecule activity; GO:0005488 binding; GO:0045296 cadherin binding;
Q99959	135	1.635	Up	S	Plakophilin-2 OS=Homo sapiens OX=9606 GN=PKP2 PE=1 SV=2	PKP2	0.999902	1.39e-09	143.99	GTAQYSSQKS(1)VEER	3	-0.61009	2	1.142	1.183	1.028	0.631	nucleus	GO:0044700 single organism signaling; GO:0044085 cellular component biogenesis; GO:0065008 regulation of biological quality; GO:0031424 keratinization; GO:0060415 muscle tissue morphogenesis; GO:0090002 establishment of protein localization to plasma membrane; GO:0008285 negative regulation of cell proliferation; GO:0022610 biological adhesion; GO:0086073 bundle of His cell-Purkinje myocyte adhes…	GO:0016020 membrane; GO:0071944 cell periphery; GO:0044291 cell-cell contact zone; GO:0030054 cell junction; GO:0031224 intrinsic component of membrane; GO:0099512 supramolecular fiber; GO:0044424 intracellular part; GO:0099080 supramolecular complex; GO:0005623 cell; GO:0005911 cell-cell junction; GO:0044422 organelle part; GO:0014704 intercalated disc; GO:0043228 non-membrane-bounded organelle;…	GO:0019901 protein kinase binding; GO:0044877 macromolecular complex binding; GO:0086083 cell adhesive protein binding involved in bundle of His cell-Purkinje myocyte communication; GO:0005515 protein binding; GO:0017080 sodium channel regulator activity; GO:0019900 kinase binding; GO:0045294 alpha-catenin binding; GO:0098632 protein binding involved in cell-cell adhesion; GO:0098772 molecular fu…	K12642	PKP2; plakophilin 2	hsa05412 Arrhythmogenic right ventricular cardiomyopathy (ARVC) - Homo sapiens (human);	IPR011989; IPR016024;	Armadillo-like helical; Armadillo-type fold;
Q9UKV3	655	1.632	Up	S	Apoptotic chromatin condensation inducer in the nucleus OS=Homo sapiens OX=9606 GN=ACIN1 PE=1 SV=2	ACIN1	0.996633	0.00627	60.345	KS(0.997)LS(0.859)PGVS(0.144)R	2	0.076925	1	1.07	0.898	1.269	0.78	nucleus	GO:0065008 regulation of biological quality; GO:0010941 regulation of cell death; GO:0002262 myeloid cell homeostasis; GO:0045637 regulation of myeloid cell differentiation; GO:0048869 cellular developmental process; GO:0050686 negative regulation of mRNA processing; GO:0044699 single-organism process; GO:0051253 negative regulation of RNA metabolic process; GO:1903312 negative regulation of mRNA…	GO:0016020 membrane; GO:0071944 cell periphery; GO:0005737 cytoplasm; GO:0032991 macromolecular complex; GO:0044424 intracellular part; GO:0016604 nuclear body; GO:0005623 cell; GO:0044422 organelle part; GO:0043228 non-membrane-bounded organelle; GO:0031974 membrane-enclosed lumen; GO:0005654 nucleoplasm; GO:0070013 intracellular organelle lumen; GO:0016607 nuclear speck; GO:0061574 ASAP complex…	GO:0003723 RNA binding; GO:1901265 nucleoside phosphate binding; GO:0016817 hydrolase activity, acting on acid anhydrides; GO:0016787 hydrolase activity; GO:0005515 protein binding; GO:0000166 nucleotide binding; GO:0017111 nucleoside-triphosphatase activity; GO:0016887 ATPase activity; GO:1901363 heterocyclic compound binding; GO:0097159 organic cyclic compound binding; GO:0016462 pyrophosphatas…	K12875	ACIN1, ACINUS; apoptotic chromatin condensation inducer in the nucleus	hsa03013 RNA transport - Homo sapiens (human); hsa03015 mRNA surveillance pathway - Homo sapiens (human); hsa03040 Spliceosome - Homo sapiens (human);	IPR003034; IPR034257; IPR000504; IPR012677;	SAP domain; Acinus, RNA recognition motif; RNA recognition motif domain; Nucleotide-binding alpha-beta plait domain;
P16144	1501	1.628	Up	S	Integrin beta-4 OS=Homo sapiens OX=9606 GN=ITGB4 PE=1 SV=5	ITGB4	0.97043	6.1e-05	95.57	S(0.96)EHS(0.97)HS(0.054)T(0.014)T(0.002)LPR	2	-0.024503	2	1.312	1.035	1.014	0.625	extracellular,plasma membrane	GO:0044085 cellular component biogenesis; GO:0044700 single organism signaling; GO:0051674 localization of cell; GO:0007166 cell surface receptor signaling pathway; GO:0048869 cellular developmental process; GO:0044699 single-organism process; GO:0006914 autophagy; GO:0044237 cellular metabolic process; GO:0009611 response to wounding; GO:0022610 biological adhesion; GO:0048729 tissue morphogenes…	GO:0016020 membrane; GO:0044421 extracellular region part; GO:0098636 protein complex involved in cell adhesion; GO:0071944 cell periphery; GO:0098796 membrane protein complex; GO:0030054 cell junction; GO:0031982 vesicle; GO:0031224 intrinsic component of membrane; GO:0032991 macromolecular complex; GO:0044424 intracellular part; GO:0005887 integral component of plasma membrane; GO:0005623 cell;…	GO:0001664 G-protein coupled receptor binding; GO:0060089 molecular transducer activity; GO:0005515 protein binding; GO:0004872 receptor activity; GO:0005102 receptor binding; GO:0005488 binding;	K06525	ITGB4, CD104; integrin beta 4	hsa04151 PI3K-Akt signaling pathway - Homo sapiens (human); hsa04510 Focal adhesion - Homo sapiens (human); hsa04512 ECM-receptor interaction - Homo sapiens (human); hsa04810 Regulation of actin cytoskeleton - Homo sapiens (human); hsa05165 Human papillomavirus infection - Homo sapiens (human); hsa05410 Hypertrophic cardiomyopathy (HCM) - Homo sapiens (human); hsa05412 Arrhythmogenic right ventri…	IPR033760; IPR002369; IPR012896; IPR016201; IPR003961; IPR013111; IPR003644; IPR013783; IPR002035;	Integrin beta N-terminal; Integrin beta subunit, VWA domain; Integrin beta subunit, tail; PSI domain; Fibronectin type III; EGF-like domain, extracellular; Na-Ca exchanger/integrin-beta4; Immunoglobulin-like fold; von Willebrand factor, type A;
Q9H4H8	365	1.627	Up	S	Protein FAM83D OS=Homo sapiens OX=9606 GN=FAM83D PE=1 SV=3	FAM83D	0.841725	0.00019	59.793	KPHDCES(0.842)S(0.601)T(0.59)VS(0.953)EEDY(0.002)FS(0.006)S(0.006)HRDELQSR	4	-1.4213	1	0.482	0.396	1.999	1.233	nucleus	GO:0051674 localization of cell; GO:0023051 regulation of signaling; GO:0048869 cellular developmental process; GO:0007067 mitotic nuclear division; GO:0044699 single-organism process; GO:0010564 regulation of cell cycle process; GO:0001837 epithelial to mesenchymal transition; GO:0051234 establishment of localization; GO:0050000 chromosome localization; GO:0010646 regulation of cell communicatio…	GO:0043229 intracellular organelle; GO:0000922 spindle pole; GO:0043232 intracellular non-membrane-bounded organelle; GO:0044430 cytoskeletal part; GO:0005737 cytoplasm; GO:0044446 intracellular organelle part; GO:0044424 intracellular part; GO:0005623 cell; GO:0005819 spindle; GO:0044422 organelle part; GO:0043228 non-membrane-bounded organelle; GO:0072686 mitotic spindle; GO:0043226 organelle; …	GO:0008092 cytoskeletal protein binding; GO:0019894 kinesin binding; GO:0008017 microtubule binding; GO:0005488 binding; GO:0019901 protein kinase binding; GO:0015631 tubulin binding; GO:0005515 protein binding; GO:0019900 kinase binding; GO:0019899 enzyme binding;	K16805	FAM83D, CHICA; protein FAM83D
Q9H4H8	369	1.627	Up	S	Protein FAM83D OS=Homo sapiens OX=9606 GN=FAM83D PE=1 SV=3	FAM83D	0.952836	0.00019	59.793	KPHDCES(0.842)S(0.601)T(0.59)VS(0.953)EEDY(0.002)FS(0.006)S(0.006)HRDELQSR	4	-1.4213	1	0.482	0.396	1.999	1.233	nucleus	GO:0051674 localization of cell; GO:0023051 regulation of signaling; GO:0048869 cellular developmental process; GO:0007067 mitotic nuclear division; GO:0044699 single-organism process; GO:0010564 regulation of cell cycle process; GO:0001837 epithelial to mesenchymal transition; GO:0051234 establishment of localization; GO:0050000 chromosome localization; GO:0010646 regulation of cell communicatio…	GO:0043229 intracellular organelle; GO:0000922 spindle pole; GO:0043232 intracellular non-membrane-bounded organelle; GO:0044430 cytoskeletal part; GO:0005737 cytoplasm; GO:0044446 intracellular organelle part; GO:0044424 intracellular part; GO:0005623 cell; GO:0005819 spindle; GO:0044422 organelle part; GO:0043228 non-membrane-bounded organelle; GO:0072686 mitotic spindle; GO:0043226 organelle; …	GO:0008092 cytoskeletal protein binding; GO:0019894 kinesin binding; GO:0008017 microtubule binding; GO:0005488 binding; GO:0019901 protein kinase binding; GO:0015631 tubulin binding; GO:0005515 protein binding; GO:0019900 kinase binding; GO:0019899 enzyme binding;	K16805	FAM83D, CHICA; protein FAM83D
Q9HCE3	307	1.626	Up	S	Zinc finger protein 532 OS=Homo sapiens OX=9606 GN=ZNF532 PE=1 SV=2	ZNF532	1	0.00357	81.915	EVNDS(1)PR	2	-0.30572	1	1.061	0.82	1.326	0.819	nucleus	GO:0050794 regulation of cellular process; GO:0006725 cellular aromatic compound metabolic process; GO:0097659 nucleic acid-templated transcription; GO:0060255 regulation of macromolecule metabolic process; GO:0019219 regulation of nucleobase-containing compound metabolic process; GO:0009058 biosynthetic process; GO:0044237 cellular metabolic process; GO:0071704 organic substance metabolic proces…	GO:0043226 organelle; GO:0043231 intracellular membrane-bounded organelle; GO:0043229 intracellular organelle; GO:0005634 nucleus; GO:0044464 cell part; GO:0005622 intracellular; GO:0044424 intracellular part; GO:0043227 membrane-bounded organelle; GO:0005623 cell;	GO:0097159 organic cyclic compound binding; GO:1901363 heterocyclic compound binding; GO:0003677 DNA binding; GO:0005488 binding; GO:0003676 nucleic acid binding; GO:0043167 ion binding; GO:0043169 cation binding; GO:0046872 metal ion binding;				IPR015880; IPR007087; IPR013087;	Zinc finger, C2H2-like; Zinc finger, C2H2; Zinc finger C2H2-type/integrase DNA-binding domain;
Q96CB9	206	1.625	Up	S	5-methylcytosine rRNA methyltransferase NSUN4 OS=Homo sapiens OX=9606 GN=NSUN4 PE=1 SV=2	NSUN4	0.945352	0.000224	78.191	NLAANDLS(0.945)PS(0.055)R	2	0.23568	1	0.9	0.834	1.423	0.88	nucleus	GO:0044085 cellular component biogenesis; GO:0022613 ribonucleoprotein complex biogenesis; GO:0032270 positive regulation of cellular protein metabolic process; GO:0022618 ribonucleoprotein complex assembly; GO:0010608 posttranscriptional regulation of gene expression; GO:0009891 positive regulation of biosynthetic process; GO:0009451 RNA modification; GO:0044237 cellular metabolic process; GO:00…	GO:0005840 ribosome; GO:0005759 mitochondrial matrix; GO:0043229 intracellular organelle; GO:0044429 mitochondrial part; GO:0043232 intracellular non-membrane-bounded organelle; GO:0005737 cytoplasm; GO:0044446 intracellular organelle part; GO:0032991 macromolecular complex; GO:0044424 intracellular part; GO:0005762 mitochondrial large ribosomal subunit; GO:0005761 mitochondrial ribosome; GO:0005…	GO:0008757 S-adenosylmethionine-dependent methyltransferase activity; GO:0003723 RNA binding; GO:0016434 rRNA (cytosine) methyltransferase activity; GO:0008168 methyltransferase activity; GO:0016741 transferase activity, transferring one-carbon groups; GO:0005515 protein binding; GO:0008169 C-methyltransferase activity; GO:0019843 rRNA binding; GO:1901363 heterocyclic compound binding; GO:0097159…	K21970	NSUN4; 5-methylcytosine rRNA methyltransferase NSUN4 [EC:2.1.1.-]		IPR001678; IPR029063;	SAM-dependent methyltransferase RsmB/NOP2-type; S-adenosyl-L-methionine-dependent methyltransferase;
Q16630	513	1.624	Up	S	Cleavage and polyadenylation specificity factor subunit 6 OS=Homo sapiens OX=9606 GN=CPSF6 PE=1 SV=2	CPSF6	1	7.89e-06	101.32	S(1)RDRHDDYYR	3	-0.30415	2	0.706	1.042	1.41	0.871	nucleus	GO:0031123 RNA 3'-end processing; GO:0044085 cellular component biogenesis; GO:0016043 cellular component organization; GO:0006725 cellular aromatic compound metabolic process; GO:0031124 mRNA 3'-end processing; GO:0006378 mRNA polyadenylation; GO:0044237 cellular metabolic process; GO:0051259 protein oligomerization; GO:0071704 organic substance metabolic process; GO:0008152 metabolic process; G…	GO:0043229 intracellular organelle; GO:0016020 membrane; GO:0044446 intracellular organelle part; GO:0042382 paraspeckles; GO:0032991 macromolecular complex; GO:0031981 nuclear lumen; GO:0044424 intracellular part; GO:0016604 nuclear body; GO:0005623 cell; GO:0044422 organelle part; GO:0005849 mRNA cleavage factor complex; GO:0043226 organelle; GO:0043231 intracellular membrane-bounded organelle;…	GO:0097159 organic cyclic compound binding; GO:1901363 heterocyclic compound binding; GO:0003729 mRNA binding; GO:0003723 RNA binding; GO:1901265 nucleoside phosphate binding; GO:0005488 binding; GO:0003676 nucleic acid binding; GO:0005515 protein binding; GO:0000166 nucleotide binding; GO:0036094 small molecule binding;	K14398	CPSF6_7; cleavage and polyadenylation specificity factor subunit 6/7	hsa03015 mRNA surveillance pathway - Homo sapiens (human);	IPR000504; IPR012677;	RNA recognition motif domain; Nucleotide-binding alpha-beta plait domain;
Q14865	688	1.615	Up	S	AT-rich interactive domain-containing protein 5B OS=Homo sapiens OX=9606 GN=ARID5B PE=1 SV=3	ARID5B	1	0.00193	69.878	GNPGIMS(1)PLAK	2	-2.1436	1	0.895	0.962	1.336	0.831	nucleus	GO:0048732 gland development; GO:0097659 nucleic acid-templated transcription; GO:0016577 histone demethylation; GO:0044699 single-organism process; GO:0009058 biosynthetic process; GO:0051253 negative regulation of RNA metabolic process; GO:0044237 cellular metabolic process; GO:0008214 protein dealkylation; GO:2001141 regulation of RNA biosynthetic process; GO:0008152 metabolic process; GO:0044…	GO:0031974 membrane-enclosed lumen; GO:0043226 organelle; GO:0043231 intracellular membrane-bounded organelle; GO:0043229 intracellular organelle; GO:0005654 nucleoplasm; GO:0005634 nucleus; GO:0070013 intracellular organelle lumen; GO:0044464 cell part; GO:0005622 intracellular; GO:0044446 intracellular organelle part; GO:0031981 nuclear lumen; GO:0044424 intracellular part; GO:0043227 membrane-…	GO:0000981 RNA polymerase II transcription factor activity, sequence-specific DNA binding; GO:0003677 DNA binding; GO:0000976 transcription regulatory region sequence-specific DNA binding; GO:0003690 double-stranded DNA binding; GO:1990837 sequence-specific double-stranded DNA binding; GO:0001012 RNA polymerase II regulatory region DNA binding; GO:0005515 protein binding; GO:0043565 sequence-spec…				IPR001606;	ARID DNA-binding domain;
Q5QJE6	330	1.615	Up	S	Deoxynucleotidyltransferase terminal-interacting protein 2 OS=Homo sapiens OX=9606 GN=DNTTIP2 PE=1 SV=2	DNTTIP2	0.907137	8.54e-08	112.33	NLSELQDT(0.093)S(0.907)LQQLVSQR	3	0.81762	1	0.826	0.718	1.548	0.961	nucleus	GO:0050794 regulation of cellular process; GO:0006725 cellular aromatic compound metabolic process; GO:0097659 nucleic acid-templated transcription; GO:0060255 regulation of macromolecule metabolic process; GO:0019219 regulation of nucleobase-containing compound metabolic process; GO:0009058 biosynthetic process; GO:0044237 cellular metabolic process; GO:0071704 organic substance metabolic proces…	GO:0043229 intracellular organelle; GO:0043232 intracellular non-membrane-bounded organelle; GO:0044446 intracellular organelle part; GO:0031981 nuclear lumen; GO:0044424 intracellular part; GO:0005730 nucleolus; GO:0005623 cell; GO:0044422 organelle part; GO:0043228 non-membrane-bounded organelle; GO:0043231 intracellular membrane-bounded organelle; GO:0043226 organelle; GO:0031974 membrane-encl…	GO:0097159 organic cyclic compound binding; GO:1901363 heterocyclic compound binding; GO:0003723 RNA binding; GO:0005488 binding; GO:0003676 nucleic acid binding;				IPR014810;	Fcf2 pre-rRNA processing;
Q14247	447	1.614	Up	S	Src substrate cortactin OS=Homo sapiens OX=9606 GN=CTTN PE=1 SV=2	CTTN	0.999999	2.38e-13	145.72	GPVSGTEPEPVYS(1)MEAADYR	2	-0.55914	2	0.799	0.819	1.498	0.931	cytoplasm	GO:0044085 cellular component biogenesis; GO:0065008 regulation of biological quality; GO:0010941 regulation of cell death; GO:0032989 cellular component morphogenesis; GO:0045933 positive regulation of muscle contraction; GO:0030832 regulation of actin filament length; GO:0010821 regulation of mitochondrion organization; GO:0015031 protein transport; GO:0030041 actin filament polymerization; GO:…	GO:0016020 membrane; GO:0030425 dendrite; GO:0044421 extracellular region part; GO:0051233 spindle midzone; GO:0005737 cytoplasm; GO:0099568 cytoplasmic region; GO:0032991 macromolecular complex; GO:0005887 integral component of plasma membrane; GO:0005623 cell; GO:0044422 organelle part; GO:0043197 dendritic spine; GO:0043228 non-membrane-bounded organelle; GO:0070062 extracellular exosome; GO:0…	GO:0005522 profilin binding; GO:0050839 cell adhesion molecule binding; GO:0005515 protein binding; GO:0005488 binding; GO:0045296 cadherin binding;	K06106	CTTN, EMS1; cortactin	hsa04530 Tight junction - Homo sapiens (human); hsa05100 Bacterial invasion of epithelial cells - Homo sapiens (human); hsa05130 Pathogenic Escherichia coli infection - Homo sapiens (human); hsa05131 Shigellosis - Homo sapiens (human); hsa05205 Proteoglycans in cancer - Homo sapiens (human);	IPR001452;	SH3 domain;
P05187	114	1.612	Up	S	Alkaline phosphatase, placental type OS=Homo sapiens OX=9606 GN=ALPP PE=1 SV=2	ALPP	0.99791	2.48e-07	98.84	HVPDS(0.998)GAT(0.002)ATAYLCGVK	4	0.72094	2	0.741	0.784	1.559	0.97	endoplasmic reticulum	GO:0008152 metabolic process; GO:0016311 dephosphorylation; GO:0044237 cellular metabolic process; GO:0006793 phosphorus metabolic process; GO:0009987 cellular process; GO:0006796 phosphate-containing compound metabolic process;	GO:0016020 membrane; GO:0071944 cell periphery; GO:0044464 cell part; GO:0044425 membrane part; GO:0031225 anchored component of membrane; GO:0031224 intrinsic component of membrane; GO:0009986 cell surface; GO:0005623 cell; GO:0016021 integral component of membrane; GO:0005886 plasma membrane;	GO:0000287 magnesium ion binding; GO:0046914 transition metal ion binding; GO:0042578 phosphoric ester hydrolase activity; GO:0003824 catalytic activity; GO:0016791 phosphatase activity; GO:0005488 binding; GO:0004035 alkaline phosphatase activity; GO:0016788 hydrolase activity, acting on ester bonds; GO:0043167 ion binding; GO:0046872 metal ion binding; GO:0043169 cation binding; GO:0005515 prot…	K01077	E3.1.3.1, phoA, phoB; alkaline phosphatase [EC:3.1.3.1]	hsa00730 Thiamine metabolism - Homo sapiens (human); hsa00790 Folate biosynthesis - Homo sapiens (human); hsa01100 Metabolic pathways - Homo sapiens (human);	IPR017849; IPR017850;	Alkaline phosphatase-like, alpha/beta/alpha; Alkaline-phosphatase-like, core domain;
Q12888	1317	1.607	Up	S	TP53-binding protein 1 OS=Homo sapiens OX=9606 GN=TP53BP1 PE=1 SV=2	TP53BP1	0.977948	1.75e-27	215.06	TSS(0.978)GT(0.011)S(0.011)LSAMHSSGSSGK	2	0.18343	3	0.455	0.354	2.037	1.272	nucleus	GO:0097659 nucleic acid-templated transcription; GO:0009891 positive regulation of biosynthetic process; GO:0009058 biosynthetic process; GO:0044237 cellular metabolic process; GO:2001141 regulation of RNA biosynthetic process; GO:0008152 metabolic process; GO:0000077 DNA damage checkpoint; GO:0009893 positive regulation of metabolic process; GO:0051173 positive regulation of nitrogen compound me…	GO:0005737 cytoplasm; GO:0032991 macromolecular complex; GO:0044424 intracellular part; GO:0016604 nuclear body; GO:0005623 cell; GO:0000777 condensed chromosome kinetochore; GO:0044422 organelle part; GO:0043228 non-membrane-bounded organelle; GO:0044427 chromosomal part; GO:0000793 condensed chromosome; GO:0031974 membrane-enclosed lumen; GO:0005654 nucleoplasm; GO:0070013 intracellular organel…	GO:0042393 histone binding; GO:0003677 DNA binding; GO:0035064 methylated histone binding; GO:0005515 protein binding; GO:0003712 transcription cofactor activity; GO:0001102 RNA polymerase II activating transcription factor binding; GO:0033613 activating transcription factor binding; GO:1901363 heterocyclic compound binding; GO:0097159 organic cyclic compound binding; GO:0002039 p53 binding; GO:0…	K20915	TP53BP1, P202; tumor suppressor p53-binding protein 1	hsa04621 NOD-like receptor signaling pathway - Homo sapiens (human);	IPR015125; IPR014722; IPR001357;	Tumour suppressor p53-binding protein-1 Tudor domain; Ribosomal protein L2 domain 2; BRCT domain;
Q9H792	281	1.598	Up	S	Inactive tyrosine-protein kinase PEAK1 OS=Homo sapiens OX=9606 GN=PEAK1 PE=1 SV=4	PEAK1	0.999665	0.00127	86.276	ANTLS(1)PVR	2	0.27011	1	0.94	0.799	1.412	0.886	nucleus	GO:0016043 cellular component organization; GO:0016310 phosphorylation; GO:0016477 cell migration; GO:0051674 localization of cell; GO:0048869 cellular developmental process; GO:0044267 cellular protein metabolic process; GO:0032989 cellular component morphogenesis; GO:0018212 peptidyl-tyrosine modification; GO:0044699 single-organism process; GO:0044237 cellular metabolic process; GO:0048468 cel…	GO:0043229 intracellular organelle; GO:0043232 intracellular non-membrane-bounded organelle; GO:0030054 cell junction; GO:0005737 cytoplasm; GO:0070161 anchoring junction; GO:0044424 intracellular part; GO:0005623 cell; GO:0015629 actin cytoskeleton; GO:0043228 non-membrane-bounded organelle; GO:0005856 cytoskeleton; GO:0043226 organelle; GO:0005925 focal adhesion; GO:0005622 intracellular; GO:00…	GO:0005524 ATP binding; GO:1901265 nucleoside phosphate binding; GO:0016773 phosphotransferase activity, alcohol group as acceptor; GO:0001882 nucleoside binding; GO:0043167 ion binding; GO:0004713 protein tyrosine kinase activity; GO:0005515 protein binding; GO:0004672 protein kinase activity; GO:0000166 nucleotide binding; GO:0097159 organic cyclic compound binding; GO:1901363 heterocyclic comp…	K17538	PEAK1, SGK269; pseudopodium-enriched atypical kinase 1 [EC:2.7.10.2]		IPR000719; IPR011009;	Protein kinase domain; Protein kinase-like domain;
O14920	51	1.592	Up	S	Inhibitor of nuclear factor kappa-B kinase subunit beta OS=Homo sapiens OX=9606 GN=IKBKB PE=1 SV=1	IKBKB	1	0.00122	75.819	QCRQELS(1)PR	2	-3.6926	1	1.065	1.003	1.189	0.75	cytoplasm	GO:0044700 single organism signaling; GO:0010941 regulation of cell death; GO:0002220 innate immune response activating cell surface receptor signaling pathway; GO:0070498 interleukin-1-mediated signaling pathway; GO:0007166 cell surface receptor signaling pathway; GO:0009891 positive regulation of biosynthetic process; GO:0090002 establishment of protein localization to plasma membrane; GO:00358…	GO:0016020 membrane; GO:0061695 transferase complex, transferring phosphorus-containing groups; GO:0098857 membrane microdomain; GO:0071944 cell periphery; GO:0005737 cytoplasm; GO:0008385 IkappaB kinase complex; GO:0031224 intrinsic component of membrane; GO:0032991 macromolecular complex; GO:0044424 intracellular part; GO:0005887 integral component of plasma membrane; GO:1902554 serine/threonin…	GO:1901265 nucleoside phosphate binding; GO:0016773 phosphotransferase activity, alcohol group as acceptor; GO:0046983 protein dimerization activity; GO:0019901 protein kinase binding; GO:0097110 scaffold protein binding; GO:0005515 protein binding; GO:0004672 protein kinase activity; GO:0004871 signal transducer activity; GO:1901363 heterocyclic compound binding; GO:0097159 organic cyclic compou…	K07209	IKBKB, IKKB; inhibitor of nuclear factor kappa-B kinase subunit beta [EC:2.7.11.10]	hsa01523 Antifolate resistance - Homo sapiens (human); hsa04010 MAPK signaling pathway - Homo sapiens (human); hsa04014 Ras signaling pathway - Homo sapiens (human); hsa04062 Chemokine signaling pathway - Homo sapiens (human); hsa04064 NF-kappa B signaling pathway - Homo sapiens (human); hsa04068 FoxO signaling pathway - Homo sapiens (human); hsa04150 mTOR signaling pathway - Homo sapiens (human)…	IPR022007; IPR000719; IPR029071; IPR000626; IPR011009;	I-kappa-kinase-beta NEMO binding domain; Protein kinase domain; Ubiquitin-related domain; Ubiquitin domain; Protein kinase-like domain;
Q15070	364	1.591	Up	S	Mitochondrial inner membrane protein OXA1L OS=Homo sapiens OX=9606 GN=OXA1L PE=1 SV=3	OXA1L	1	0.00536	61.48	EGFLES(1)FKK	3	0.54081	1	0.521	0.456	1.917	1.209	plasma membrane	GO:0044085 cellular component biogenesis; GO:0016043 cellular component organization; GO:0044699 single-organism process; GO:0048519 negative regulation of biological process; GO:0044237 cellular metabolic process; GO:0070272 proton-transporting ATP synthase complex biogenesis; GO:0051346 negative regulation of hydrolase activity; GO:0051234 establishment of localization; GO:0051259 protein oligo…	GO:0016020 membrane; GO:0031090 organelle membrane; GO:0005737 cytoplasm; GO:0032991 macromolecular complex; GO:0031224 intrinsic component of membrane; GO:0044424 intracellular part; GO:0044455 mitochondrial membrane part; GO:0005623 cell; GO:0044422 organelle part; GO:0005740 mitochondrial envelope; GO:0031301 integral component of organelle membrane; GO:0044425 membrane part; GO:0005622 intrac…	GO:0097177 mitochondrial ribosome binding; GO:0043022 ribosome binding; GO:0042802 identical protein binding; GO:0042803 protein homodimerization activity; GO:0005488 binding; GO:0046983 protein dimerization activity; GO:0044877 macromolecular complex binding; GO:0005515 protein binding; GO:0043021 ribonucleoprotein complex binding;	K03217	yidC, spoIIIJ, OXA1, ccfA; YidC/Oxa1 family membrane protein insertase	hsa03060 Protein export - Homo sapiens (human);	IPR028055;	Membrane insertase YidC/Oxa1, C-terminal;
P46379	1117	1.587	Up	S	Large proline-rich protein BAG6 OS=Homo sapiens OX=9606 GN=BAG6 PE=1 SV=2	BAG6	0.999744	1.38e-05	83.251	LQEDPNYS(1)PQRFPNAQR	3	0.24753	2	0.92	0.911	1.346	0.85	nucleus	GO:0044085 cellular component biogenesis; GO:0044700 single organism signaling; GO:0010941 regulation of cell death; GO:0065008 regulation of biological quality; GO:0045321 leukocyte activation; GO:0022414 reproductive process; GO:0007166 cell surface receptor signaling pathway; GO:0030323 respiratory tube development; GO:0007420 brain development; GO:0036503 ERAD pathway; GO:1905897 regulation o…	GO:0016020 membrane; GO:0044421 extracellular region part; GO:0031982 vesicle; GO:0005737 cytoplasm; GO:0032991 macromolecular complex; GO:0044424 intracellular part; GO:0005623 cell; GO:0044422 organelle part; GO:0031974 membrane-enclosed lumen; GO:0070062 extracellular exosome; GO:0005654 nucleoplasm; GO:0070013 intracellular organelle lumen; GO:0005622 intracellular; GO:0044464 cell part; GO:1…	GO:0031593 polyubiquitin binding; GO:0031072 heat shock protein binding; GO:0015643 toxic substance binding; GO:0031625 ubiquitin protein ligase binding; GO:0005102 receptor binding; GO:0044877 macromolecular complex binding; GO:0051787 misfolded protein binding; GO:0005515 protein binding; GO:0070628 proteasome binding; GO:0030544 Hsp70 protein binding; GO:0032182 ubiquitin-like protein binding;…				IPR029071; IPR000626;	Ubiquitin-related domain; Ubiquitin domain;
Q86YV5	696	1.581	Up	S	Inactive tyrosine-protein kinase PRAG1 OS=Homo sapiens OX=9606 GN=PRAG1 PE=1 SV=4	PRAG1	0.985155	8.14e-07	105.58	S(0.015)AS(0.985)FAFEFPKDR	3	-0.0094379	2	0.793	1.213	1.224	0.777	nucleus	GO:0016310 phosphorylation; GO:0044267 cellular protein metabolic process; GO:0018212 peptidyl-tyrosine modification; GO:0044238 primary metabolic process; GO:0044237 cellular metabolic process; GO:0006796 phosphate-containing compound metabolic process; GO:0018108 peptidyl-tyrosine phosphorylation; GO:0071704 organic substance metabolic process; GO:0018193 peptidyl-amino acid modification; GO:00…		GO:0005524 ATP binding; GO:1901265 nucleoside phosphate binding; GO:0016773 phosphotransferase activity, alcohol group as acceptor; GO:0001882 nucleoside binding; GO:0043167 ion binding; GO:0004713 protein tyrosine kinase activity; GO:0004672 protein kinase activity; GO:0000166 nucleotide binding; GO:0097159 organic cyclic compound binding; GO:1901363 heterocyclic compound binding; GO:0032549 rib…	K17537	SGK223; tyrosine-protein kinase SgK223 [EC:2.7.10.2]		IPR000719; IPR011009;	Protein kinase domain; Protein kinase-like domain;
Q7Z6B7	917	1.579	Up	S	SLIT-ROBO Rho GTPase-activating protein 1 OS=Homo sapiens OX=9606 GN=SRGAP1 PE=1 SV=1	SRGAP1	0.999938	3.71e-07	115.91	RRPGHGS(1)LTNISR	4	0.26473	3	1.032	0.827	1.327	0.843	nucleus	GO:0050794 regulation of cellular process; GO:0044700 single organism signaling; GO:0023051 regulation of signaling; GO:0044699 single-organism process; GO:0048519 negative regulation of biological process; GO:0048523 negative regulation of cellular process; GO:0050896 response to stimulus; GO:0040013 negative regulation of locomotion; GO:0007165 signal transduction; GO:0010646 regulation of cell…	GO:0044464 cell part; GO:0005622 intracellular; GO:0005737 cytoplasm; GO:0044424 intracellular part; GO:0005623 cell; GO:0005829 cytosol; GO:0044444 cytoplasmic part;	GO:0031267 small GTPase binding; GO:0017048 Rho GTPase binding; GO:0048365 Rac GTPase binding; GO:0030234 enzyme regulator activity; GO:0017016 Ras GTPase binding; GO:0060589 nucleoside-triphosphatase regulator activity; GO:0005488 binding; GO:0030695 GTPase regulator activity; GO:0005515 protein binding; GO:0098772 molecular function regulator; GO:0051020 GTPase binding; GO:0008047 enzyme activa…	K07526	SRGAP; SLIT-ROBO Rho GTPase activating protein	hsa04360 Axon guidance - Homo sapiens (human);	IPR001452; IPR031160; IPR001060; IPR008936; IPR000198;	SH3 domain; F-BAR domain; FCH domain; Rho GTPase activation protein; Rho GTPase-activating protein domain;
O14497	696	1.578	Up	S	AT-rich interactive domain-containing protein 1A OS=Homo sapiens OX=9606 GN=ARID1A PE=1 SV=3	ARID1A	0.906742	1.93e-10	130.44	GPS(0.907)PS(0.068)PVGS(0.018)PAS(0.008)VAQSR	2	-0.031986	3	1.206	1.082	1.041	0.662	cytoplasm	GO:0044700 single organism signaling; GO:0022414 reproductive process; GO:0097659 nucleic acid-templated transcription; GO:0035148 tube formation; GO:0043009 chordate embryonic development; GO:0007420 brain development; GO:0007566 embryo implantation; GO:0009891 positive regulation of biosynthetic process; GO:0044237 cellular metabolic process; GO:0060674 placenta blood vessel development; GO:000…	GO:0032991 macromolecular complex; GO:0044424 intracellular part; GO:0005623 cell; GO:0070603 SWI/SNF superfamily-type complex; GO:0044422 organelle part; GO:0071565 nBAF complex; GO:0044427 chromosomal part; GO:0043228 non-membrane-bounded organelle; GO:0031974 membrane-enclosed lumen; GO:0005654 nucleoplasm; GO:0070013 intracellular organelle lumen; GO:0044454 nuclear chromosome part; GO:004446…	GO:0097159 organic cyclic compound binding; GO:1901363 heterocyclic compound binding; GO:0003677 DNA binding; GO:0005102 receptor binding; GO:0005488 binding; GO:0044877 macromolecular complex binding; GO:0016922 ligand-dependent nuclear receptor binding; GO:0003676 nucleic acid binding; GO:0000989 transcription factor activity, transcription factor binding; GO:0031491 nucleosome binding; GO:0003…	K11653	ARID1; AT-rich interactive domain-containing protein 1	hsa04714 Thermogenesis - Homo sapiens (human); hsa05225 Hepatocellular carcinoma - Homo sapiens (human);	IPR033388; IPR011989; IPR016024; IPR001606;	SWI/SNF-like complex subunit BAF250, C-terminal; Armadillo-like helical; Armadillo-type fold; ARID DNA-binding domain;
O14974	445	1.576	Up	S	Protein phosphatase 1 regulatory subunit 12A OS=Homo sapiens OX=9606 GN=PPP1R12A PE=1 SV=1	PPP1R12A	0.991629	1.64e-13	170.14	KT(0.001)GS(0.992)YGALAEIT(0.007)ASK	2	-0.75083	4	0.685	0.653	1.67	1.063	nucleus	GO:0044700 single organism signaling; GO:0032270 positive regulation of cellular protein metabolic process; GO:0007067 mitotic nuclear division; GO:0009891 positive regulation of biosynthetic process; GO:0044699 single-organism process; GO:0044237 cellular metabolic process; GO:0006796 phosphate-containing compound metabolic process; GO:2001141 regulation of RNA biosynthetic process; GO:0007165 s…	GO:0030054 cell junction; GO:0030016 myofibril; GO:0005737 cytoplasm; GO:0032991 macromolecular complex; GO:0008287 protein serine/threonine phosphatase complex; GO:0099512 supramolecular fiber; GO:0044424 intracellular part; GO:0030018 Z disc; GO:0072357 PTW/PP1 phosphatase complex; GO:0099080 supramolecular complex; GO:0005623 cell; GO:0031674 I band; GO:1903293 phosphatase complex; GO:0044422 …	GO:0030234 enzyme regulator activity; GO:0019208 phosphatase regulator activity; GO:0005488 binding; GO:0019901 protein kinase binding; GO:0071889 14-3-3 protein binding; GO:0005515 protein binding; GO:0004857 enzyme inhibitor activity; GO:0098772 molecular function regulator; GO:0019900 kinase binding; GO:0004871 signal transducer activity; GO:0019899 enzyme binding;	K06270	PPP1R12A, MYPT1; protein phosphatase 1 regulatory subunit 12A	hsa04022 cGMP-PKG signaling pathway - Homo sapiens (human); hsa04024 cAMP signaling pathway - Homo sapiens (human); hsa04270 Vascular smooth muscle contraction - Homo sapiens (human); hsa04510 Focal adhesion - Homo sapiens (human); hsa04611 Platelet activation - Homo sapiens (human); hsa04810 Regulation of actin cytoskeleton - Homo sapiens (human); hsa04921 Oxytocin signaling pathway - Homo sapie…	IPR020683; IPR031775;	Ankyrin repeat-containing domain; cGMP-dependent protein kinase, interacting domain;
P46934	670	1.575	Up	S	E3 ubiquitin-protein ligase NEDD4 OS=Homo sapiens OX=9606 GN=NEDD4 PE=1 SV=4	NEDD4	0.999098	2.63e-26	238.83	RQIS(0.999)EET(0.001)ESVDNR	2	-0.077009	1	0.581	0.489	1.848	1.177	nucleus	GO:0044700 single organism signaling; GO:0006623 protein targeting to vacuole; GO:0044237 cellular metabolic process; GO:0042110 T cell activation; GO:0050847 progesterone receptor signaling pathway; GO:0008152 metabolic process; GO:0003151 outflow tract morphogenesis; GO:0030522 intracellular receptor signaling pathway; GO:0030518 intracellular steroid hormone receptor signaling pathway; GO:0051…	GO:0030425 dendrite; GO:0016020 membrane; GO:0044421 extracellular region part; GO:0005938 cell cortex; GO:0071944 cell periphery; GO:0031982 vesicle; GO:0005737 cytoplasm; GO:0099568 cytoplasmic region; GO:0032991 macromolecular complex; GO:0044424 intracellular part; GO:0005623 cell; GO:0044422 organelle part; GO:0043197 dendritic spine; GO:0044427 chromosomal part; GO:0043228 non-membrane-boun…	GO:0016597 amino acid binding; GO:0008200 ion channel inhibitor activity; GO:0050815 phosphoserine binding; GO:0005102 receptor binding; GO:0099106 ion channel regulator activity; GO:0031698 beta-2 adrenergic receptor binding; GO:0005515 protein binding; GO:0017080 sodium channel regulator activity; GO:0070063 RNA polymerase binding; GO:0098772 molecular function regulator; GO:0032182 ubiquitin-l…	K10591	NEDD4, RSP5; E3 ubiquitin-protein ligase NEDD4 [EC:2.3.2.26]	hsa04120 Ubiquitin mediated proteolysis - Homo sapiens (human); hsa04144 Endocytosis - Homo sapiens (human); hsa04530 Tight junction - Homo sapiens (human); hsa05169 Epstein-Barr virus infection - Homo sapiens (human);	IPR001202; IPR000569; IPR000008;	WW domain; HECT domain; C2 domain;
A2AJT9	80	1.573	Up	S	BCLAF1 and THRAP3 family member 3 OS=Homo sapiens OX=9606 GN=BCLAF3 PE=1 SV=1	BCLAF3	1	8.55e-11	136.64	S(1)PS(1)PNIR	2	0.26286	2	0.796	0.92	1.417	0.904	nucleus		GO:0043226 organelle; GO:0043231 intracellular membrane-bounded organelle; GO:0043229 intracellular organelle; GO:0044464 cell part; GO:0005622 intracellular; GO:0005737 cytoplasm; GO:0044424 intracellular part; GO:0043227 membrane-bounded organelle; GO:0005623 cell; GO:0005739 mitochondrion; GO:0044444 cytoplasmic part;
A2AJT9	78	1.573	Up	S	BCLAF1 and THRAP3 family member 3 OS=Homo sapiens OX=9606 GN=BCLAF3 PE=1 SV=1	BCLAF3	1	8.55e-11	136.64	S(1)PS(1)PNIR	2	0.26286	2	0.796	0.92	1.417	0.904	nucleus		GO:0043226 organelle; GO:0043231 intracellular membrane-bounded organelle; GO:0043229 intracellular organelle; GO:0044464 cell part; GO:0005622 intracellular; GO:0005737 cytoplasm; GO:0044424 intracellular part; GO:0043227 membrane-bounded organelle; GO:0005623 cell; GO:0005739 mitochondrion; GO:0044444 cytoplasmic part;
Q12888	1673	1.57	Up	S	TP53-binding protein 1 OS=Homo sapiens OX=9606 GN=TP53BP1 PE=1 SV=2	TP53BP1	0.873831	9.43e-07	105.53	LIT(0.128)S(0.874)EEERS(0.999)PAKR	3	-0.55924	1	0.687	0.88	1.515	0.968	nucleus	GO:0097659 nucleic acid-templated transcription; GO:0009891 positive regulation of biosynthetic process; GO:0009058 biosynthetic process; GO:0044237 cellular metabolic process; GO:2001141 regulation of RNA biosynthetic process; GO:0008152 metabolic process; GO:0000077 DNA damage checkpoint; GO:0009893 positive regulation of metabolic process; GO:0051173 positive regulation of nitrogen compound me…	GO:0005737 cytoplasm; GO:0032991 macromolecular complex; GO:0044424 intracellular part; GO:0016604 nuclear body; GO:0005623 cell; GO:0000777 condensed chromosome kinetochore; GO:0044422 organelle part; GO:0043228 non-membrane-bounded organelle; GO:0044427 chromosomal part; GO:0000793 condensed chromosome; GO:0031974 membrane-enclosed lumen; GO:0005654 nucleoplasm; GO:0070013 intracellular organel…	GO:0042393 histone binding; GO:0003677 DNA binding; GO:0035064 methylated histone binding; GO:0005515 protein binding; GO:0003712 transcription cofactor activity; GO:0001102 RNA polymerase II activating transcription factor binding; GO:0033613 activating transcription factor binding; GO:1901363 heterocyclic compound binding; GO:0097159 organic cyclic compound binding; GO:0002039 p53 binding; GO:0…	K20915	TP53BP1, P202; tumor suppressor p53-binding protein 1	hsa04621 NOD-like receptor signaling pathway - Homo sapiens (human);	IPR015125; IPR014722; IPR001357;	Tumour suppressor p53-binding protein-1 Tudor domain; Ribosomal protein L2 domain 2; BRCT domain;
Q8WX93	688	1.57	Up	S	Palladin OS=Homo sapiens OX=9606 GN=PALLD PE=1 SV=3	PALLD	0.999921	6.3e-05	58.246	S(1)APPS(1)PPFPPPPAFPELAACTPPASPEPMSALASR	3	-0.4434	4	0.841	0.803	1.465	0.936	nucleus	GO:0016043 cellular component organization; GO:0044707 single-multicellular organism process; GO:0016477 cell migration; GO:0051674 localization of cell; GO:0048869 cellular developmental process; GO:0003334 keratinocyte development; GO:0032989 cellular component morphogenesis; GO:0044699 single-organism process; GO:0048468 cell development; GO:0000904 cell morphogenesis involved in differentiati…	GO:0016020 membrane; GO:0071944 cell periphery; GO:0030054 cell junction; GO:0030016 myofibril; GO:0005737 cytoplasm; GO:0032991 macromolecular complex; GO:0099512 supramolecular fiber; GO:0044424 intracellular part; GO:0030426 growth cone; GO:0030018 Z disc; GO:0099080 supramolecular complex; GO:0005623 cell; GO:0031674 I band; GO:0044422 organelle part; GO:0043228 non-membrane-bounded organelle…	GO:0008092 cytoskeletal protein binding; GO:0005488 binding; GO:0042805 actinin binding; GO:0003779 actin binding; GO:0005515 protein binding; GO:0051393 alpha-actinin binding; GO:0051371 muscle alpha-actinin binding;	K22029	PALLD; palladin		IPR003598; IPR007110; IPR013783; IPR003599; IPR013098; IPR033017;	Immunoglobulin subtype 2; Immunoglobulin-like domain; Immunoglobulin-like fold; Immunoglobulin subtype; Immunoglobulin I-set; Palladin, C-terminal immunoglobulin-like domain;
Q9HD67	1883	1.566	Up	S	Unconventional myosin-X OS=Homo sapiens OX=9606 GN=MYO10 PE=1 SV=3	MYO10	0.844324	0.00384	76.563	RT(0.155)S(0.844)FLEGTLR	2	-0.26969	1	0.914	0.868	1.372	0.88	nucleus	GO:0044700 single organism signaling; GO:0050794 regulation of cellular process; GO:0046907 intracellular transport; GO:0065008 regulation of biological quality; GO:0002429 immune response-activating cell surface receptor signaling pathway; GO:0007166 cell surface receptor signaling pathway; GO:0002252 immune effector process; GO:0060491 regulation of cell projection assembly; GO:0038094 Fc-gamma…	GO:0016020 membrane; GO:0005938 cell cortex; GO:0071944 cell periphery; GO:0005737 cytoplasm; GO:0099568 cytoplasmic region; GO:0043025 neuronal cell body; GO:0032991 macromolecular complex; GO:0044424 intracellular part; GO:0098858 actin-based cell projection; GO:0005623 cell; GO:0044422 organelle part; GO:0043228 non-membrane-bounded organelle; GO:0031974 membrane-enclosed lumen; GO:0005856 cyt…	GO:0051015 actin filament binding; GO:0060002 plus-end directed microfilament motor activity; GO:1901265 nucleoside phosphate binding; GO:0003774 motor activity; GO:0016817 hydrolase activity, acting on acid anhydrides; GO:0016787 hydrolase activity; GO:0005515 protein binding; GO:0016887 ATPase activity; GO:1901363 heterocyclic compound binding; GO:0097159 organic cyclic compound binding; GO:000…	K12559	MYO10; myosin X	hsa04666 Fc gamma R-mediated phagocytosis - Homo sapiens (human);	IPR019748; IPR027417; IPR000857; IPR001849; IPR019749; IPR031971; IPR011993; IPR001609; IPR000299; IPR000159; IPR014352;	FERM central domain; P-loop containing nucleoside triphosphate hydrolase; MyTH4 domain; Pleckstrin homology domain; Band 4.1 domain; Unconventional myosin-X, coiled coil domain; PH domain-like; Myosin head, motor domain; FERM domain; Ras-associating (RA) domain; FERM/acyl-CoA-binding protein, 3-helical bundle;
Q8IVF2	294	1.564	Up	S	Protein AHNAK2 OS=Homo sapiens OX=9606 GN=AHNAK2 PE=1 SV=2	AHNAK2	0.995483	3.75e-35	252.11	DAHDVS(0.995)PT(0.004)STDTEAQLTVER	2	0.23423	2	1.243	0.831	1.181	0.758	nucleus		GO:0016020 membrane; GO:0031090 organelle membrane; GO:0031410 cytoplasmic vesicle; GO:0071944 cell periphery; GO:0030016 myofibril; GO:0031982 vesicle; GO:0005737 cytoplasm; GO:0044433 cytoplasmic vesicle part; GO:0099512 supramolecular fiber; GO:0044424 intracellular part; GO:0030018 Z disc; GO:0099080 supramolecular complex; GO:0005623 cell; GO:0031674 I band; GO:0044422 organelle part; GO:004…	GO:0005515 protein binding; GO:0005488 binding;				IPR001478;	PDZ domain;
Q7Z2W4	378	1.56	Up	S	Zinc finger CCCH-type antiviral protein 1 OS=Homo sapiens OX=9606 GN=ZC3HAV1 PE=1 SV=3	ZC3HAV1	0.97938	3.88e-06	110.92	TVFS(0.979)PT(0.02)LPAAR	3	-0.90809	2	0.964	0.698	1.451	0.933	cytoplasm	GO:0032481 positive regulation of type I interferon production; GO:0065008 regulation of biological quality; GO:0044359 modulation of molecular function in other organism; GO:0032647 regulation of interferon-alpha production; GO:0098542 defense response to other organism; GO:0031347 regulation of defense response; GO:0009607 response to biotic stimulus; GO:0009605 response to external stimulus; G…	GO:0097708 intracellular vesicle; GO:0043229 intracellular organelle; GO:0005770 late endosome; GO:0031410 cytoplasmic vesicle; GO:0005737 cytoplasm; GO:0031982 vesicle; GO:0012505 endomembrane system; GO:0044424 intracellular part; GO:0005829 cytosol; GO:0005623 cell; GO:0043231 intracellular membrane-bounded organelle; GO:0043226 organelle; GO:0005634 nucleus; GO:0044464 cell part; GO:0005622 i…	GO:0016763 transferase activity, transferring pentosyl groups; GO:0003723 RNA binding; GO:0003950 NAD+ ADP-ribosyltransferase activity; GO:0043167 ion binding; GO:0005515 protein binding; GO:1901363 heterocyclic compound binding; GO:0097159 organic cyclic compound binding; GO:0050839 cell adhesion molecule binding; GO:0003824 catalytic activity; GO:0005488 binding; GO:0003676 nucleic acid binding…	K15259	PARP7S; poly [ADP-ribose] polymerase 7/11/12/13 [EC:2.4.2.30]		IPR000571; IPR004170; IPR012317;	Zinc finger, CCCH-type; WWE domain; Poly(ADP-ribose) polymerase, catalytic domain;
Q8WWI1	1493	1.559	Up	S	LIM domain only protein 7 OS=Homo sapiens OX=9606 GN=LMO7 PE=1 SV=3	LMO7	0.993257	1.38e-10	139.44	S(0.006)AS(0.993)VNKEPVSLPGIMR	3	-0.67799	3	0.953	0.797	1.393	0.896	nucleus	GO:0016567 protein ubiquitination; GO:0023051 regulation of signaling; GO:0044267 cellular protein metabolic process; GO:0070647 protein modification by small protein conjugation or removal; GO:0044238 primary metabolic process; GO:0044237 cellular metabolic process; GO:0030155 regulation of cell adhesion; GO:0000209 protein polyubiquitination; GO:0071704 organic substance metabolic process; GO:0…	GO:0043229 intracellular organelle; GO:0030054 cell junction; GO:0005737 cytoplasm; GO:0070161 anchoring junction; GO:0032991 macromolecular complex; GO:0044424 intracellular part; GO:1990234 transferase complex; GO:0005829 cytosol; GO:0005623 cell; GO:0043231 intracellular membrane-bounded organelle; GO:0043226 organelle; GO:1902494 catalytic complex; GO:0005634 nucleus; GO:0005925 focal adhesio…	GO:0046914 transition metal ion binding; GO:0019787 ubiquitin-like protein transferase activity; GO:0003824 catalytic activity; GO:0005488 binding; GO:0043167 ion binding; GO:0004842 ubiquitin-protein transferase activity; GO:0043169 cation binding; GO:0046872 metal ion binding; GO:0005515 protein binding; GO:0008270 zinc ion binding; GO:0016740 transferase activity;	K06084	LMO7, FBXO20; F-box protein 20	hsa04520 Adherens junction - Homo sapiens (human);	IPR001781; IPR031865; IPR001478; IPR001715;	Zinc finger, LIM-type; Domain of unknown function DUF4757; PDZ domain; Calponin homology domain;
O60683	261	1.555	Up	S	Peroxisome biogenesis factor 10 OS=Homo sapiens OX=9606 GN=PEX10 PE=1 SV=1	PEX10	1	0.0379	76.815	RAS(1)LEER	2	-0.5656	1	0.746	0.731	1.57	1.013	nucleus	GO:0046907 intracellular transport; GO:0016043 cellular component organization; GO:0072594 establishment of protein localization to organelle; GO:0017038 protein import; GO:0072663 establishment of protein localization to peroxisome; GO:0044699 single-organism process; GO:0016558 protein import into peroxisome matrix; GO:0015031 protein transport; GO:0051234 establishment of localization; GO:0007…	GO:0031903 microbody membrane; GO:0043229 intracellular organelle; GO:0016020 membrane; GO:0031231 intrinsic component of peroxisomal membrane; GO:0044439 peroxisomal part; GO:0098588 bounding membrane of organelle; GO:0031090 organelle membrane; GO:0005777 peroxisome; GO:0044446 intracellular organelle part; GO:0005737 cytoplasm; GO:0031224 intrinsic component of membrane; GO:0044438 microbody p…	GO:0046914 transition metal ion binding; GO:0005488 binding; GO:0043167 ion binding; GO:0043169 cation binding; GO:0046872 metal ion binding; GO:0005515 protein binding; GO:0008022 protein C-terminus binding; GO:0008270 zinc ion binding;	K13346	PEX10; peroxin-10	hsa04146 Peroxisome - Homo sapiens (human);	IPR006845; IPR001841; IPR013083;	Pex, N-terminal; Zinc finger, RING-type; Zinc finger, RING/FYVE/PHD-type;
O60343	569	1.553	Up	S	TBC1 domain family member 4 OS=Homo sapiens OX=9606 GN=TBC1D4 PE=1 SV=2	TBC1D4	0.827066	1.07e-08	139.48	S(0.001)LT(0.084)S(0.827)S(0.088)LENIFSR	3	-0.2787	1	1.318	1.759	0.51	0.329	nucleus	GO:0060627 regulation of vesicle-mediated transport; GO:0051129 negative regulation of cellular component organization; GO:0031338 regulation of vesicle fusion; GO:0015031 protein transport; GO:0051234 establishment of localization; GO:0051649 establishment of localization in cell; GO:0031339 negative regulation of vesicle fusion; GO:1901653 cellular response to peptide; GO:0032879 regulation of …	GO:0016020 membrane; GO:0043229 intracellular organelle; GO:0097708 intracellular vesicle; GO:0044421 extracellular region part; GO:0031090 organelle membrane; GO:0031410 cytoplasmic vesicle; GO:0044446 intracellular organelle part; GO:0005737 cytoplasm; GO:0031982 vesicle; GO:0044433 cytoplasmic vesicle part; GO:0012506 vesicle membrane; GO:0012505 endomembrane system; GO:0044424 intracellular p…	GO:0031267 small GTPase binding; GO:0030234 enzyme regulator activity; GO:0017016 Ras GTPase binding; GO:0060589 nucleoside-triphosphatase regulator activity; GO:0005488 binding; GO:0030695 GTPase regulator activity; GO:0005515 protein binding; GO:0098772 molecular function regulator; GO:0051020 GTPase binding; GO:0008047 enzyme activator activity; GO:0019899 enzyme binding; GO:0017137 Rab GTPase…	K17902	TBC1D4, AS160; TBC1 domain family member 4	hsa04919 Thyroid hormone signaling pathway - Homo sapiens (human); hsa04931 Insulin resistance - Homo sapiens (human);	IPR011993; IPR021785; IPR000195; IPR006020;	PH domain-like; Domain of unknown function DUF3350; Rab-GTPase-TBC domain; PTB/PI domain;
Q6P6C2	361	1.553	Up	S	RNA demethylase ALKBH5 OS=Homo sapiens OX=9606 GN=ALKBH5 PE=1 SV=2	ALKBH5	0.997742	1.42e-06	155.17	RGS(0.998)FS(0.002)SENYWR	2	0.21261	2	0.469	0.449	1.939	1.253	plasma membrane	GO:0050658 RNA transport; GO:0070989 oxidative demethylation; GO:0022414 reproductive process; GO:0048869 cellular developmental process; GO:0044699 single-organism process; GO:0051168 nuclear export; GO:0051169 nuclear transport; GO:0009451 RNA modification; GO:0044237 cellular metabolic process; GO:0015031 protein transport; GO:0051234 establishment of localization; GO:0035510 DNA dealkylation;…	GO:0043229 intracellular organelle; GO:0044446 intracellular organelle part; GO:0005737 cytoplasm; GO:0012505 endomembrane system; GO:0031981 nuclear lumen; GO:0044424 intracellular part; GO:0016604 nuclear body; GO:0005829 cytosol; GO:0005623 cell; GO:0044422 organelle part; GO:0043231 intracellular membrane-bounded organelle; GO:0043226 organelle; GO:0031974 membrane-enclosed lumen; GO:0005654 …	GO:0003723 RNA binding; GO:0043167 ion binding; GO:0016705 oxidoreductase activity, acting on paired donors, with incorporation or reduction of molecular oxygen; GO:0016706 oxidoreductase activity, acting on paired donors, with incorporation or reduction of molecular oxygen, 2-oxoglutarate as one donor, and incorporation of one atom each of oxygen into both donors; GO:0032451 demethylase activity…	K10767	ALKBH5; mRNA N6-methyladenine demethylase [EC:1.14.11.53]		IPR027450;	Alpha-ketoglutarate-dependent dioxygenase AlkB-like;
O60313	200	1.551	Up	S	Dynamin-like 120 kDa protein, mitochondrial OS=Homo sapiens OX=9606 GN=OPA1 PE=1 SV=3	OPA1	0.84318	0.00262	58.246	AT(0.004)DRGS(0.843)ES(0.153)DKHFR	4	1.738	1	0.732	0.559	1.692	1.094	mitochondria	GO:0044085 cellular component biogenesis; GO:0010941 regulation of cell death; GO:0007601 visual perception; GO:0090201 negative regulation of release of cytochrome c from mitochondria; GO:0032989 cellular component morphogenesis; GO:1905897 regulation of response to endoplasmic reticulum stress; GO:0010821 regulation of mitochondrion organization; GO:0050877 neurological system process; GO:00106…	GO:0016020 membrane; GO:0030425 dendrite; GO:0019867 outer membrane; GO:0019898 extrinsic component of membrane; GO:0031090 organelle membrane; GO:0099568 cytoplasmic region; GO:0005737 cytoplasm; GO:0032838 cell projection cytoplasm; GO:0031224 intrinsic component of membrane; GO:0044424 intracellular part; GO:0044455 mitochondrial membrane part; GO:0005623 cell; GO:0044422 organelle part; GO:00…	GO:1901265 nucleoside phosphate binding; GO:0016817 hydrolase activity, acting on acid anhydrides; GO:0016787 hydrolase activity; GO:0005515 protein binding; GO:1901363 heterocyclic compound binding; GO:0097159 organic cyclic compound binding; GO:0008092 cytoskeletal protein binding; GO:0016462 pyrophosphatase activity; GO:0032553 ribonucleotide binding; GO:0003824 catalytic activity; GO:0005488 …	K17079	OPA1; optic atrophy protein 1 [EC:3.6.5.5]		IPR030381; IPR001401; IPR027417;	Dynamin-type guanine nucleotide-binding (G) domain; Dynamin, GTPase domain; P-loop containing nucleoside triphosphate hydrolase;
Q969S3	174	1.55	Up	S	Zinc finger protein 622 OS=Homo sapiens OX=9606 GN=ZNF622 PE=1 SV=1	ZNF622	1	1.19e-06	100.43	GTHDRDPS(1)EKPPR	4	0.49291	1	0.495	0.336	1.995	1.292	nucleus	GO:0044700 single organism signaling; GO:0044085 cellular component biogenesis; GO:0046330 positive regulation of JNK cascade; GO:0022613 ribonucleoprotein complex biogenesis; GO:0010941 regulation of cell death; GO:0032872 regulation of stress-activated MAPK cascade; GO:0032270 positive regulation of cellular protein metabolic process; GO:0023051 regulation of signaling; GO:1902533 positive regu…	GO:0005737 cytoplasm; GO:0032991 macromolecular complex; GO:0044424 intracellular part; GO:0005623 cell; GO:0044422 organelle part; GO:0030684 preribosome; GO:0043228 non-membrane-bounded organelle; GO:0031974 membrane-enclosed lumen; GO:0070013 intracellular organelle lumen; GO:0005622 intracellular; GO:0044391 ribosomal subunit; GO:0044464 cell part; GO:0030687 preribosome, large subunit precur…	GO:0097159 organic cyclic compound binding; GO:1901363 heterocyclic compound binding; GO:0003723 RNA binding; GO:0046914 transition metal ion binding; GO:0005488 binding; GO:0043167 ion binding; GO:0003676 nucleic acid binding; GO:0043169 cation binding; GO:0046872 metal ion binding; GO:0005515 protein binding; GO:0008270 zinc ion binding;	K14816	REI1; pre-60S factor REI1		IPR015880; IPR003604; IPR007087; IPR022755;	Zinc finger, C2H2-like; Zinc finger, U1-type; Zinc finger, C2H2; Zinc finger, double-stranded RNA binding;
Q15464	166	1.549	Up	S	SH2 domain-containing adapter protein B OS=Homo sapiens OX=9606 GN=SHB PE=1 SV=2	SHB	0.943073	5.8e-05	85.988	S(0.028)S(0.028)S(0.943)ERRPATPAEVR	3	0.27844	1	0.501	0.422	1.933	1.252	nucleus	GO:0072359 circulatory system development; GO:0050794 regulation of cellular process; GO:0044700 single organism signaling; GO:0044707 single-multicellular organism process; GO:0007166 cell surface receptor signaling pathway; GO:0001568 blood vessel development; GO:0023051 regulation of signaling; GO:0048869 cellular developmental process; GO:0044699 single-organism process; GO:0050896 response t…	GO:0043229 intracellular organelle; GO:0016020 membrane; GO:0043232 intracellular non-membrane-bounded organelle; GO:0071944 cell periphery; GO:0000932 P-body; GO:0005737 cytoplasm; GO:0044446 intracellular organelle part; GO:0032991 macromolecular complex; GO:0031981 nuclear lumen; GO:0044424 intracellular part; GO:0005829 cytosol; GO:0005623 cell; GO:0036464 cytoplasmic ribonucleoprotein granul…	GO:0005070 SH3/SH2 adaptor activity; GO:0005515 protein binding; GO:0060090 binding, bridging; GO:0030674 protein binding, bridging; GO:0035591 signaling adaptor activity; GO:0005488 binding;				IPR000980;	SH2 domain;
Q96C57	179	1.546	Up	S	Protein CUSTOS OS=Homo sapiens OX=9606 GN=CUSTOS PE=1 SV=2	CUSTOS	0.982903	2.49e-30	210.22	EAAVSASDILQESAIHS(0.983)PGT(0.017)VEK	3	-0.00030644	3	0.913	0.873	1.363	0.885	nucleus			GO:0005515 protein binding; GO:0005488 binding;
Q9BVJ6	445	1.544	Up	S	U3 small nucleolar RNA-associated protein 14 homolog A OS=Homo sapiens OX=9606 GN=UTP14A PE=1 SV=1	UTP14A	0.994138	1.77e-10	130.01	RSELSQDAEPAGS(0.994)QET(0.006)K	3	0.057837	2	0.906	0.867	1.371	0.89	nucleus	GO:0016072 rRNA metabolic process; GO:0006396 RNA processing; GO:0034470 ncRNA processing; GO:0044085 cellular component biogenesis; GO:0022613 ribonucleoprotein complex biogenesis; GO:0006725 cellular aromatic compound metabolic process; GO:0042274 ribosomal small subunit biogenesis; GO:0006807 nitrogen compound metabolic process; GO:0042254 ribosome biogenesis; GO:1901360 organic cyclic compoun…	GO:0043229 intracellular organelle; GO:0043232 intracellular non-membrane-bounded organelle; GO:0005737 cytoplasm; GO:0044446 intracellular organelle part; GO:0032991 macromolecular complex; GO:0031981 nuclear lumen; GO:0044424 intracellular part; GO:0005730 nucleolus; GO:0005829 cytosol; GO:0005623 cell; GO:0044422 organelle part; GO:0043228 non-membrane-bounded organelle; GO:0030684 preribosome…	GO:0097159 organic cyclic compound binding; GO:1901363 heterocyclic compound binding; GO:0003723 RNA binding; GO:0005515 protein binding; GO:0005488 binding; GO:0003676 nucleic acid binding;	K14567	UTP14; U3 small nucleolar RNA-associated protein 14	hsa03008 Ribosome biogenesis in eukaryotes - Homo sapiens (human);
Q9HC21	51	1.544	Up	S	Mitochondrial thiamine pyrophosphate carrier OS=Homo sapiens OX=9606 GN=SLC25A19 PE=1 SV=1	SLC25A19	1	7.5e-06	102.73	FQLQHERLS(1)R	3	0.54366	1	0.611	0.572	1.759	1.143	cytoplasm	GO:0006725 cellular aromatic compound metabolic process; GO:0006839 mitochondrial transport; GO:0044699 single-organism process; GO:0035461 vitamin transmembrane transport; GO:0030302 deoxynucleotide transport; GO:0015888 thiamine transport; GO:0044237 cellular metabolic process; GO:0045117 azole transport; GO:0071704 organic substance metabolic process; GO:0051234 establishment of localization; …	GO:0016020 membrane; GO:0031090 organelle membrane; GO:0005737 cytoplasm; GO:0031305 integral component of mitochondrial inner membrane; GO:0031224 intrinsic component of membrane; GO:0044424 intracellular part; GO:0044455 mitochondrial membrane part; GO:0005623 cell; GO:0031304 intrinsic component of mitochondrial inner membrane; GO:0044422 organelle part; GO:0005740 mitochondrial envelope; GO:0…	GO:0015238 drug transmembrane transporter activity; GO:0022892 substrate-specific transporter activity; GO:0090482 vitamin transmembrane transporter activity; GO:0051183 vitamin transporter activity; GO:1901474 azole transmembrane transporter activity; GO:0015932 nucleobase-containing compound transmembrane transporter activity; GO:0022891 substrate-specific transmembrane transporter activity; GO…	K15108	SLC25A19, DNC, TPC1; solute carrier family 25 (mitochondrial thiamine pyrophosphate transporter), member 19		IPR023395;	Mitochondrial carrier domain;
Q9P1Y6	915	1.544	Up	S	PHD and RING finger domain-containing protein 1 OS=Homo sapiens OX=9606 GN=PHRF1 PE=1 SV=3	PHRF1	0.996613	5.15e-54	262.76	GAVAAEGAS(0.997)DT(0.003)EREEPTESQGLAAR	4	0.062148	3	1.109	1.108	1.078	0.7	nucleus	GO:0006725 cellular aromatic compound metabolic process; GO:0097659 nucleic acid-templated transcription; GO:0009058 biosynthetic process; GO:0044237 cellular metabolic process; GO:0071704 organic substance metabolic process; GO:0008152 metabolic process; GO:0046483 heterocycle metabolic process; GO:0019438 aromatic compound biosynthetic process; GO:0006139 nucleobase-containing compound metaboli…	GO:0016020 membrane;	GO:0046914 transition metal ion binding; GO:0005488 binding; GO:0043167 ion binding; GO:0043169 cation binding; GO:0046872 metal ion binding; GO:0005515 protein binding; GO:0019904 protein domain specific binding; GO:0070063 RNA polymerase binding; GO:0008270 zinc ion binding; GO:0019899 enzyme binding;	K17586	PHRF1; PHD and RING finger domain-containing protein 1		IPR001841; IPR001965; IPR013083; IPR011011; IPR019787;	Zinc finger, RING-type; Zinc finger, PHD-type; Zinc finger, RING/FYVE/PHD-type; Zinc finger, FYVE/PHD-type; Zinc finger, PHD-finger;
Q13242	199	1.543	Up	S	Serine/arginine-rich splicing factor 9 OS=Homo sapiens OX=9606 GN=SRSF9 PE=1 SV=1	SRSF9	0.75752	0.00318	57.798	S(0.24)GS(0.758)RGRDS(0.947)PY(0.018)QS(0.037)R	3	-0.26958	2	1.133	1.102	1.067	0.694	cytoplasm,nucleus	GO:0044085 cellular component biogenesis; GO:0050658 RNA transport; GO:0022613 ribonucleoprotein complex biogenesis; GO:0022618 ribonucleoprotein complex assembly; GO:0097659 nucleic acid-templated transcription; GO:0050686 negative regulation of mRNA processing; GO:0009058 biosynthetic process; GO:0051168 nuclear export; GO:0051169 nuclear transport; GO:0051253 negative regulation of RNA metabol…	GO:0043229 intracellular organelle; GO:0043232 intracellular non-membrane-bounded organelle; GO:0044446 intracellular organelle part; GO:0031981 nuclear lumen; GO:0044424 intracellular part; GO:0005730 nucleolus; GO:0005623 cell; GO:0044422 organelle part; GO:0043228 non-membrane-bounded organelle; GO:0043226 organelle; GO:0043231 intracellular membrane-bounded organelle; GO:0031974 membrane-encl…	GO:0097159 organic cyclic compound binding; GO:1901363 heterocyclic compound binding; GO:0003723 RNA binding; GO:1901265 nucleoside phosphate binding; GO:0005488 binding; GO:0003676 nucleic acid binding; GO:0005515 protein binding; GO:0000166 nucleotide binding; GO:0036094 small molecule binding;	K21123	SFRS9; splicing factor, arginine/serine-rich 9	hsa03040 Spliceosome - Homo sapiens (human); hsa05168 Herpes simplex virus 1 infection - Homo sapiens (human);	IPR000504; IPR012677;	RNA recognition motif domain; Nucleotide-binding alpha-beta plait domain;
O00268	109	1.541	Up	S	Transcription initiation factor TFIID subunit 4 OS=Homo sapiens OX=9606 GN=TAF4 PE=1 SV=2	TAF4	1	6.51e-08	116.6	ARPGGGGPQRPGPPS(1)PR	4	0.58004	2	1.084	1.014	1.156	0.752	nucleus	GO:0044085 cellular component biogenesis; GO:0022414 reproductive process; GO:0097659 nucleic acid-templated transcription; GO:0023051 regulation of signaling; GO:0009891 positive regulation of biosynthetic process; GO:0044699 single-organism process; GO:0009058 biosynthetic process; GO:0044764 multi-organism cellular process; GO:0006354 DNA-templated transcription, elongation; GO:0046660 female …	GO:0070461 SAGA-type complex; GO:0061695 transferase complex, transferring phosphorus-containing groups; GO:0005737 cytoplasm; GO:0032991 macromolecular complex; GO:0044424 intracellular part; GO:0005623 cell; GO:0044422 organelle part; GO:0000123 histone acetyltransferase complex; GO:0044427 chromosomal part; GO:0043228 non-membrane-bounded organelle; GO:0031974 membrane-enclosed lumen; GO:00056…	GO:0003677 DNA binding; GO:0046982 protein heterodimerization activity; GO:0046983 protein dimerization activity; GO:0005515 protein binding; GO:0003712 transcription cofactor activity; GO:0003700 transcription factor activity, sequence-specific DNA binding; GO:1901363 heterocyclic compound binding; GO:0097159 organic cyclic compound binding; GO:0005488 binding; GO:0003676 nucleic acid binding; G…	K03129	TAF4; transcription initiation factor TFIID subunit 4	hsa03022 Basal transcription factors - Homo sapiens (human); hsa05016 Huntington disease - Homo sapiens (human);	IPR003894; IPR007900; IPR009072;	TAFH/NHR1; Transcription initiation factor TFIID component TAF4; Histone-fold;
Q641Q2	544	1.54	Up	S	WASH complex subunit 2A OS=Homo sapiens OX=9606 GN=WASHC2A PE=1 SV=3	WASHC2A	0.97427	1.71e-16	165.1	GLFS(0.026)DEEDS(0.974)EDLFSSQSASK	2	0.62511	1	0.674	0.752	1.597	1.04	nucleus	GO:0046907 intracellular transport; GO:0016192 vesicle-mediated transport; GO:0071702 organic substance transport; GO:0015031 protein transport; GO:0051641 cellular localization; GO:0051234 establishment of localization; GO:0006810 transport; GO:0016197 endosomal transport; GO:0045184 establishment of protein localization; GO:0051649 establishment of localization in cell; GO:0042147 retrograde tr…	GO:0016020 membrane; GO:0031090 organelle membrane; GO:0031410 cytoplasmic vesicle; GO:0071944 cell periphery; GO:0031982 vesicle; GO:0005737 cytoplasm; GO:0044433 cytoplasmic vesicle part; GO:0032991 macromolecular complex; GO:0044424 intracellular part; GO:0005623 cell; GO:0044422 organelle part; GO:0005769 early endosome; GO:0043228 non-membrane-bounded organelle; GO:0031974 membrane-enclosed …	GO:0008289 lipid binding; GO:0005488 binding;	K18462	FAM21; WASH complex subunit FAM21	hsa04144 Endocytosis - Homo sapiens (human);	IPR029341;	FAM21/CAPZIP domain;
Q9BY84	501	1.54	Up	S	Dual specificity protein phosphatase 16 OS=Homo sapiens OX=9606 GN=DUSP16 PE=1 SV=1	DUSP16	0.999903	0.000778	94.309	SLLS(1)PLHR	3	-0.64642	1	0.782	0.822	1.48	0.964	nucleus	GO:0045208 MAPK phosphatase export from nucleus; GO:0009968 negative regulation of signal transduction; GO:0000188 inactivation of MAPK activity; GO:0023051 regulation of signaling; GO:0051169 nuclear transport; GO:0051168 nuclear export; GO:0044237 cellular metabolic process; GO:0015031 protein transport; GO:0031400 negative regulation of protein modification process; GO:0006796 phosphate-contai…	GO:0097708 intracellular vesicle; GO:0043229 intracellular organelle; GO:0031410 cytoplasmic vesicle; GO:0044446 intracellular organelle part; GO:0005737 cytoplasm; GO:0031982 vesicle; GO:0031981 nuclear lumen; GO:0044424 intracellular part; GO:0005829 cytosol; GO:0005623 cell; GO:0044422 organelle part; GO:0031974 membrane-enclosed lumen; GO:0043226 organelle; GO:0043231 intracellular membrane-b…	GO:0004725 protein tyrosine phosphatase activity; GO:0003824 catalytic activity; GO:0042578 phosphoric ester hydrolase activity; GO:0033549 MAP kinase phosphatase activity; GO:0016791 phosphatase activity; GO:0016788 hydrolase activity, acting on ester bonds; GO:0017017 MAP kinase tyrosine/serine/threonine phosphatase activity; GO:0016787 hydrolase activity; GO:0008138 protein tyrosine/serine/thr…	K04459	DUSP, MKP; dual specificity MAP kinase phosphatase [EC:3.1.3.16 3.1.3.48]	hsa04010 MAPK signaling pathway - Homo sapiens (human);	IPR029021; IPR001763; IPR000387; IPR000340; IPR020422;	Protein-tyrosine phosphatase-like; Rhodanese-like domain; Tyrosine specific protein phosphatases domain; Dual specificity phosphatase, catalytic domain; Dual specificity protein phosphatase domain;
O00418	464	1.539	Up	S	Eukaryotic elongation factor 2 kinase OS=Homo sapiens OX=9606 GN=EEF2K PE=1 SV=2	EEF2K	0.806339	0.000945	75.474	EHGHS(0.193)YS(0.806)NR	3	0.99581	1	0.231	0.146	2.288	1.492	cytoplasm,nucleus	GO:0060627 regulation of vesicle-mediated transport; GO:0010941 regulation of cell death; GO:0065008 regulation of biological quality; GO:0006518 peptide metabolic process; GO:0051965 positive regulation of synapse assembly; GO:0046683 response to organophosphorus; GO:0044237 cellular metabolic process; GO:0050807 regulation of synapse organization; GO:0008152 metabolic process; GO:0051240 positi…	GO:0005737 cytoplasm; GO:0044424 intracellular part; GO:0005623 cell; GO:0005829 cytosol; GO:0032279 asymmetric synapse; GO:0045202 synapse; GO:0043226 organelle; GO:0098794 postsynapse; GO:0005622 intracellular; GO:0044464 cell part; GO:0014069 postsynaptic density; GO:0099572 postsynaptic specialization; GO:0098984 neuron to neuron synapse; GO:0044444 cytoplasmic part; GO:0044456 synapse part;	GO:1901265 nucleoside phosphate binding; GO:0016773 phosphotransferase activity, alcohol group as acceptor; GO:0005515 protein binding; GO:0004672 protein kinase activity; GO:0004683 calmodulin-dependent protein kinase activity; GO:0097159 organic cyclic compound binding; GO:1901363 heterocyclic compound binding; GO:0016301 kinase activity; GO:0032553 ribonucleotide binding; GO:0003824 catalytic …				IPR011990; IPR004166; IPR011009;	Tetratricopeptide-like helical domain; MHCK/EF2 kinase; Protein kinase-like domain;
Q7Z4S6	1212	1.537	Up	S	Kinesin-like protein KIF21A OS=Homo sapiens OX=9606 GN=KIF21A PE=1 SV=2	KIF21A	0.999897	8.4e-05	80.545	EKELS(1)PPPGLPSK	3	0.37234	2	0.841	0.759	1.483	0.969	nucleus	GO:0044763 single-organism cellular process; GO:0007018 microtubule-based movement; GO:0006928 movement of cell or subcellular component; GO:0044699 single-organism process; GO:0009987 cellular process; GO:0007017 microtubule-based process;	GO:0043229 intracellular organelle; GO:0099513 polymeric cytoskeletal fiber; GO:0005874 microtubule; GO:0043232 intracellular non-membrane-bounded organelle; GO:0044430 cytoskeletal part; GO:0005737 cytoplasm; GO:0044446 intracellular organelle part; GO:0032991 macromolecular complex; GO:0099512 supramolecular fiber; GO:0044424 intracellular part; GO:0005875 microtubule associated complex; GO:009…	GO:0003774 motor activity; GO:1901265 nucleoside phosphate binding; GO:0016817 hydrolase activity, acting on acid anhydrides; GO:0016787 hydrolase activity; GO:0005515 protein binding; GO:0016887 ATPase activity; GO:0097159 organic cyclic compound binding; GO:1901363 heterocyclic compound binding; GO:0016462 pyrophosphatase activity; GO:0008092 cytoskeletal protein binding; GO:0003824 catalytic a…	K10395	KIF4_21_27; kinesin family member 4/21/27		IPR017986; IPR027417; IPR015943; IPR001752;	WD40-repeat-containing domain; P-loop containing nucleoside triphosphate hydrolase; WD40/YVTN repeat-like-containing domain; Kinesin motor domain;
Q9H0L4	563	1.536	Up	S	Cleavage stimulation factor subunit 2 tau variant OS=Homo sapiens OX=9606 GN=CSTF2T PE=1 SV=1	CSTF2T	0.882118	3.76e-06	84.398	QGGSQPS(0.004)S(0.079)FS(0.882)PGQS(0.033)QVT(0.001)PQDQEK	3	0.31139	1	0.765	0.763	1.528	0.998	nucleus	GO:0031123 RNA 3'-end processing; GO:0006725 cellular aromatic compound metabolic process; GO:0031124 mRNA 3'-end processing; GO:0097659 nucleic acid-templated transcription; GO:0098789 pre-mRNA cleavage required for polyadenylation; GO:0009058 biosynthetic process; GO:0044237 cellular metabolic process; GO:0071704 organic substance metabolic process; GO:0006353 DNA-templated transcription, termi…	GO:0043229 intracellular organelle; GO:0005847 mRNA cleavage and polyadenylation specificity factor complex; GO:0044446 intracellular organelle part; GO:0032991 macromolecular complex; GO:0031981 nuclear lumen; GO:0044424 intracellular part; GO:0005623 cell; GO:0044422 organelle part; GO:0005849 mRNA cleavage factor complex; GO:0043226 organelle; GO:0043231 intracellular membrane-bounded organell…	GO:0097159 organic cyclic compound binding; GO:1901363 heterocyclic compound binding; GO:0003729 mRNA binding; GO:0003723 RNA binding; GO:1901265 nucleoside phosphate binding; GO:0005488 binding; GO:0003676 nucleic acid binding; GO:0005515 protein binding; GO:0000166 nucleotide binding; GO:0036094 small molecule binding;	K14407	CSTF2, RNA15; cleavage stimulation factor subunit 2	hsa03015 mRNA surveillance pathway - Homo sapiens (human);	IPR000504; IPR012677; IPR025742; IPR026896;	RNA recognition motif domain; Nucleotide-binding alpha-beta plait domain; Cleavage stimulation factor subunit 2, hinge domain; Transcription termination and cleavage factor, C-terminal domain;
Q5JSL3	12	1.535	Up	S	Dedicator of cytokinesis protein 11 OS=Homo sapiens OX=9606 GN=DOCK11 PE=1 SV=2	DOCK11	0.999243	0.00175	68.978	RLS(0.999)KPGT(0.001)AAELR	3	0.51737	1	0.74	0.657	1.614	1.055	plasma membrane	GO:0044700 single organism signaling; GO:0007596 blood coagulation; GO:0065008 regulation of biological quality; GO:0045321 leukocyte activation; GO:0060491 regulation of cell projection assembly; GO:0048869 cellular developmental process; GO:0044699 single-organism process; GO:0051130 positive regulation of cellular component organization; GO:0009611 response to wounding; GO:0007165 signal trans…	GO:0044464 cell part; GO:0005622 intracellular; GO:0005737 cytoplasm; GO:0044424 intracellular part; GO:0005829 cytosol; GO:0005623 cell; GO:0044444 cytoplasmic part;	GO:0031267 small GTPase binding; GO:0017048 Rho GTPase binding; GO:0005085 guanyl-nucleotide exchange factor activity; GO:0017016 Ras GTPase binding; GO:0005488 binding; GO:0005088 Ras guanyl-nucleotide exchange factor activity; GO:0005515 protein binding; GO:0098772 molecular function regulator; GO:0051020 GTPase binding; GO:0019899 enzyme binding; GO:0005089 Rho guanyl-nucleotide exchange facto…	K21853	DOCK9_10_11; dedicator of cytokinesis protein 9/10/11		IPR021816; IPR027357; IPR010703; IPR011993; IPR027007; IPR016024; IPR001849;	Dedicator of cytokinesis C/D, N-terminal; DHR-2 domain; Dedicator of cytokinesis, C-terminal; PH domain-like; DHR-1 domain; Armadillo-type fold; Pleckstrin homology domain;
Q12789	751	1.534	Up	S	General transcription factor 3C polypeptide 1 OS=Homo sapiens OX=9606 GN=GTF3C1 PE=1 SV=4	GTF3C1	0.858585	1.66e-13	155.53	EGPSGS(0.002)GDS(0.859)QLS(0.14)ASSR	2	-0.015073	1	1.164	0.989	1.119	0.731	nucleus	GO:0050794 regulation of cellular process; GO:0006725 cellular aromatic compound metabolic process; GO:0060255 regulation of macromolecule metabolic process; GO:0097659 nucleic acid-templated transcription; GO:0006352 DNA-templated transcription, initiation; GO:0019219 regulation of nucleobase-containing compound metabolic process; GO:0009058 biosynthetic process; GO:0044237 cellular metabolic pr…	GO:0043229 intracellular organelle; GO:0016020 membrane; GO:0043232 intracellular non-membrane-bounded organelle; GO:0044446 intracellular organelle part; GO:0090576 RNA polymerase III transcription factor complex; GO:0032991 macromolecular complex; GO:0031981 nuclear lumen; GO:0044424 intracellular part; GO:0005730 nucleolus; GO:0044798 nuclear transcription factor complex; GO:0005667 transcript…	GO:0000182 rDNA binding; GO:0003677 DNA binding; GO:0001003 RNA polymerase III type 2 promoter sequence-specific DNA binding; GO:0080084 5S rDNA binding; GO:0000976 transcription regulatory region sequence-specific DNA binding; GO:0003690 double-stranded DNA binding; GO:1990837 sequence-specific double-stranded DNA binding; GO:0001016 RNA polymerase III regulatory region DNA binding; GO:0005515 p…	K15199	GTF3C1; general transcription factor 3C polypeptide 1
Q8IWW6	201	1.533	Up	S	Rho GTPase-activating protein 12 OS=Homo sapiens OX=9606 GN=ARHGAP12 PE=1 SV=1	ARHGAP12	1	9.92e-43	269.48	TSFSQEQSCDS(1)AGEGSER	2	-0.35133	2	0.935	0.863	1.351	0.884	nucleus	GO:0050794 regulation of cellular process; GO:0044700 single organism signaling; GO:0002009 morphogenesis of an epithelium; GO:0023051 regulation of signaling; GO:0044699 single-organism process; GO:0050896 response to stimulus; GO:0009653 anatomical structure morphogenesis; GO:0048729 tissue morphogenesis; GO:0007165 signal transduction; GO:0010646 regulation of cell communication; GO:0007154 ce…	GO:0044464 cell part; GO:0005622 intracellular; GO:0005737 cytoplasm; GO:0044424 intracellular part; GO:0005829 cytosol; GO:0005623 cell; GO:0044444 cytoplasmic part;	GO:0030234 enzyme regulator activity; GO:0060589 nucleoside-triphosphatase regulator activity; GO:0005488 binding; GO:0030695 GTPase regulator activity; GO:0005515 protein binding; GO:0098772 molecular function regulator; GO:0008047 enzyme activator activity; GO:0005096 GTPase activator activity;	K20636	ARHGAP12_27; Rho GTPase-activating protein 12/27		IPR001452; IPR001202; IPR011993; IPR008936; IPR001849; IPR000198;	SH3 domain; WW domain; PH domain-like; Rho GTPase activation protein; Pleckstrin homology domain; Rho GTPase-activating protein domain;
Q13315	474	1.53	Up	S	Serine-protein kinase ATM OS=Homo sapiens OX=9606 GN=ATM PE=1 SV=4	ATM	0.997087	0.0453	45.939	S(0.006)NLES(0.997)S(0.997)QK	2	2.9533	1	1.016	0.976	1.222	0.801	plasma membrane	GO:0044700 single organism signaling; GO:0002694 regulation of leukocyte activation; GO:0050672 negative regulation of lymphocyte proliferation; GO:1902807 negative regulation of cell cycle G1/S phase transition; GO:0010941 regulation of cell death; GO:0048732 gland development; GO:0022414 reproductive process; GO:0035282 segmentation; GO:0043009 chordate embryonic development; GO:0043523 regulat…	GO:0097708 intracellular vesicle; GO:0043229 intracellular organelle; GO:0043232 intracellular non-membrane-bounded organelle; GO:0031410 cytoplasmic vesicle; GO:0044430 cytoskeletal part; GO:0031982 vesicle; GO:0044446 intracellular organelle part; GO:0005737 cytoplasm; GO:0032991 macromolecular complex; GO:0031981 nuclear lumen; GO:1990391 DNA repair complex; GO:0044424 intracellular part; GO:0…	GO:0004677 DNA-dependent protein kinase activity; GO:0047485 protein N-terminus binding; GO:1901265 nucleoside phosphate binding; GO:0016773 phosphotransferase activity, alcohol group as acceptor; GO:0046983 protein dimerization activity; GO:0005515 protein binding; GO:0004672 protein kinase activity; GO:1901363 heterocyclic compound binding; GO:0097159 organic cyclic compound binding; GO:0016301…	K04728	ATM, TEL1; ataxia telangiectasia mutated family protein [EC:2.7.11.1]	hsa01524 Platinum drug resistance - Homo sapiens (human); hsa03440 Homologous recombination - Homo sapiens (human); hsa04064 NF-kappa B signaling pathway - Homo sapiens (human); hsa04068 FoxO signaling pathway - Homo sapiens (human); hsa04110 Cell cycle - Homo sapiens (human); hsa04115 p53 signaling pathway - Homo sapiens (human); hsa04210 Apoptosis - Homo sapiens (human); hsa04218 Cellular senes…	IPR000403; IPR021668; IPR003151; IPR016024; IPR014009; IPR003152; IPR011009;	Phosphatidylinositol 3-/4-kinase, catalytic domain; Telomere-length maintenance and DNA damage repair; PIK-related kinase, FAT; Armadillo-type fold; PIK-related kinase; FATC domain; Protein kinase-like domain;
[truncated: 755 more rows]

## Sheet: YES_SHvsAGS_CTRL
Protein accession	Position	YES_SH/AGS_CTRL Ratio	Regulated Type	Amino acid	Protein description	Gene name	Localization probability	PEP	Score	Modified sequence	Charge	Mass error [ppm]	MS/MS Count	AGS_CTRL	YES_SH	YES_OE	MGC_CTRL	Subcellular localization	Biological Process	Cellular Component	Molecular Function	KEGG KO No.	KEGG Gene	KEGG pathway	IPR ID	Domain description
[truncated: 620 more rows]

[truncated: 1 more sheets: OEvsSH]
