# Supplementary material for: EphA2–YES1–ANXA2 pathway promotes gastric cancer progression and metastasis
Source: Oncogene. 2021 May 3;40(20):3610–23. doi: 10.1038/s41388-021-01786-6 (PMC8134040; doi:10.1038/s41388-021-01786-6)
Supplement: Supplementary file 2 — Supplement table 2-1 [file 41388_2021_1786_MOESM2_ESM.xlsx]

## Sheet: Summary
Header line description of table 1			Table 1. MS/MS spectrum database search analysis summary
Total spectrum	Number of spectrum produced by mass spectrometer
Matched spectrum	Number of spectrum matched with alignment protein		Total spectrum	Matched spectrum	Peptides	Unique peptides	Identified proteins	Quantifiable proteins
Peptides	Number of peptides whitch spectrum hit		234530	95376 (40.7%)	51896	50302	6395	5425
Unique peptides	Number of identified peptides that only come form this protein groups
Identified proteins	Number of proteins detected by spectrum search analysis
Quantifiable proteins	Number of proteins quantifiable		Table 2. Differentially expressed protein summary (Filtered with threshold value of expression fold change and P value < 0.05)
Header line description of worksheet "Protein_quant"			Compare group	Regulated type	fold change >1.2	fold change >1.3	fold change >1.5	fold change >2
Protein accession	Protein accession number of database used for search		YES_OE/MGC_CTRL	up-regulated	158	70	18	1
Protein description	Protein functional description			down-regulated	186	86	25	4
Gene name	Indicates the name of the gene that code for the protein sequence		YES_SH/AGS_CTRL	up-regulated	132	59	28	5
MW [kDa]	Protein molecular weight ,unit [kDa]			down-regulated	131	58	27	7
Coverage [%]	Percent of identified peptdie sequence covering in protein sequence		OE/SH	up-regulated	783	413	145	27
Peptides	Number of peptides whitch spectrum hit			down-regulated	778	424	164	36
PSMs	Number of spectrum which protein matched
Unique peptides	Number of identified peptides that only come form this protein groups
Header line description of worksheet "Peptide_quant"
ID	Identified peptide index number
Sequence	Identified peptide amino acid sequence
Protein accession	Protein accession number of database used for search
Protein description	Protein functional description
Charge	Carried charge of peptide
m/z	Mass-to-charge ratio of peptide
mass error [ppm]	Parts per million ratio of peptide mass error between the theory and practice
PEP	The maximal posterior error probability for peptides
Score	A simple rule to be used to judge whether a result is significant or not
Unique [yes/no]	When marked with 'yes', this particular peptide is unique to a single identified protein group

## Sheet: Protein_quant
Supplement table 2-1：Expression statistics of total proteins in YES-OE, YES-KD, and their control GC cells
Protein accession	Protein description	Gene name	MW [kDa]	Coverage [%]	Peptides	PSMs	Unique peptides	YES_OE/MGC_CTRL Ratio	YES_OE/MGC_CTRL P value	YES_SH/AGS_CTRL Ratio	YES_SH/AGS_CTRL P value	OE/SH Ratio	MGC_CTRL	YES_OE	AGS_CTRL	YES_SH
P07355	Annexin A2 OS=Homo sapiens OX=9606 GN=ANXA2 PE=1 SV=2	ANXA2	38.604	68.4	29	116	29	0.998	0.65988	1.021	0.37552	0.977	0.827	0.825	1.174	1.199
A0A024RBG1	Diphosphoinositol polyphosphate phosphohydrolase NUDT4B OS=Homo sapiens OX=9606 GN=NUDT4B PE=3 SV=1	NUDT4B	20.434	32.6	4	7	1	1.293	0.028779	0.977	0.46562	1.323	0.652	0.843	1.277	1.247
A0A096LP01	Small integral membrane protein 26 OS=Homo sapiens OX=9606 GN=SMIM26 PE=3 SV=1	SMIM26	10.908	16.8	1	1	1	0.956		1.068		0.895	0.639	0.611	1.341	1.432
A0A0B4J2F0	Protein PIGBOS1 OS=Homo sapiens OX=9606 GN=PIGBOS1 PE=3 SV=1	PIGBOS1	6.3133	18.5	1	1	1
A0AV96	RNA-binding protein 47 OS=Homo sapiens OX=9606 GN=RBM47 PE=1 SV=2	RBM47	64.098	21.4	10	15	10	1.173	0.075538	0.947	0.8457	1.239	0.768	0.901	1.229	1.164
A0AVF1	Intraflagellar transport protein 56 OS=Homo sapiens OX=9606 GN=TTC26 PE=2 SV=1	TTC26	64.177	3.6	1	1	1	0.978		0.881		1.11	0.898	0.878	1.198	1.056
A0AVT1	Ubiquitin-like modifier-activating enzyme 6 OS=Homo sapiens OX=9606 GN=UBA6 PE=1 SV=1	UBA6	117.97	19.6	20	26	20	0.912	0.40056	0.959	0.057941	0.951	0.955	0.871	1.101	1.056
A0FGR8	Extended synaptotagmin-2 OS=Homo sapiens OX=9606 GN=ESYT2 PE=1 SV=1	ESYT2	102.36	30.5	23	38	23	0.943	0.133184	0.937	0.0039604	1.006	1.069	1.008	1.012	0.948
A0JD36	T cell receptor delta variable 2 OS=Homo sapiens OX=9606 GN=TRDV2 PE=1 SV=1	TRDV2	12.944	9.6	1	1	1	0.539		1.194		0.451	1.067	0.575	1.09	1.301
A0JLT2	Mediator of RNA polymerase II transcription subunit 19 OS=Homo sapiens OX=9606 GN=MED19 PE=1 SV=2	MED19	26.273	4.5	1	1	1
A0JNW5	UHRF1-binding protein 1-like OS=Homo sapiens OX=9606 GN=UHRF1BP1L PE=1 SV=2	UHRF1BP1L	164.2	0.8	1	1	1
A0MZ66	Shootin-1 OS=Homo sapiens OX=9606 GN=SHTN1 PE=1 SV=4	SHTN1	71.639	35.5	20	30	20	1.108	0.00071921	1.012	0.5866	1.095	0.831	0.921	1.128	1.142
A0PJW6	Transmembrane protein 223 OS=Homo sapiens OX=9606 GN=TMEM223 PE=1 SV=1	TMEM223	22.049	7.4	2	2	2	0.93		0.798		1.165	1.121	1.043	1.039	0.829
A1A4S6	Rho GTPase-activating protein 10 OS=Homo sapiens OX=9606 GN=ARHGAP10 PE=1 SV=1	ARHGAP10	89.374	1.3	1	2	1	0.977		1.126		0.868	1.182	1.155	0.788	0.887
A1L0T0	Acetolactate synthase-like protein OS=Homo sapiens OX=9606 GN=ILVBL PE=1 SV=2	ILVBL	67.867	14.1	7	10	7	1.108	0.3493	1.363	0.00119738	0.813	0.994	1.101	0.794	1.082
A1L188	NADH dehydrogenase [ubiquinone] 1 alpha subcomplex assembly factor 8 OS=Homo sapiens OX=9606 GN=NDUFAF8 PE=1 SV=1	NDUFAF8	7.7558	17.6	1	1	1
A1L390	Pleckstrin homology domain-containing family G member 3 OS=Homo sapiens OX=9606 GN=PLEKHG3 PE=1 SV=1	PLEKHG3	134.41	10.8	9	10	9	1.152	0.87596	0.844	0.47188	1.365	0.44	0.507	1.677	1.416
A1X283	SH3 and PX domain-containing protein 2B OS=Homo sapiens OX=9606 GN=SH3PXD2B PE=1 SV=3	SH3PXD2B	101.58	5.2	5	5	4
A2A3N6	Putative PIP5K1A and PSMD4-like protein OS=Homo sapiens OX=9606 GN=PIPSL PE=5 SV=1	PIPSL	95.047	8	7	12	0
A2RRD8	Zinc finger protein 320 OS=Homo sapiens OX=9606 GN=ZNF320 PE=1 SV=1	ZNF320	59.326	9.4	5	6	0
A2RRP1	Neuroblastoma-amplified sequence OS=Homo sapiens OX=9606 GN=NBAS PE=1 SV=2	NBAS	268.57	3.6	8	8	8	1.126	0.60732	1.116	0.27862	1.009	0.688	0.775	1.177	1.314
A2RU67	Protein FAM234B OS=Homo sapiens OX=9606 GN=FAM234B PE=1 SV=1	FAM234B	67.038	2.1	1	1	1
A2RUC4	tRNA wybutosine-synthesizing protein 5 OS=Homo sapiens OX=9606 GN=TYW5 PE=1 SV=1	TYW5	36.547	2.5	1	1	1
A2RUS2	DENN domain-containing protein 3 OS=Homo sapiens OX=9606 GN=DENND3 PE=1 SV=2	DENND3	135.89	0.8	1	1	1	1.163		0.419		2.776	1.556	1.809	0.453	0.19
A3KMH1	von Willebrand factor A domain-containing protein 8 OS=Homo sapiens OX=9606 GN=VWA8 PE=1 SV=2	VWA8	214.82	11	18	21	18	1.155	0.098296	0.877	0.0039215	1.317	0.859	0.992	1.18	1.035
A3KN83	Protein strawberry notch homolog 1 OS=Homo sapiens OX=9606 GN=SBNO1 PE=1 SV=1	SBNO1	154.31	18.7	18	19	18	1.241	1.73319e-05	1.049	0.9145	1.183	1.013	1.257	0.838	0.879
A4D1E9	GTP-binding protein 10 OS=Homo sapiens OX=9606 GN=GTPBP10 PE=1 SV=1	GTPBP10	42.932	25.1	8	9	8	1.166	0.173904	1.146	0.157685	1.017	0.849	0.99	1.005	1.152
A4D1U4	Protein LCHN OS=Homo sapiens OX=9606 GN=LCHN PE=1 SV=1	LCHN	51.445	2	1	1	1
A4UGR9	Xin actin-binding repeat-containing protein 2 OS=Homo sapiens OX=9606 GN=XIRP2 PE=1 SV=2	XIRP2	382.3	0.5	2	5	2	0.827	0.150644	0.886	0.35058	0.933	0.831	0.687	1.267	1.122
A5PLL7	Transmembrane protein 189 OS=Homo sapiens OX=9606 GN=TMEM189 PE=1 SV=3	TMEM189	31.135	11.5	3	6	3	0.799	0.118782	0.886	0.29382	0.902	1.12	0.895	1.071	0.949
A5PLN9	Trafficking protein particle complex subunit 13 OS=Homo sapiens OX=9606 GN=TRAPPC13 PE=1 SV=2	TRAPPC13	46.523	4.1	2	2	2	1.059		0.897		1.181	0.984	1.042	1.052	0.944
A5YKK6	CCR4-NOT transcription complex subunit 1 OS=Homo sapiens OX=9606 GN=CNOT1 PE=1 SV=2	CNOT1	266.94	16.7	32	49	32	1.155	5.6854e-05	0.946	0.31282	1.221	0.939	1.085	1.027	0.972
A5YM69	Rho guanine nucleotide exchange factor 35 OS=Homo sapiens OX=9606 GN=ARHGEF35 PE=1 SV=1	ARHGEF35	53.286	2.9	1	2	1	1.386		0.695		1.994	0.044	0.061	2.342	1.628
A6ND36	Protein FAM83G OS=Homo sapiens OX=9606 GN=FAM83G PE=1 SV=2	FAM83G	90.834	4.1	3	3	3	0.83		0.764		1.086	0.77	0.639	1.497	1.143
A6NDG6	Glycerol-3-phosphate phosphatase OS=Homo sapiens OX=9606 GN=PGP PE=1 SV=1	PGP	34.006	24	6	12	6	0.89	0.90928	1	0.85688	0.89	1.377	1.225	0.709	0.709
A6NDR6	Putative homeobox protein Meis3-like 1 OS=Homo sapiens OX=9606 GN=MEIS3P1 PE=5 SV=2	MEIS3P1	30.204	2.9	1	1	1	1.156		1.28		0.903	1.455	1.682	0.375	0.48
A6NDU8	UPF0600 protein C5orf51 OS=Homo sapiens OX=9606 GN=C5orf51 PE=1 SV=1	C5orf51	33.62	20.1	4	5	4	0.943	0.72408	1.24	0.185899	0.76	1.353	1.276	0.609	0.755
A6NED2	RCC1 domain-containing protein 1 OS=Homo sapiens OX=9606 GN=RCCD1 PE=1 SV=1	RCCD1	40.078	8	2	3	2
A6NFI3	Zinc finger protein 316 OS=Homo sapiens OX=9606 GN=ZNF316 PE=1 SV=1	ZNF316	108.44	3.4	3	3	3	0.947		0.836		1.133	0.658	0.623	1.504	1.257
A6NFY7	Succinate dehydrogenase assembly factor 1, mitochondrial OS=Homo sapiens OX=9606 GN=SDHAF1 PE=1 SV=1	SDHAF1	12.806	13.9	1	1	1
A6NHL2	Tubulin alpha chain-like 3 OS=Homo sapiens OX=9606 GN=TUBAL3 PE=1 SV=2	TUBAL3	49.908	10.3	5	16	1	0.979		0.948		1.033	1.268	1.241	0.774	0.734
A6NHQ2	rRNA/tRNA 2'-O-methyltransferase fibrillarin-like protein 1 OS=Homo sapiens OX=9606 GN=FBLL1 PE=3 SV=2	FBLL1	34.803	11.1	3	6	1	1.096	0.2812	1.026	0.186444	1.068	0.937	1.027	1.013	1.039
A6NHR9	Structural maintenance of chromosomes flexible hinge domain-containing protein 1 OS=Homo sapiens OX=9606 GN=SMCHD1 PE=1 SV=2	SMCHD1	226.37	20.2	34	43	34	1.085	0.002503	1.102	7.6597e-05	0.985	1.087	1.179	0.823	0.907
A6NHX0	Cytosolic arginine sensor for mTORC1 subunit 2 OS=Homo sapiens OX=9606 GN=CASTOR2 PE=1 SV=3	CASTOR2	36.056	3.6	1	1	1
A6NIH7	Protein unc-119 homolog B OS=Homo sapiens OX=9606 GN=UNC119B PE=1 SV=1	UNC119B	28.136	27.1	4	4	4	1.141		0.952		1.199	0.911	1.039	1.059	1.008
A6NKD9	Coiled-coil domain-containing protein 85C OS=Homo sapiens OX=9606 GN=CCDC85C PE=1 SV=1	CCDC85C	45.209	8.1	2	2	2	1.105		1.061		1.041	0.962	1.063	0.963	1.022
A6NKF1	SAC3 domain-containing protein 1 OS=Homo sapiens OX=9606 GN=SAC3D1 PE=1 SV=2	SAC3D1	43.553	3.2	1	1	1
A6NKT7	RanBP2-like and GRIP domain-containing protein 3 OS=Homo sapiens OX=9606 GN=RGPD3 PE=3 SV=2	RGPD3	197.48	17.1	30	48	1	0.976		1.088		0.897	0.954	0.931	1.021	1.111
A7E2V4	Zinc finger SWIM domain-containing protein 8 OS=Homo sapiens OX=9606 GN=ZSWIM8 PE=1 SV=1	ZSWIM8	197.3	0.7	1	1	1
A8CG34	Nuclear envelope pore membrane protein POM 121C OS=Homo sapiens OX=9606 GN=POM121C PE=1 SV=3	POM121C	125.09	5	6	8	1
A8MPP1	Putative ATP-dependent RNA helicase DDX11-like protein 8 OS=Homo sapiens OX=9606 GN=DDX11L8 PE=1 SV=1	DDX11L8	101.81	6.8	6	8	6	1.339	0.031678	0.989	0.797	1.354	1.183	1.584	0.551	0.545
A8MTT3	Protein CEBPZOS OS=Homo sapiens OX=9606 GN=CEBPZOS PE=1 SV=2	CEBPZOS	9.3358	10	1	1	1	0.977		0.985		0.992	1.168	1.141	0.861	0.848
A8MW92	PHD finger protein 20-like protein 1 OS=Homo sapiens OX=9606 GN=PHF20L1 PE=1 SV=2	PHF20L1	115.01	0.9	1	1	1
A8MXV4	Nucleoside diphosphate-linked moiety X motif 19 OS=Homo sapiens OX=9606 GN=NUDT19 PE=1 SV=1	NUDT19	42.233	3.2	1	1	1
B4DXR9	Zinc finger protein 732 OS=Homo sapiens OX=9606 GN=ZNF732 PE=2 SV=1	ZNF732	67.839	7	4	4	0
C9JLW8	Mapk-regulated corepressor-interacting protein 1 OS=Homo sapiens OX=9606 GN=MCRIP1 PE=1 SV=1	MCRIP1	10.92	29.9	2	2	2	1.004		1.129		0.889	1.028	1.032	0.917	1.035
E9PRG8	Uncharacterized protein C11orf98 OS=Homo sapiens OX=9606 GN=C11orf98 PE=4 SV=2	C11orf98	14.234	40.7	5	7	5	0.83	0.33146	1.206	0.30686	0.688	1.15	0.954	0.855	1.031
L0R6Q1	SLC35A4 upstream open reading frame protein OS=Homo sapiens OX=9606 GN=SLC35A4 PE=3 SV=1	SLC35A4	11.133	30.1	2	2	2	0.792	0.066317	0.863	0.22626	0.918	1.21	0.958	1.002	0.865
L0R8F8	MIEF1 upstream open reading frame protein OS=Homo sapiens OX=9606 GN=MIEF1 PE=1 SV=1	MIEF1	8.4447	17.1	1	1	1
O00115	Deoxyribonuclease-2-alpha OS=Homo sapiens OX=9606 GN=DNASE2 PE=1 SV=2	DNASE2	39.58	11.1	4	6	4	0.934	0.6777	0.944	0.094682	0.989	0.883	0.825	1.222	1.153
O00116	Alkyldihydroxyacetonephosphate synthase, peroxisomal OS=Homo sapiens OX=9606 GN=AGPS PE=1 SV=1	AGPS	72.911	44.8	21	40	21	0.951	0.20482	1.152	2.4232e-05	0.826	0.972	0.924	0.983	1.132
O00124	UBX domain-containing protein 8 OS=Homo sapiens OX=9606 GN=UBXN8 PE=1 SV=2	UBXN8	30.541	7.8	1	1	1
O00139	Kinesin-like protein KIF2A OS=Homo sapiens OX=9606 GN=KIF2A PE=1 SV=3	KIF2A	79.954	18.6	12	13	11	1.224	0.065978	1.069	0.048825	1.145	0.831	1.017	1.063	1.136
O00142	Thymidine kinase 2, mitochondrial OS=Homo sapiens OX=9606 GN=TK2 PE=1 SV=4	TK2	31.004	6	2	2	2	0.973		0.796		1.222	1.132	1.101	1	0.796
O00148	ATP-dependent RNA helicase DDX39A OS=Homo sapiens OX=9606 GN=DDX39A PE=1 SV=2	DDX39A	49.129	52.2	21	46	8	0.964	0.75132	1.03	0.56782	0.936	0.67	0.646	1.319	1.359
O00151	PDZ and LIM domain protein 1 OS=Homo sapiens OX=9606 GN=PDLIM1 PE=1 SV=4	PDLIM1	36.071	70.2	19	49	19	1.029	0.81646	1.002	0.49488	1.027	0.665	0.684	1.331	1.334
O00154	Cytosolic acyl coenzyme A thioester hydrolase OS=Homo sapiens OX=9606 GN=ACOT7 PE=1 SV=3	ACOT7	41.796	31.1	9	18	9	1.054	0.183679	1.035	0.9722	1.018	1.034	1.09	0.916	0.948
O00159	Unconventional myosin-Ic OS=Homo sapiens OX=9606 GN=MYO1C PE=1 SV=4	MYO1C	121.68	31.6	29	45	29	0.971	0.29252	0.991	0.34486	0.98	0.903	0.877	1.142	1.132
O00161	Synaptosomal-associated protein 23 OS=Homo sapiens OX=9606 GN=SNAP23 PE=1 SV=1	SNAP23	23.354	49.3	7	14	7	1.203	0.136199	0.798	0.030319	1.508	0.788	0.948	1.314	1.049
O00165	HCLS1-associated protein X-1 OS=Homo sapiens OX=9606 GN=HAX1 PE=1 SV=2	HAX1	31.62	25.4	5	5	5	0.966	0.34864	1.071	0.39132	0.902	1.074	1.038	0.862	0.923
O00170	AH receptor-interacting protein OS=Homo sapiens OX=9606 GN=AIP PE=1 SV=2	AIP	37.636	41.2	11	20	11	0.874	0.19616	0.895	0.060423	0.977	1.199	1.048	0.93	0.832
O00178	GTP-binding protein 1 OS=Homo sapiens OX=9606 GN=GTPBP1 PE=1 SV=3	GTPBP1	72.453	12.9	7	10	7	1.008	0.71876	0.905	0.30368	1.114	1.188	1.198	0.86	0.778
O00186	Syntaxin-binding protein 3 OS=Homo sapiens OX=9606 GN=STXBP3 PE=1 SV=2	STXBP3	67.764	16.4	9	11	9	1.112	0.075983	0.991	0.75762	1.122	0.829	0.922	1.142	1.132
O00193	Small acidic protein OS=Homo sapiens OX=9606 GN=SMAP PE=1 SV=1	SMAP	20.332	21.3	7	12	7	0.909	0.29956	1.012	0.88406	0.898	1.048	0.953	1.034	1.046
O00194	Ras-related protein Rab-27B OS=Homo sapiens OX=9606 GN=RAB27B PE=1 SV=4	RAB27B	24.608	8.3	1	1	1	1.334		0.969		1.377	0.628	0.838	1.296	1.256
O00203	AP-3 complex subunit beta-1 OS=Homo sapiens OX=9606 GN=AP3B1 PE=1 SV=3	AP3B1	121.32	18.6	18	21	18	0.913	0.154376	1.078	0.23686	0.847	1.2	1.096	0.835	0.9
O00204	Sulfotransferase family cytosolic 2B member 1 OS=Homo sapiens OX=9606 GN=SULT2B1 PE=1 SV=2	SULT2B1	41.307	6.6	1	1	1	0.876		0.907		0.966	0.808	0.708	1.321	1.198
O00214	Galectin-8 OS=Homo sapiens OX=9606 GN=LGALS8 PE=1 SV=4	LGALS8	35.808	9.1	3	3	3	0.928		0.952		0.975	0.836	0.776	1.239	1.179
O00217	NADH dehydrogenase [ubiquinone] iron-sulfur protein 8, mitochondrial OS=Homo sapiens OX=9606 GN=NDUFS8 PE=1 SV=1	NDUFS8	23.705	34.8	7	13	7	0.844	0.0041198	1.072	0.048	0.787	1.076	0.908	1.007	1.08
O00220	Tumor necrosis factor receptor superfamily member 10A OS=Homo sapiens OX=9606 GN=TNFRSF10A PE=1 SV=3	TNFRSF10A	50.089	11.3	5	5	5	1.119	0.42792	1.183	0.031895	0.946	0.67	0.75	1.187	1.404
O00221	NF-kappa-B inhibitor epsilon OS=Homo sapiens OX=9606 GN=NFKBIE PE=1 SV=3	NFKBIE	52.863	5.6	2	2	2	1.133		0.886		1.279	0.935	1.059	1.074	0.952
O00231	26S proteasome non-ATPase regulatory subunit 11 OS=Homo sapiens OX=9606 GN=PSMD11 PE=1 SV=3	PSMD11	47.463	47.2	17	35	17	1.052	0.34082	0.929	0.0007589	1.132	1.051	1.106	0.978	0.909
O00232	26S proteasome non-ATPase regulatory subunit 12 OS=Homo sapiens OX=9606 GN=PSMD12 PE=1 SV=3	PSMD12	52.904	41.4	20	38	20	1.026	0.166899	0.92	0.022015	1.115	1.094	1.122	0.946	0.87
O00233	26S proteasome non-ATPase regulatory subunit 9 OS=Homo sapiens OX=9606 GN=PSMD9 PE=1 SV=3	PSMD9	24.682	31.4	7	14	7	1.097	0.00123639	0.906	0.169125	1.211	1.164	1.277	0.821	0.744
O00244	Copper transport protein ATOX1 OS=Homo sapiens OX=9606 GN=ATOX1 PE=1 SV=1	ATOX1	7.4016	67.6	5	8	5	0.717	0.086298	1.023	0.64056	0.701	1.725	1.236	0.528	0.54
O00255	Menin OS=Homo sapiens OX=9606 GN=MEN1 PE=1 SV=4	MEN1	68.023	13.3	6	8	6	1.035	0.61394	1.115	0.37442	0.928	0.856	0.886	1.139	1.27
O00257	E3 SUMO-protein ligase CBX4 OS=Homo sapiens OX=9606 GN=CBX4 PE=1 SV=3	CBX4	61.367	2.3	1	2	1
O00264	Membrane-associated progesterone receptor component 1 OS=Homo sapiens OX=9606 GN=PGRMC1 PE=1 SV=3	PGRMC1	21.671	37.4	9	12	8	1.131	0.57552	1.063	0.50536	1.064	1.239	1.401	0.687	0.73
O00267	Transcription elongation factor SPT5 OS=Homo sapiens OX=9606 GN=SUPT5H PE=1 SV=1	SUPT5H	121	27.2	25	38	25	1.07	0.35376	0.973	0.41096	1.1	0.727	0.778	1.267	1.233
O00268	Transcription initiation factor TFIID subunit 4 OS=Homo sapiens OX=9606 GN=TAF4 PE=1 SV=2	TAF4	110.11	4.3	3	3	3	1.113		0.896		1.242	0.779	0.867	1.255	1.125
O00273	DNA fragmentation factor subunit alpha OS=Homo sapiens OX=9606 GN=DFFA PE=1 SV=1	DFFA	36.521	42	11	17	11	1.075	0.58224	1.04	0.83416	1.034	1.196	1.286	0.725	0.754
O00291	Huntingtin-interacting protein 1 OS=Homo sapiens OX=9606 GN=HIP1 PE=1 SV=5	HIP1	116.22	6.8	7	8	6	0.852	0.66654	0.759	0.69858	1.123	1.545	1.317	0.652	0.495
O00299	Chloride intracellular channel protein 1 OS=Homo sapiens OX=9606 GN=CLIC1 PE=1 SV=4	CLIC1	26.922	58.1	12	40	12	0.885	4.6361e-08	0.842	3.23075e-12	1.051	1.112	0.984	1.049	0.883
O00303	Eukaryotic translation initiation factor 3 subunit F OS=Homo sapiens OX=9606 GN=EIF3F PE=1 SV=1	EIF3F	37.563	32.5	11	20	11	1.034	0.3374	0.941	0.36916	1.099	1.036	1.071	0.988	0.93
O00308	NEDD4-like E3 ubiquitin-protein ligase WWP2 OS=Homo sapiens OX=9606 GN=WWP2 PE=1 SV=2	WWP2	98.911	6	5	6	3	1.078	0.40076	1.093	0.43728	0.986	0.896	0.966	1.028	1.124
O00330	Pyruvate dehydrogenase protein X component, mitochondrial OS=Homo sapiens OX=9606 GN=PDHX PE=1 SV=3	PDHX	54.122	19.6	9	15	9	0.819	0.149403	0.956	0.185976	0.857	0.979	0.802	1.151	1.1
O00391	Sulfhydryl oxidase 1 OS=Homo sapiens OX=9606 GN=QSOX1 PE=1 SV=3	QSOX1	82.577	3.7	2	2	2
O00399	Dynactin subunit 6 OS=Homo sapiens OX=9606 GN=DCTN6 PE=1 SV=1	DCTN6	20.747	4.7	1	1	1	0.732		0.935		0.783	1.119	0.819	1.085	1.014
O00400	Acetyl-coenzyme A transporter 1 OS=Homo sapiens OX=9606 GN=SLC33A1 PE=1 SV=1	SLC33A1	60.908	2	1	1	1	1.13		0.841		1.344	0.892	1.008	1.155	0.971
O00401	Neural Wiskott-Aldrich syndrome protein OS=Homo sapiens OX=9606 GN=WASL PE=1 SV=2	WASL	54.826	8.5	4	4	4	0.859	0.157062	0.89	0.3375	0.965	1.184	1.017	0.967	0.861
O00410	Importin-5 OS=Homo sapiens OX=9606 GN=IPO5 PE=1 SV=4	IPO5	123.63	39.7	34	80	33	1.082	0.0113592	0.781	1.62481e-12	1.385	0.923	0.999	1.186	0.926
O00411	DNA-directed RNA polymerase, mitochondrial OS=Homo sapiens OX=9606 GN=POLRMT PE=1 SV=2	POLRMT	138.62	7	7	8	7	1.058	0.51322	1.234	0.057624	0.857	1.027	1.087	0.843	1.04
O00418	Eukaryotic elongation factor 2 kinase OS=Homo sapiens OX=9606 GN=EEF2K PE=1 SV=2	EEF2K	82.143	2.1	1	1	1
O00422	Histone deacetylase complex subunit SAP18 OS=Homo sapiens OX=9606 GN=SAP18 PE=1 SV=1	SAP18	17.561	40.5	9	23	9	1.047	0.7949	0.942	0.087757	1.111	0.677	0.709	1.33	1.253
O00425	Insulin-like growth factor 2 mRNA-binding protein 3 OS=Homo sapiens OX=9606 GN=IGF2BP3 PE=1 SV=2	IGF2BP3	63.704	29.4	14	20	11	1.544	0.0099994	0.894	0.76318	1.727	1.288	1.989	0.358	0.32
O00429	Dynamin-1-like protein OS=Homo sapiens OX=9606 GN=DNM1L PE=1 SV=2	DNM1L	81.876	36	23	32	23	1.176	0.00084117	0.989	0.59934	1.189	1.084	1.275	0.816	0.807
O00442	RNA 3'-terminal phosphate cyclase OS=Homo sapiens OX=9606 GN=RTCA PE=1 SV=1	RTCA	39.336	4.9	2	2	2	1.128		0.869		1.298	0.866	0.977	1.167	1.014
O00443	Phosphatidylinositol 4-phosphate 3-kinase C2 domain-containing subunit alpha OS=Homo sapiens OX=9606 GN=PIK3C2A PE=1 SV=2	PIK3C2A	190.68	10.6	15	20	15	1.069	0.92118	1.305	3.9095e-06	0.819	0.807	0.863	1.022	1.334
O00458	Interferon-related developmental regulator 1 OS=Homo sapiens OX=9606 GN=IFRD1 PE=1 SV=4	IFRD1	50.268	12.6	4	4	4	0.824	0.00163546	1.154	0.24566	0.714	1.342	1.106	0.753	0.869
O00461	Golgi integral membrane protein 4 OS=Homo sapiens OX=9606 GN=GOLIM4 PE=1 SV=1	GOLIM4	81.879	13.1	8	12	8	0.88	0.37618	1.425	0.38748	0.618	1.262	1.11	0.664	0.946
O00462	Beta-mannosidase OS=Homo sapiens OX=9606 GN=MANBA PE=1 SV=3	MANBA	100.89	4.1	4	4	3	0.984		1.045		0.942	0.803	0.79	1.187	1.241
O00468	Agrin OS=Homo sapiens OX=9606 GN=AGRN PE=1 SV=6	AGRN	217.32	10.8	16	18	16	0.937	0.84212	1.023	0.6554	0.916	0.636	0.596	1.365	1.397
O00469	Procollagen-lysine,2-oxoglutarate 5-dioxygenase 2 OS=Homo sapiens OX=9606 GN=PLOD2 PE=1 SV=2	PLOD2	84.685	16	10	12	10	0.633	7.6596e-05	0.958	0.85372	0.661	2.024	1.281	0.379	0.363
O00471	Exocyst complex component 5 OS=Homo sapiens OX=9606 GN=EXOC5 PE=1 SV=1	EXOC5	81.852	13.7	9	11	9	0.984	0.70142	1.022	0.16994	0.963	0.825	0.812	1.168	1.194
O00483	Cytochrome c oxidase subunit NDUFA4 OS=Homo sapiens OX=9606 GN=NDUFA4 PE=1 SV=1	NDUFA4	9.3697	55.6	5	9	5	0.938	0.14396	1.017	0.20588	0.922	1.008	0.945	1.026	1.043
O00487	26S proteasome non-ATPase regulatory subunit 14 OS=Homo sapiens OX=9606 GN=PSMD14 PE=1 SV=1	PSMD14	34.577	30.3	10	19	10	0.991	0.7857	0.926	0.22852	1.07	1.041	1.032	0.991	0.918
O00488	Zinc finger protein 593 OS=Homo sapiens OX=9606 GN=ZNF593 PE=1 SV=2	ZNF593	15.199	45.5	6	10	6	0.889	0.032482	1.037	0.94592	0.857	0.929	0.826	1.095	1.136
O00499	Myc box-dependent-interacting protein 1 OS=Homo sapiens OX=9606 GN=BIN1 PE=1 SV=1	BIN1	64.699	29.2	13	18	13	1.139	0.116563	0.936	0.31864	1.217	1.209	1.377	0.721	0.675
O00505	Importin subunit alpha-4 OS=Homo sapiens OX=9606 GN=KPNA3 PE=1 SV=2	KPNA3	57.81	14.4	8	13	3	1.098	0.108197	0.82	0.00103826	1.339	0.796	0.874	1.306	1.071
O00506	Serine/threonine-protein kinase 25 OS=Homo sapiens OX=9606 GN=STK25 PE=1 SV=1	STK25	48.111	14.6	6	10	2
O00515	Ladinin-1 OS=Homo sapiens OX=9606 GN=LAD1 PE=1 SV=2	LAD1	57.13	33.7	15	28	15	1.488	0.9925	0.643	2.4126e-07	2.314	0.201	0.299	2.172	1.397
O00541	Pescadillo homolog OS=Homo sapiens OX=9606 GN=PES1 PE=1 SV=1	PES1	68.002	23.3	13	26	13	1.107	0.055558	0.978	0.68936	1.132	0.937	1.037	1.046	1.023
O00560	Syntenin-1 OS=Homo sapiens OX=9606 GN=SDCBP PE=1 SV=1	SDCBP	32.444	7	2	2	2	1.195		1.143		1.045	0.64	0.765	1.216	1.39
O00566	U3 small nucleolar ribonucleoprotein protein MPP10 OS=Homo sapiens OX=9606 GN=MPHOSPH10 PE=1 SV=2	MPHOSPH10	78.863	17.9	10	15	10	1.091	0.099998	0.956	0.62648	1.141	0.91	0.993	1.086	1.038
O00567	Nucleolar protein 56 OS=Homo sapiens OX=9606 GN=NOP56 PE=1 SV=4	NOP56	66.049	52.7	25	42	25	0.975	0.443	1.233	2.305e-05	0.791	1.097	1.07	0.831	1.025
O00571	ATP-dependent RNA helicase DDX3X OS=Homo sapiens OX=9606 GN=DDX3X PE=1 SV=3	DDX3X	73.243	56.3	37	96	36	0.987	0.56376	0.986	0.69552	1.001	1.011	0.998	1.015	1.001
O00584	Ribonuclease T2 OS=Homo sapiens OX=9606 GN=RNASET2 PE=1 SV=2	RNASET2	29.48	20.7	4	7	4	1.258	0.62036	1.374	0.050285	0.916	0.306	0.385	1.381	1.897
O00592	Podocalyxin OS=Homo sapiens OX=9606 GN=PODXL PE=1 SV=2	PODXL	58.635	8.2	5	9	5	1.016	0.75904	0.823	0.27384	1.235	1.215	1.234	0.88	0.724
O00622	Protein CYR61 OS=Homo sapiens OX=9606 GN=CYR61 PE=1 SV=1	CYR61	42.026	15.7	6	7	6	0.819	0.0005818	1.837	2.3727e-06	0.446	0.802	0.657	0.888	1.631
O00625	Pirin OS=Homo sapiens OX=9606 GN=PIR PE=1 SV=1	PIR	32.113	37.2	8	11	8	0.643	6.4041e-05	1.071	0.68726	0.6	1.994	1.282	0.367	0.393
O00629	Importin subunit alpha-3 OS=Homo sapiens OX=9606 GN=KPNA4 PE=1 SV=1	KPNA4	57.886	17.3	8	11	3	1.022	0.92746	1.002	0.76812	1.02	1.181	1.207	0.803	0.805
O00712	Nuclear factor 1 B-type OS=Homo sapiens OX=9606 GN=NFIB PE=1 SV=2	NFIB	47.441	5.7	2	3	1
O00743	Serine/threonine-protein phosphatase 6 catalytic subunit OS=Homo sapiens OX=9606 GN=PPP6C PE=1 SV=1	PPP6C	35.144	36.7	10	15	10	0.938	0.54944	0.789	0.054025	1.189	1.166	1.094	0.98	0.773
O00746	Nucleoside diphosphate kinase, mitochondrial OS=Homo sapiens OX=9606 GN=NME4 PE=1 SV=1	NME4	20.658	21.4	3	4	3	1.083		1.316		0.823	0.94	1.018	0.882	1.161
O00750	Phosphatidylinositol 4-phosphate 3-kinase C2 domain-containing subunit beta OS=Homo sapiens OX=9606 GN=PIK3C2B PE=1 SV=2	PIK3C2B	184.77	0.7	1	1	1
O00754	Lysosomal alpha-mannosidase OS=Homo sapiens OX=9606 GN=MAN2B1 PE=1 SV=3	MAN2B1	113.74	8	8	10	8	0.996	0.96332	0.91	0.73832	1.095	0.695	0.692	1.385	1.26
O00762	Ubiquitin-conjugating enzyme E2 C OS=Homo sapiens OX=9606 GN=UBE2C PE=1 SV=1	UBE2C	19.652	50.8	7	10	7	1.138	0.093817	1.091	0.46164	1.043	0.856	0.974	1.012	1.104
O00764	Pyridoxal kinase OS=Homo sapiens OX=9606 GN=PDXK PE=1 SV=1	PDXK	35.102	24.4	9	20	9	1.028	0.75832	0.882	0.086916	1.166	1.063	1.093	0.971	0.856
O00767	Acyl-CoA desaturase OS=Homo sapiens OX=9606 GN=SCD PE=1 SV=2	SCD	41.522	14.5	4	5	4	0.984	0.908	1.049	0.4355	0.938	0.94	0.925	1.051	1.102
O14497	AT-rich interactive domain-containing protein 1A OS=Homo sapiens OX=9606 GN=ARID1A PE=1 SV=3	ARID1A	242.04	15.2	23	30	23	0.948	0.84042	0.872	0.0070171	1.087	0.705	0.668	1.401	1.221
O14519	Cyclin-dependent kinase 2-associated protein 1 OS=Homo sapiens OX=9606 GN=CDK2AP1 PE=1 SV=1	CDK2AP1	12.365	8.7	1	1	1	0.865		1.013		0.854	0.901	0.779	1.166	1.181
O14521	Succinate dehydrogenase [ubiquinone] cytochrome b small subunit, mitochondrial OS=Homo sapiens OX=9606 GN=SDHD PE=1 SV=1	SDHD	17.043	10.7	2	2	2
O14530	Thioredoxin domain-containing protein 9 OS=Homo sapiens OX=9606 GN=TXNDC9 PE=1 SV=2	TXNDC9	26.534	25.7	5	7	5	0.873	0.14844	0.955	0.60802	0.914	1.291	1.127	0.841	0.803
O14545	TRAF-type zinc finger domain-containing protein 1 OS=Homo sapiens OX=9606 GN=TRAFD1 PE=1 SV=1	TRAFD1	64.84	16.8	8	16	8	1.242	1.96409e-05	0.973	0.90096	1.276	1.216	1.51	0.635	0.618
O14548	Cytochrome c oxidase subunit 7A-related protein, mitochondrial OS=Homo sapiens OX=9606 GN=COX7A2L PE=1 SV=2	COX7A2L	12.615	34.2	4	6	4	0.892	0.0127633	1.106	0.056099	0.807	1.255	1.12	0.794	0.878
O14556	Glyceraldehyde-3-phosphate dehydrogenase, testis-specific OS=Homo sapiens OX=9606 GN=GAPDHS PE=1 SV=2	GAPDHS	44.501	6.9	2	4	1
O14561	Acyl carrier protein, mitochondrial OS=Homo sapiens OX=9606 GN=NDUFAB1 PE=1 SV=3	NDUFAB1	17.417	21.2	4	17	4	1.077	0.39284	0.973	0.25374	1.107	0.768	0.827	1.233	1.2
O14562	Ubiquitin domain-containing protein UBFD1 OS=Homo sapiens OX=9606 GN=UBFD1 PE=1 SV=2	UBFD1	33.382	22	4	6	4	1.071	0.816	0.95	0.72552	1.127	1.087	1.164	0.904	0.859
O14569	Cytochrome b561 domain-containing protein 2 OS=Homo sapiens OX=9606 GN=CYB561D2 PE=1 SV=1	CYB561D2	23.973	5.4	1	1	1
O14578	Citron Rho-interacting kinase OS=Homo sapiens OX=9606 GN=CIT PE=1 SV=2	CIT	231.43	8.5	16	19	16	1.141	0.084662	0.946	0.79578	1.206	1.005	1.147	0.991	0.937
O14579	Coatomer subunit epsilon OS=Homo sapiens OX=9606 GN=COPE PE=1 SV=3	COPE	34.482	31.2	9	16	9	1.012	0.39752	0.962	0.6939	1.052	1.062	1.075	0.956	0.92
O14617	AP-3 complex subunit delta-1 OS=Homo sapiens OX=9606 GN=AP3D1 PE=1 SV=1	AP3D1	130.16	18	17	21	17	0.981	0.93246	1.103	0.21702	0.889	1.121	1.1	0.854	0.942
O14618	Copper chaperone for superoxide dismutase OS=Homo sapiens OX=9606 GN=CCS PE=1 SV=1	CCS	29.04	3.3	1	1	1
O14639	Actin-binding LIM protein 1 OS=Homo sapiens OX=9606 GN=ABLIM1 PE=1 SV=3	ABLIM1	87.687	20.6	13	14	13	1.296	0.63038	0.809	0.18064	1.602	0.584	0.757	1.495	1.21
O14641	Segment polarity protein dishevelled homolog DVL-2 OS=Homo sapiens OX=9606 GN=DVL2 PE=1 SV=1	DVL2	78.947	3.9	2	3	1	1.262		1.033		1.222	0.836	1.055	1.042	1.076
O14646	Chromodomain-helicase-DNA-binding protein 1 OS=Homo sapiens OX=9606 GN=CHD1 PE=1 SV=2	CHD1	196.69	9.9	14	16	10	1.007	0.70054	1.329	0.00125959	0.758	0.804	0.81	1.029	1.368
O14647	Chromodomain-helicase-DNA-binding protein 2 OS=Homo sapiens OX=9606 GN=CHD2 PE=1 SV=2	CHD2	211.34	3.9	8	10	4	1.098	0.9686	0.948	0.57586	1.158	1.057	1.161	0.919	0.871
O14653	Golgi SNAP receptor complex member 2 OS=Homo sapiens OX=9606 GN=GOSR2 PE=1 SV=2	GOSR2	24.775	5.2	1	1	1
O14656	Torsin-1A OS=Homo sapiens OX=9606 GN=TOR1A PE=1 SV=1	TOR1A	37.808	13.9	4	7	4	0.983	0.89242	1.131	0.064761	0.869	0.907	0.892	1.039	1.175
O14662	Syntaxin-16 OS=Homo sapiens OX=9606 GN=STX16 PE=1 SV=3	STX16	37.031	9.5	3	4	3	1.016	0.88044	0.992	0.94782	1.024	0.975	0.991	1.03	1.022
O14672	Disintegrin and metalloproteinase domain-containing protein 10 OS=Homo sapiens OX=9606 GN=ADAM10 PE=1 SV=1	ADAM10	84.141	27.7	14	20	14	1.06	0.93382	1.001	0.56672	1.059	0.733	0.777	1.273	1.274
O14681	Etoposide-induced protein 2.4 homolog OS=Homo sapiens OX=9606 GN=EI24 PE=1 SV=4	EI24	38.964	6.8	3	3	3
O14682	Ectoderm-neural cortex protein 1 OS=Homo sapiens OX=9606 GN=ENC1 PE=1 SV=2	ENC1	66.129	9	5	5	5	0.784	0.86222	1.095	0.46344	0.716	0.218	0.171	1.738	1.903
O14684	Prostaglandin E synthase OS=Homo sapiens OX=9606 GN=PTGES PE=1 SV=2	PTGES	17.102	11.8	2	3	2	0.666		0.743		0.896	1.867	1.243	0.534	0.397
O14686	Histone-lysine N-methyltransferase 2D OS=Homo sapiens OX=9606 GN=KMT2D PE=1 SV=2	KMT2D	593.38	1.9	9	9	9	1.16	0.28058	1.1	0.69644	1.055	0.921	1.068	1.006	1.107
O14727	Apoptotic protease-activating factor 1 OS=Homo sapiens OX=9606 GN=APAF1 PE=1 SV=2	APAF1	141.84	1	1	1	1	1.133		0.924		1.226	0.908	1.029	1.082	1
O14730	Serine/threonine-protein kinase RIO3 OS=Homo sapiens OX=9606 GN=RIOK3 PE=1 SV=2	RIOK3	59.092	5.6	3	3	3	0.879	0.23348	1.126	0.21468	0.781	1.097	0.964	0.921	1.037
O14732	Inositol monophosphatase 2 OS=Homo sapiens OX=9606 GN=IMPA2 PE=1 SV=1	IMPA2	31.321	9.7	3	3	3	0.832		0.986		0.844	1.494	1.243	0.647	0.638
O14733	Dual specificity mitogen-activated protein kinase kinase 7 OS=Homo sapiens OX=9606 GN=MAP2K7 PE=1 SV=2	MAP2K7	47.484	2.9	1	1	1	1.014		1.15		0.882	1.208	1.225	0.733	0.843
O14734	Acyl-coenzyme A thioesterase 8 OS=Homo sapiens OX=9606 GN=ACOT8 PE=1 SV=1	ACOT8	35.914	7.8	2	2	2
O14735	CDP-diacylglycerol--inositol 3-phosphatidyltransferase OS=Homo sapiens OX=9606 GN=CDIPT PE=1 SV=1	CDIPT	23.539	4.7	1	1	1
O14737	Programmed cell death protein 5 OS=Homo sapiens OX=9606 GN=PDCD5 PE=1 SV=3	PDCD5	14.285	48.8	7	15	7	0.983	0.70208	0.976	0.2706	1.007	0.888	0.873	1.138	1.111
O14744	Protein arginine N-methyltransferase 5 OS=Homo sapiens OX=9606 GN=PRMT5 PE=1 SV=4	PRMT5	72.683	30.6	16	35	16	1.08	0.093042	0.906	0.050325	1.192	0.988	1.067	1.003	0.909
O14745	Na(+)/H(+) exchange regulatory cofactor NHE-RF1 OS=Homo sapiens OX=9606 GN=SLC9A3R1 PE=1 SV=4	SLC9A3R1	38.868	43.6	15	28	15	1.009	0.80546	0.885	0.0029605	1.14	1.218	1.229	0.808	0.715
O14757	Serine/threonine-protein kinase Chk1 OS=Homo sapiens OX=9606 GN=CHEK1 PE=1 SV=2	CHEK1	54.433	14.9	7	7	7	0.963	0.33572	1.024	0.65778	0.94	1.04	1.002	0.977	1
O14773	Tripeptidyl-peptidase 1 OS=Homo sapiens OX=9606 GN=TPP1 PE=1 SV=2	TPP1	61.247	7.5	3	4	3	0.934	0.92536	0.879	0.193225	1.063	0.993	0.927	1.005	0.883
O14776	Transcription elongation regulator 1 OS=Homo sapiens OX=9606 GN=TCERG1 PE=1 SV=2	TCERG1	123.9	28.1	34	56	33	0.943	0.049559	0.945	0.022878	0.998	0.95	0.896	1.125	1.063
O14777	Kinetochore protein NDC80 homolog OS=Homo sapiens OX=9606 GN=NDC80 PE=1 SV=1	NDC80	73.912	15.3	8	10	8	0.795	0.00110215	1.093	0.42348	0.727	1.388	1.104	0.722	0.789
O14787	Transportin-2 OS=Homo sapiens OX=9606 GN=TNPO2 PE=1 SV=3	TNPO2	101.39	7.2	8	12	2	0.892		0.84		1.062	0.75	0.669	1.425	1.197
O14795	Protein unc-13 homolog B OS=Homo sapiens OX=9606 GN=UNC13B PE=1 SV=2	UNC13B	180.68	0.8	1	1	1
O14802	DNA-directed RNA polymerase III subunit RPC1 OS=Homo sapiens OX=9606 GN=POLR3A PE=1 SV=2	POLR3A	155.64	11.9	14	16	13	1.08	0.20772	1.018	0.5509	1.061	1.137	1.228	0.853	0.868
O14818	Proteasome subunit alpha type-7 OS=Homo sapiens OX=9606 GN=PSMA7 PE=1 SV=1	PSMA7	27.887	61.7	14	32	14	1.008	0.62036	0.889	0.024323	1.134	1.087	1.096	0.959	0.853
O14828	Secretory carrier-associated membrane protein 3 OS=Homo sapiens OX=9606 GN=SCAMP3 PE=1 SV=3	SCAMP3	38.287	45	11	17	11	0.879	0.058561	0.976	0.44964	0.901	0.972	0.854	1.135	1.108
O14832	Phytanoyl-CoA dioxygenase, peroxisomal OS=Homo sapiens OX=9606 GN=PHYH PE=1 SV=1	PHYH	38.538	5.6	2	2	2
O14841	5-oxoprolinase OS=Homo sapiens OX=9606 GN=OPLAH PE=1 SV=3	OPLAH	137.46	2.1	2	2	2	1.004		0.853		1.177	0.776	0.779	1.337	1.141
O14874	[3-methyl-2-oxobutanoate dehydrogenase [lipoamide]] kinase, mitochondrial OS=Homo sapiens OX=9606 GN=BCKDK PE=1 SV=2	BCKDK	46.36	5.1	1	1	1	0.944		1.209		0.781	0.855	0.807	1.064	1.286
O14880	Microsomal glutathione S-transferase 3 OS=Homo sapiens OX=9606 GN=MGST3 PE=1 SV=1	MGST3	16.516	21.1	2	10	2	0.98	0.145999	0.835	0.00078375	1.174	0.747	0.732	1.389	1.16
O14893	Gem-associated protein 2 OS=Homo sapiens OX=9606 GN=GEMIN2 PE=1 SV=1	GEMIN2	31.585	5.7	2	2	2	0.971		1.022		0.95	1.025	0.995	0.988	1.01
O14907	Tax1-binding protein 3 OS=Homo sapiens OX=9606 GN=TAX1BP3 PE=1 SV=2	TAX1BP3	13.735	33.9	3	5	3	1.02	0.93176	0.525	0.0028166	1.943	0.807	0.823	1.652	0.868
O14908	PDZ domain-containing protein GIPC1 OS=Homo sapiens OX=9606 GN=GIPC1 PE=1 SV=2	GIPC1	36.049	16.2	4	7	4	1.099	0.70216	0.934	0.52668	1.177	0.625	0.687	1.404	1.312
O14925	Mitochondrial import inner membrane translocase subunit Tim23 OS=Homo sapiens OX=9606 GN=TIMM23 PE=1 SV=1	TIMM23	21.943	21.5	3	3	3	0.969		1.01		0.959	1.094	1.06	0.928	0.937
O14929	Histone acetyltransferase type B catalytic subunit OS=Homo sapiens OX=9606 GN=HAT1 PE=1 SV=1	HAT1	49.512	32.9	10	17	10	0.874	0.43348	0.964	0.79064	0.907	1.376	1.203	0.696	0.671
O14936	Peripheral plasma membrane protein CASK OS=Homo sapiens OX=9606 GN=CASK PE=1 SV=3	CASK	105.12	17	15	18	15	0.889	0.3383	1.165	0.026564	0.763	0.836	0.743	1.127	1.313
O14949	Cytochrome b-c1 complex subunit 8 OS=Homo sapiens OX=9606 GN=UQCRQ PE=1 SV=4	UQCRQ	9.9062	39	5	8	5	0.906	0.7179	1.033	0.52112	0.877	1.094	0.991	0.937	0.968
O14964	Hepatocyte growth factor-regulated tyrosine kinase substrate OS=Homo sapiens OX=9606 GN=HGS PE=1 SV=1	HGS	86.191	15.1	13	21	13	0.93	0.029876	0.985	0.26066	0.944	1.104	1.027	0.954	0.94
O14965	Aurora kinase A OS=Homo sapiens OX=9606 GN=AURKA PE=1 SV=2	AURKA	45.809	25.8	8	10	8	0.971	0.58154	1.143	0.0138363	0.85	1.122	1.089	0.862	0.985
O14966	Ras-related protein Rab-7L1 OS=Homo sapiens OX=9606 GN=RAB29 PE=1 SV=1	RAB29	23.155	8.4	1	2	1
O14972	Vacuolar protein sorting-associated protein 26C OS=Homo sapiens OX=9606 GN=VPS26C PE=1 SV=1	VPS26C	33.01	17.8	4	5	4	0.979	0.6307	0.94	0.42812	1.041	1.098	1.075	0.952	0.895
O14974	Protein phosphatase 1 regulatory subunit 12A OS=Homo sapiens OX=9606 GN=PPP1R12A PE=1 SV=1	PPP1R12A	115.28	23.8	22	31	22	1.269	0.0031448	0.976	0.47252	1.3	0.981	1.245	0.91	0.888
O14975	Very long-chain acyl-CoA synthetase OS=Homo sapiens OX=9606 GN=SLC27A2 PE=1 SV=2	SLC27A2	70.311	17.9	11	17	11	1.03	0.35046	1.258	7.7469e-05	0.819	0.732	0.754	1.101	1.385
O14976	Cyclin-G-associated kinase OS=Homo sapiens OX=9606 GN=GAK PE=1 SV=2	GAK	143.19	8.4	11	11	11	1.028	0.6796	1.087	0.152498	0.946	0.936	0.962	1.017	1.105
O14979	Heterogeneous nuclear ribonucleoprotein D-like OS=Homo sapiens OX=9606 GN=HNRNPDL PE=1 SV=3	HNRNPDL	46.437	31.4	15	24	15	0.946	0.90624	0.986	0.47436	0.959	0.708	0.67	1.343	1.324
O14980	Exportin-1 OS=Homo sapiens OX=9606 GN=XPO1 PE=1 SV=1	XPO1	123.38	34.5	30	75	30	0.965	0.2642	0.942	0.086699	1.024	1.079	1.041	0.986	0.929
O14981	TATA-binding protein-associated factor 172 OS=Homo sapiens OX=9606 GN=BTAF1 PE=1 SV=2	BTAF1	206.89	11.2	18	20	18	1.198	0.037184	1.134	0.136463	1.056	0.967	1.158	0.848	0.962
O15013	Rho guanine nucleotide exchange factor 10 OS=Homo sapiens OX=9606 GN=ARHGEF10 PE=1 SV=4	ARHGEF10	151.61	3.6	4	4	4	1.029	0.82842	0.97	0.9578	1.061	1.235	1.271	0.765	0.742
O15014	Zinc finger protein 609 OS=Homo sapiens OX=9606 GN=ZNF609 PE=1 SV=2	ZNF609	151.19	4.3	4	4	4
O15020	Spectrin beta chain, non-erythrocytic 2 OS=Homo sapiens OX=9606 GN=SPTBN2 PE=1 SV=3	SPTBN2	271.32	14.7	33	54	22	1.05	0.95452	1.187	0.0036563	0.885	0.868	0.911	1.023	1.214
O15027	Protein transport protein Sec16A OS=Homo sapiens OX=9606 GN=SEC16A PE=1 SV=4	SEC16A	251.89	11.1	20	23	20	1.01	0.67296	0.983	0.3876	1.027	0.936	0.945	1.08	1.062
O15031	Plexin-B2 OS=Homo sapiens OX=9606 GN=PLXNB2 PE=1 SV=3	PLXNB2	205.12	15.5	23	32	23	1.028	0.57068	0.972	0.85084	1.058	0.824	0.847	1.185	1.152
O15042	U2 snRNP-associated SURP motif-containing protein OS=Homo sapiens OX=9606 GN=U2SURP PE=1 SV=2	U2SURP	118.29	25.9	29	49	29	0.994	0.93138	1.025	0.51024	0.97	0.832	0.827	1.158	1.187
O15047	Histone-lysine N-methyltransferase SETD1A OS=Homo sapiens OX=9606 GN=SETD1A PE=1 SV=3	SETD1A	186.03	2.5	3	3	3	1		0.926		1.08	0.864	0.864	1.193	1.105
O15061	Synemin OS=Homo sapiens OX=9606 GN=SYNM PE=1 SV=2	SYNM	172.77	4.3	6	6	6	0.904	0.087958	1.182	0.94516	0.765	1.776	1.605	0.313	0.37
O15066	Kinesin-like protein KIF3B OS=Homo sapiens OX=9606 GN=KIF3B PE=1 SV=1	KIF3B	85.124	10.2	7	13	5	0.912	0.29192	0.916	0.088835	0.996	1.04	0.948	1.064	0.975
O15067	Phosphoribosylformylglycinamidine synthase OS=Homo sapiens OX=9606 GN=PFAS PE=1 SV=4	PFAS	144.73	31.5	32	54	32	1.141	0.0022594	0.957	0.52666	1.192	1.369	1.562	0.564	0.54
O15084	Serine/threonine-protein phosphatase 6 regulatory ankyrin repeat subunit A OS=Homo sapiens OX=9606 GN=ANKRD28 PE=1 SV=5	ANKRD28	112.96	9.6	8	10	8	1.14	0.2073	0.971	0.5935	1.174	1.094	1.247	0.818	0.794
O15085	Rho guanine nucleotide exchange factor 11 OS=Homo sapiens OX=9606 GN=ARHGEF11 PE=1 SV=1	ARHGEF11	167.7	4.8	6	6	6	0.859	0.25786	0.824	0.032981	1.042	0.566	0.486	1.641	1.353
O15091	Mitochondrial ribonuclease P catalytic subunit OS=Homo sapiens OX=9606 GN=KIAA0391 PE=1 SV=2	KIAA0391	67.315	10.5	6	8	6	1.001	0.55326	1.041	0.3606	0.962	0.835	0.836	1.135	1.181
O15111	Inhibitor of nuclear factor kappa-B kinase subunit alpha OS=Homo sapiens OX=9606 GN=CHUK PE=1 SV=2	CHUK	84.639	9.4	5	5	5	1.038	0.5045	1.039	0.65664	0.999	1.071	1.112	0.898	0.933
O15118	NPC intracellular cholesterol transporter 1 OS=Homo sapiens OX=9606 GN=NPC1 PE=1 SV=2	NPC1	142.17	8.6	10	15	10	0.836	0.0103441	2.084	9.804e-05	0.401	0.886	0.741	0.783	1.632
O15120	1-acyl-sn-glycerol-3-phosphate acyltransferase beta OS=Homo sapiens OX=9606 GN=AGPAT2 PE=1 SV=1	AGPAT2	30.914	3.2	1	1	1	0.948		0.962		0.985	0.705	0.668	1.354	1.302
O15121	Sphingolipid delta(4)-desaturase DES1 OS=Homo sapiens OX=9606 GN=DEGS1 PE=1 SV=1	DEGS1	37.866	10.8	2	2	2	1.028		1.199		0.857	0.756	0.777	1.127	1.351
O15126	Secretory carrier-associated membrane protein 1 OS=Homo sapiens OX=9606 GN=SCAMP1 PE=1 SV=2	SCAMP1	37.92	24	7	11	7	1.057	0.43906	1.129	0.67404	0.936	0.953	1.007	0.979	1.105
O15127	Secretory carrier-associated membrane protein 2 OS=Homo sapiens OX=9606 GN=SCAMP2 PE=1 SV=2	SCAMP2	36.648	16.1	4	9	4	1.079	0.80282	0.913	0.2943	1.182	0.885	0.955	1.151	1.051
O15143	Actin-related protein 2/3 complex subunit 1B OS=Homo sapiens OX=9606 GN=ARPC1B PE=1 SV=3	ARPC1B	40.949	36.3	12	27	12	0.956	0.30748	1.011	0.9066	0.946	1.188	1.136	0.836	0.845
O15144	Actin-related protein 2/3 complex subunit 2 OS=Homo sapiens OX=9606 GN=ARPC2 PE=1 SV=1	ARPC2	34.333	39.7	13	33	13	0.845	0.012942	0.943	0.84976	0.896	1.189	1.005	0.93	0.877
O15145	Actin-related protein 2/3 complex subunit 3 OS=Homo sapiens OX=9606 GN=ARPC3 PE=1 SV=3	ARPC3	20.546	32.6	6	13	6	0.74	5.7123e-05	0.917	0.3818	0.807	1.24	0.917	0.955	0.876
O15155	BET1 homolog OS=Homo sapiens OX=9606 GN=BET1 PE=1 SV=1	BET1	13.289	24.6	2	2	2
O15156	Zinc finger and BTB domain-containing protein 7B OS=Homo sapiens OX=9606 GN=ZBTB7B PE=1 SV=2	ZBTB7B	58.026	11.5	4	4	4	0.947	0.9106	0.967	0.8769	0.979	0.852	0.807	1.204	1.164
O15160	DNA-directed RNA polymerases I and III subunit RPAC1 OS=Homo sapiens OX=9606 GN=POLR1C PE=1 SV=1	POLR1C	39.249	21.7	6	7	6	1.11	0.024903	0.857	0.106403	1.295	1.001	1.111	1.017	0.872
O15162	Phospholipid scramblase 1 OS=Homo sapiens OX=9606 GN=PLSCR1 PE=1 SV=1	PLSCR1	35.049	12.6	3	4	3	1.134	0.27272	0.858	0.079497	1.322	0.447	0.507	1.66	1.425
O15164	Transcription intermediary factor 1-alpha OS=Homo sapiens OX=9606 GN=TRIM24 PE=1 SV=3	TRIM24	116.83	19.9	17	21	16	1.128	0.096944	1.078	0.0158019	1.046	0.517	0.583	1.406	1.516
O15173	Membrane-associated progesterone receptor component 2 OS=Homo sapiens OX=9606 GN=PGRMC2 PE=1 SV=1	PGRMC2	23.818	14.3	4	4	3	0.877		1.023		0.857	1.051	0.922	1.014	1.037
O15182	Centrin-3 OS=Homo sapiens OX=9606 GN=CETN3 PE=1 SV=2	CETN3	19.55	6.6	1	1	1
O15194	CTD small phosphatase-like protein OS=Homo sapiens OX=9606 GN=CTDSPL PE=1 SV=2	CTDSPL	31.128	4.7	1	2	1	1.596		0.944		1.691	0.614	0.98	1.243	1.174
O15195	Villin-like protein OS=Homo sapiens OX=9606 GN=VILL PE=2 SV=3	VILL	95.906	1.2	1	1	1
O15198	Mothers against decapentaplegic homolog 9 OS=Homo sapiens OX=9606 GN=SMAD9 PE=1 SV=1	SMAD9	52.493	4.7	2	3	0
O15212	Prefoldin subunit 6 OS=Homo sapiens OX=9606 GN=PFDN6 PE=1 SV=1	PFDN6	14.582	34.9	7	11	7	1.009	0.48126	0.839	0.28972	1.203	1.149	1.159	0.95	0.797
O15213	WD repeat-containing protein 46 OS=Homo sapiens OX=9606 GN=WDR46 PE=1 SV=3	WDR46	68.07	24.8	12	18	12	0.932	0.181236	1.041	0.155123	0.895	1.201	1.119	0.828	0.862
O15226	NF-kappa-B-repressing factor OS=Homo sapiens OX=9606 GN=NKRF PE=1 SV=2	NKRF	77.672	29.3	22	35	22	1.028	0.30004	1.045	0.70382	0.984	1.171	1.204	0.801	0.837
O15228	Dihydroxyacetone phosphate acyltransferase OS=Homo sapiens OX=9606 GN=GNPAT PE=1 SV=1	GNPAT	77.187	19.3	12	15	12	1.118	0.90124	1.312	0.409	0.852	0.591	0.661	1.15	1.509
O15230	Laminin subunit alpha-5 OS=Homo sapiens OX=9606 GN=LAMA5 PE=1 SV=8	LAMA5	399.73	6.2	18	22	18	0.998	0.47746	0.951	0.21344	1.049	0.809	0.807	1.223	1.163
O15231	Zinc finger protein 185 OS=Homo sapiens OX=9606 GN=ZNF185 PE=1 SV=3	ZNF185	73.525	5.7	3	3	3	1.114		0.972		1.146	1.564	1.742	0.351	0.341
O15234	Protein CASC3 OS=Homo sapiens OX=9606 GN=CASC3 PE=1 SV=2	CASC3	76.277	9	6	10	6	1.105	0.02278	0.866	0.0091833	1.276	1.047	1.157	0.945	0.818
O15235	28S ribosomal protein S12, mitochondrial OS=Homo sapiens OX=9606 GN=MRPS12 PE=1 SV=1	MRPS12	15.173	23.9	2	2	2	0.923		0.983		0.939	1.062	0.98	0.999	0.982
O15243	Leptin receptor gene-related protein OS=Homo sapiens OX=9606 GN=LEPROT PE=1 SV=1	LEPROT	14.254	9.9	1	1	1	0.853		0.881		0.968	0.803	0.685	1.356	1.194
O15254	Peroxisomal acyl-coenzyme A oxidase 3 OS=Homo sapiens OX=9606 GN=ACOX3 PE=1 SV=2	ACOX3	77.628	5.4	2	2	2	0.787		0.952		0.827	0.839	0.66	1.299	1.237
O15258	Protein RER1 OS=Homo sapiens OX=9606 GN=RER1 PE=1 SV=1	RER1	22.958	13.3	2	2	2	0.659		1.033		0.638	0.818	0.539	1.318	1.361
O15260	Surfeit locus protein 4 OS=Homo sapiens OX=9606 GN=SURF4 PE=1 SV=3	SURF4	30.394	21.6	5	7	5	0.946	0.99248	0.935	0.148598	1.012	1.046	0.989	1.03	0.963
O15264	Mitogen-activated protein kinase 13 OS=Homo sapiens OX=9606 GN=MAPK13 PE=1 SV=1	MAPK13	42.089	3.3	1	1	1	1.077		0.886		1.216	0.404	0.435	1.697	1.504
O15265	Ataxin-7 OS=Homo sapiens OX=9606 GN=ATXN7 PE=1 SV=1	ATXN7	95.45	1.6	1	1	1	0.935		0.983		0.951	0.784	0.733	1.266	1.245
O15269	Serine palmitoyltransferase 1 OS=Homo sapiens OX=9606 GN=SPTLC1 PE=1 SV=1	SPTLC1	52.743	20.3	10	20	10	1.04	0.68344	1.074	0.37472	0.968	0.705	0.733	1.221	1.311
O15270	Serine palmitoyltransferase 2 OS=Homo sapiens OX=9606 GN=SPTLC2 PE=1 SV=1	SPTLC2	62.924	31.1	15	19	15	1.012	0.87572	0.916	0.065197	1.105	0.6	0.607	1.487	1.362
O15294	UDP-N-acetylglucosamine--peptide N-acetylglucosaminyltransferase 110 kDa subunit OS=Homo sapiens OX=9606 GN=OGT PE=1 SV=3	OGT	116.92	23.3	20	26	20	1.215	0.0119195	0.813	0.00025541	1.494	0.824	1.001	1.227	0.998
O15305	Phosphomannomutase 2 OS=Homo sapiens OX=9606 GN=PMM2 PE=1 SV=1	PMM2	28.082	47.6	12	19	11	0.989	0.20182	0.959	0.68742	1.031	1.138	1.126	0.911	0.874
O15321	Transmembrane 9 superfamily member 1 OS=Homo sapiens OX=9606 GN=TM9SF1 PE=2 SV=2	TM9SF1	68.86	6.6	3	4	3	1.018	0.95294	1.023	0.87468	0.995	0.792	0.806	1.198	1.225
O15344	E3 ubiquitin-protein ligase Midline-1 OS=Homo sapiens OX=9606 GN=MID1 PE=1 SV=1	MID1	75.25	18.1	9	11	9	0.929	0.42026	1.045	0.50892	0.889	1.131	1.051	0.921	0.962
O15347	High mobility group protein B3 OS=Homo sapiens OX=9606 GN=HMGB3 PE=1 SV=4	HMGB3	22.98	24.5	5	8	5	0.888	0.051379	1.152	0.173418	0.771	1.289	1.144	0.738	0.85
O15355	Protein phosphatase 1G OS=Homo sapiens OX=9606 GN=PPM1G PE=1 SV=1	PPM1G	59.271	37	17	38	17	1.087	0.040024	0.96	0.39654	1.132	1.075	1.168	0.905	0.869
O15357	Phosphatidylinositol 3,4,5-trisphosphate 5-phosphatase 2 OS=Homo sapiens OX=9606 GN=INPPL1 PE=1 SV=2	INPPL1	138.6	6.9	7	8	7	1.071	0.093222	0.919	0.80486	1.165	1.15	1.232	0.841	0.773
O15371	Eukaryotic translation initiation factor 3 subunit D OS=Homo sapiens OX=9606 GN=EIF3D PE=1 SV=1	EIF3D	63.972	42	17	46	17	1.13	0.0093636	0.938	0.140402	1.205	1.008	1.139	0.962	0.902
O15372	Eukaryotic translation initiation factor 3 subunit H OS=Homo sapiens OX=9606 GN=EIF3H PE=1 SV=1	EIF3H	39.93	28.7	11	23	11	1.064	0.031324	0.886	0.0020221	1.201	0.946	1.007	1.078	0.955
O15379	Histone deacetylase 3 OS=Homo sapiens OX=9606 GN=HDAC3 PE=1 SV=2	HDAC3	48.847	7.7	3	6	2	0.921		0.969		0.95	1.019	0.939	1.05	1.017
O15381	Nuclear valosin-containing protein-like OS=Homo sapiens OX=9606 GN=NVL PE=1 SV=1	NVL	95.05	14.8	10	12	10	1.036	0.82054	1.318	0.0144816	0.786	0.841	0.871	1.015	1.338
O15382	Branched-chain-amino-acid aminotransferase, mitochondrial OS=Homo sapiens OX=9606 GN=BCAT2 PE=1 SV=2	BCAT2	44.287	33.9	12	24	12	1.135	0.47268	0.851	0.33376	1.334	0.527	0.598	1.491	1.269
O15392	Baculoviral IAP repeat-containing protein 5 OS=Homo sapiens OX=9606 GN=BIRC5 PE=1 SV=3	BIRC5	16.389	20.4	2	2	2	1.17	0.095665	1.037	0.6477	1.128	0.879	1.028	1.034	1.072
O15397	Importin-8 OS=Homo sapiens OX=9606 GN=IPO8 PE=1 SV=2	IPO8	119.94	13.5	12	17	11	1.157	0.111515	1.028	0.5263	1.125	1.116	1.291	0.789	0.811
O15400	Syntaxin-7 OS=Homo sapiens OX=9606 GN=STX7 PE=1 SV=4	STX7	29.815	28	5	7	5	0.988	0.9289	1.231	0.064358	0.803	0.657	0.649	1.213	1.493
O15417	Trinucleotide repeat-containing gene 18 protein OS=Homo sapiens OX=9606 GN=TNRC18 PE=1 SV=3	TNRC18	314.52	0.4	1	1	1
O15427	Monocarboxylate transporter 4 OS=Homo sapiens OX=9606 GN=SLC16A3 PE=1 SV=1	SLC16A3	49.469	14.2	6	11	6	0.91	0.24498	1.011	0.8826	0.9	1.211	1.102	0.877	0.887
O15431	High affinity copper uptake protein 1 OS=Homo sapiens OX=9606 GN=SLC31A1 PE=1 SV=1	SLC31A1	21.09	13.7	2	2	2	0.778		0.992		0.784	1.238	0.963	0.918	0.911
O15439	Multidrug resistance-associated protein 4 OS=Homo sapiens OX=9606 GN=ABCC4 PE=1 SV=3	ABCC4	149.52	10.6	14	16	14	1.02	0.6943	1.061	0.34478	0.961	0.763	0.778	1.206	1.279
O15444	C-C motif chemokine 25 OS=Homo sapiens OX=9606 GN=CCL25 PE=1 SV=2	CCL25	16.609	6	1	1	1
O15446	DNA-directed RNA polymerase I subunit RPA34 OS=Homo sapiens OX=9606 GN=CD3EAP PE=1 SV=1	CD3EAP	54.985	34.1	9	13	9	1.233	0.032016	1.064	0.58936	1.159	0.692	0.853	1.194	1.271
O15460	Prolyl 4-hydroxylase subunit alpha-2 OS=Homo sapiens OX=9606 GN=P4HA2 PE=1 SV=1	P4HA2	60.901	25.2	12	19	12	0.649	1.57445e-05	1.051	0.37342	0.618	1.009	0.655	1.145	1.203
O15479	Melanoma-associated antigen B2 OS=Homo sapiens OX=9606 GN=MAGEB2 PE=1 SV=3	MAGEB2	35.277	19.4	5	6	5	1.276	0.0023444	1.086	0.9388	1.175	1.42	1.812	0.362	0.393
O15498	Synaptobrevin homolog YKT6 OS=Homo sapiens OX=9606 GN=YKT6 PE=1 SV=1	YKT6	22.417	40.9	8	11	8	0.991	0.70212	0.934	0.46446	1.061	1.137	1.127	0.883	0.825
O15504	Nucleoporin-like protein 2 OS=Homo sapiens OX=9606 GN=NUPL2 PE=1 SV=1	NUPL2	44.871	6.1	2	2	2	0.987		0.977		1.01	0.895	0.883	1.136	1.11
O15511	Actin-related protein 2/3 complex subunit 5 OS=Homo sapiens OX=9606 GN=ARPC5 PE=1 SV=3	ARPC5	16.32	48.3	7	21	6	0.868	0.0145372	0.815	0.0034552	1.065	1.142	0.991	1.062	0.866
O15514	DNA-directed RNA polymerase II subunit RPB4 OS=Homo sapiens OX=9606 GN=POLR2D PE=1 SV=1	POLR2D	16.311	43	4	5	4	1.012	0.95452	0.969	0.78494	1.044	0.966	0.978	1.073	1.04
O15525	Transcription factor MafG OS=Homo sapiens OX=9606 GN=MAFG PE=1 SV=1	MAFG	17.849	22.2	4	4	4	0.742		1.05		0.707	1.143	0.848	0.994	1.044
O15530	3-phosphoinositide-dependent protein kinase 1 OS=Homo sapiens OX=9606 GN=PDPK1 PE=1 SV=1	PDPK1	63.151	6.1	3	3	3	0.914	0.66352	1.035	0.8575	0.883	0.933	0.853	1.099	1.137
O15533	Tapasin OS=Homo sapiens OX=9606 GN=TAPBP PE=1 SV=1	TAPBP	47.625	9.8	4	15	4	0.681	4.8951e-08	0.894	0.00043821	0.762	1.215	0.827	1.074	0.96
O15534	Period circadian protein homolog 1 OS=Homo sapiens OX=9606 GN=PER1 PE=1 SV=2	PER1	136.21	0.8	1	1	1
O15541	E3 ubiquitin-protein ligase RNF113A OS=Homo sapiens OX=9606 GN=RNF113A PE=1 SV=1	RNF113A	38.787	8.5	3	4	3	1.022	0.96614	0.909	0.7681	1.124	1.205	1.231	0.828	0.753
O15550	Lysine-specific demethylase 6A OS=Homo sapiens OX=9606 GN=KDM6A PE=1 SV=2	KDM6A	154.17	1.6	2	2	2	1.323		1.036		1.277	0.635	0.84	1.247	1.292
O43143	Pre-mRNA-splicing factor ATP-dependent RNA helicase DHX15 OS=Homo sapiens OX=9606 GN=DHX15 PE=1 SV=2	DHX15	90.932	39.9	31	65	30	0.996	0.4664	1.099	0.0149967	0.906	0.903	0.899	1.056	1.161
O43148	mRNA cap guanine-N7 methyltransferase OS=Homo sapiens OX=9606 GN=RNMT PE=1 SV=1	RNMT	54.843	17.2	7	10	7	1.105	0.3712	0.611	0.00134482	1.809	1.086	1.2	1.069	0.653
O43149	Zinc finger ZZ-type and EF-hand domain-containing protein 1 OS=Homo sapiens OX=9606 GN=ZZEF1 PE=1 SV=6	ZZEF1	331.07	2.7	7	7	7	1.158	0.84564	0.883	0.8626	1.311	1.017	1.178	0.996	0.879
O43150	Arf-GAP with SH3 domain, ANK repeat and PH domain-containing protein 2 OS=Homo sapiens OX=9606 GN=ASAP2 PE=1 SV=3	ASAP2	111.65	1.6	2	2	2	0.726		0.817		0.889	1.334	0.969	0.956	0.781
O43156	TELO2-interacting protein 1 homolog OS=Homo sapiens OX=9606 GN=TTI1 PE=1 SV=3	TTI1	122.07	3.3	3	3	3	1.061	0.7514	0.866	0.27172	1.225	0.949	1.007	1.109	0.96
O43159	Ribosomal RNA-processing protein 8 OS=Homo sapiens OX=9606 GN=RRP8 PE=1 SV=2	RRP8	50.714	35.5	12	17	12	1.064	0.132361	0.951	0.24702	1.119	0.951	1.012	1.043	0.992
O43164	E3 ubiquitin-protein ligase Praja-2 OS=Homo sapiens OX=9606 GN=PJA2 PE=1 SV=4	PJA2	78.213	5.1	3	3	3	1.298		1.019		1.274	1.016	1.319	0.826	0.842
O43166	Signal-induced proliferation-associated 1-like protein 1 OS=Homo sapiens OX=9606 GN=SIPA1L1 PE=1 SV=4	SIPA1L1	200.03	5.5	8	10	7	0.884	0.028104	1.064	0.3332	0.831	0.895	0.791	1.132	1.205
O43169	Cytochrome b5 type B OS=Homo sapiens OX=9606 GN=CYB5B PE=1 SV=3	CYB5B	16.694	54	5	8	5	1.164	0.21532	0.976	0.57054	1.193	0.895	1.042	1.051	1.026
O43172	U4/U6 small nuclear ribonucleoprotein Prp4 OS=Homo sapiens OX=9606 GN=PRPF4 PE=1 SV=2	PRPF4	58.449	47.9	20	27	20	1.086	0.3663	0.886	0.018483	1.226	0.966	1.049	1.084	0.96
O43175	D-3-phosphoglycerate dehydrogenase OS=Homo sapiens OX=9606 GN=PHGDH PE=1 SV=4	PHGDH	56.65	36.8	18	37	18	1.052	0.21006	1.018	0.67122	1.033	1.62	1.704	0.332	0.338
O43181	NADH dehydrogenase [ubiquinone] iron-sulfur protein 4, mitochondrial OS=Homo sapiens OX=9606 GN=NDUFS4 PE=1 SV=1	NDUFS4	20.108	13.7	2	3	2	0.912		0.998		0.914	1.069	0.975	0.99	0.988
O43237	Cytoplasmic dynein 1 light intermediate chain 2 OS=Homo sapiens OX=9606 GN=DYNC1LI2 PE=1 SV=1	DYNC1LI2	54.099	24.2	9	16	8	0.901	0.084677	0.945	0.4145	0.953	1.041	0.938	1.063	1.005
O43242	26S proteasome non-ATPase regulatory subunit 3 OS=Homo sapiens OX=9606 GN=PSMD3 PE=1 SV=2	PSMD3	60.977	40.6	22	45	22	0.995	0.81316	1.001	0.68326	0.994	1.097	1.092	0.909	0.91
O43251	RNA binding protein fox-1 homolog 2 OS=Homo sapiens OX=9606 GN=RBFOX2 PE=1 SV=3	RBFOX2	41.373	19.5	7	11	7	1.105	0.2073	0.977	0.47432	1.131	0.973	1.075	0.981	0.958
O43252	Bifunctional 3'-phosphoadenosine 5'-phosphosulfate synthase 1 OS=Homo sapiens OX=9606 GN=PAPSS1 PE=1 SV=2	PAPSS1	70.832	34.6	17	31	16	1.192	6.4399e-07	1.197	2.4043e-09	0.996	0.894	1.066	0.929	1.112
O43264	Centromere/kinetochore protein zw10 homolog OS=Homo sapiens OX=9606 GN=ZW10 PE=1 SV=3	ZW10	88.828	18.1	11	14	11	0.976	0.84908	1.058	0.55618	0.922	0.983	0.959	1.009	1.068
O43278	Kunitz-type protease inhibitor 1 OS=Homo sapiens OX=9606 GN=SPINT1 PE=1 SV=2	SPINT1	58.397	28	14	20	14	1.046	0.87412	0.937	0.199077	1.116	0.326	0.341	1.765	1.654
O43286	Beta-1,4-galactosyltransferase 5 OS=Homo sapiens OX=9606 GN=B4GALT5 PE=1 SV=1	B4GALT5	45.118	4.4	1	1	1	0.937		0.774		1.211	0.505	0.473	1.732	1.341
O43290	U4/U6.U5 tri-snRNP-associated protein 1 OS=Homo sapiens OX=9606 GN=SART1 PE=1 SV=1	SART1	90.254	35.5	22	33	22	1.036	0.35366	1.189	3.9301e-08	0.871	0.801	0.83	1.09	1.296
O43291	Kunitz-type protease inhibitor 2 OS=Homo sapiens OX=9606 GN=SPINT2 PE=1 SV=2	SPINT2	28.228	36.1	7	9	7	0.883	0.97216	0.899	0.44986	0.982	0.188	0.166	1.951	1.753
O43292	Glycosylphosphatidylinositol anchor attachment 1 protein OS=Homo sapiens OX=9606 GN=GPAA1 PE=1 SV=3	GPAA1	67.622	3.4	2	3	2	0.857	0.24366	1.047	0.139904	0.819	1.146	0.982	0.942	0.986
O43293	Death-associated protein kinase 3 OS=Homo sapiens OX=9606 GN=DAPK3 PE=1 SV=1	DAPK3	52.535	5.3	3	3	3	0.868	0.58292	1.119	0.57082	0.776	0.855	0.742	1.144	1.28
O43296	Zinc finger protein 264 OS=Homo sapiens OX=9606 GN=ZNF264 PE=1 SV=1	ZNF264	70.586	2.7	2	2	2
O43298	Zinc finger and BTB domain-containing protein 43 OS=Homo sapiens OX=9606 GN=ZBTB43 PE=1 SV=1	ZBTB43	52.63	2.8	1	1	1	1.103		1.084		1.018	0.962	1.061	0.954	1.034
O43299	AP-5 complex subunit zeta-1 OS=Homo sapiens OX=9606 GN=AP5Z1 PE=1 SV=2	AP5Z1	88.604	2.1	2	2	2	1.162	0.59824	0.989	0.99818	1.175	0.874	1.016	1.068	1.056
O43301	Heat shock 70 kDa protein 12A OS=Homo sapiens OX=9606 GN=HSPA12A PE=1 SV=2	HSPA12A	74.977	2.7	2	2	2	1.156		0.937		1.234	1.382	1.598	0.527	0.494
O43310	CBP80/20-dependent translation initiation factor OS=Homo sapiens OX=9606 GN=CTIF PE=1 SV=1	CTIF	67.586	1.3	1	1	1	0.869		0.793		1.096	1.225	1.064	0.972	0.771
O43314	Inositol hexakisphosphate and diphosphoinositol-pentakisphosphate kinase 2 OS=Homo sapiens OX=9606 GN=PPIP5K2 PE=1 SV=3	PPIP5K2	140.41	3.5	3	3	3	0.965		1.177		0.82	1.389	1.341	0.587	0.691
O43318	Mitogen-activated protein kinase kinase kinase 7 OS=Homo sapiens OX=9606 GN=MAP3K7 PE=1 SV=1	MAP3K7	67.195	8.3	4	5	4	0.862		1.124		0.767	1.006	0.867	1.011	1.136
O43324	Eukaryotic translation elongation factor 1 epsilon-1 OS=Homo sapiens OX=9606 GN=EEF1E1 PE=1 SV=1	EEF1E1	19.81	14.4	3	4	3	1.108	0.37108	1.179	0.3558	0.94	1.1	1.219	0.773	0.911
O43353	Receptor-interacting serine/threonine-protein kinase 2 OS=Homo sapiens OX=9606 GN=RIPK2 PE=1 SV=2	RIPK2	61.194	6.5	3	3	3	0.488		1.297		0.376	0.547	0.267	1.397	1.812
O43379	WD repeat-containing protein 62 OS=Homo sapiens OX=9606 GN=WDR62 PE=1 SV=4	WDR62	165.95	2.6	3	3	3	0.95	0.087884	1.009	0.6844	0.942	0.926	0.88	1.128	1.138
O43390	Heterogeneous nuclear ribonucleoprotein R OS=Homo sapiens OX=9606 GN=HNRNPR PE=1 SV=1	HNRNPR	70.942	42.3	28	71	19	0.968	0.35272	1.066	0.136843	0.908	1.065	1.031	0.923	0.984
O43395	U4/U6 small nuclear ribonucleoprotein Prp3 OS=Homo sapiens OX=9606 GN=PRPF3 PE=1 SV=2	PRPF3	77.528	41.1	28	37	28	0.973	0.85598	0.983	0.66306	0.99	0.893	0.869	1.15	1.131
O43396	Thioredoxin-like protein 1 OS=Homo sapiens OX=9606 GN=TXNL1 PE=1 SV=3	TXNL1	32.251	51.9	9	18	9	0.931	0.58234	1.002	0.99612	0.929	1.139	1.06	0.89	0.892
O43399	Tumor protein D54 OS=Homo sapiens OX=9606 GN=TPD52L2 PE=1 SV=2	TPD52L2	22.237	69.4	13	21	13	1.093	0.043858	1.002	0.99216	1.091	1.307	1.429	0.649	0.65
O43402	ER membrane protein complex subunit 8 OS=Homo sapiens OX=9606 GN=EMC8 PE=1 SV=1	EMC8	23.773	45.2	9	11	9	1.038	0.78162	1.012	0.8172	1.026	0.771	0.8	1.226	1.241
O43414	ERI1 exoribonuclease 3 OS=Homo sapiens OX=9606 GN=ERI3 PE=1 SV=2	ERI3	37.238	22.6	6	8	6	1.202	0.064676	1.054	0.8463	1.14	1.248	1.5	0.609	0.642
O43422	52 kDa repressor of the inhibitor of the protein kinase OS=Homo sapiens OX=9606 GN=THAP12 PE=1 SV=2	THAP12	87.703	3.5	2	2	2
O43427	Acidic fibroblast growth factor intracellular-binding protein OS=Homo sapiens OX=9606 GN=FIBP PE=1 SV=3	FIBP	41.878	9.1	4	4	4	1.039	0.85604	1.361	0.089376	0.763	0.968	1.006	0.859	1.169
O43432	Eukaryotic translation initiation factor 4 gamma 3 OS=Homo sapiens OX=9606 GN=EIF4G3 PE=1 SV=2	EIF4G3	176.65	6.2	9	13	4
O43447	Peptidyl-prolyl cis-trans isomerase H OS=Homo sapiens OX=9606 GN=PPIH PE=1 SV=1	PPIH	19.208	31.1	6	14	6	1.063	0.088382	0.917	0.0048362	1.159	0.986	1.048	1.038	0.952
O43462	Membrane-bound transcription factor site-2 protease OS=Homo sapiens OX=9606 GN=MBTPS2 PE=1 SV=1	MBTPS2	57.443	1.5	1	1	1	1.03		1.009		1.021	0.834	0.859	1.159	1.169
O43463	Histone-lysine N-methyltransferase SUV39H1 OS=Homo sapiens OX=9606 GN=SUV39H1 PE=1 SV=1	SUV39H1	47.907	6.8	3	3	3	0.955		0.849		1.125	0.957	0.914	1.169	0.992
O43464	Serine protease HTRA2, mitochondrial OS=Homo sapiens OX=9606 GN=HTRA2 PE=1 SV=2	HTRA2	48.84	5	2	3	2	1.034		1.048		0.987	1.174	1.214	0.792	0.83
O43474	Krueppel-like factor 4 OS=Homo sapiens OX=9606 GN=KLF4 PE=1 SV=3	KLF4	54.67	2.5	1	1	1	1.06		0.787		1.347	0.664	0.704	1.495	1.177
O43482	Protein Mis18-beta OS=Homo sapiens OX=9606 GN=OIP5 PE=1 SV=2	OIP5	24.691	3.1	1	1	1
O43488	Aflatoxin B1 aldehyde reductase member 2 OS=Homo sapiens OX=9606 GN=AKR7A2 PE=1 SV=3	AKR7A2	39.589	29	7	10	7	0.828	0.140242	0.769	0.198403	1.077	1.297	1.074	0.929	0.714
O43491	Band 4.1-like protein 2 OS=Homo sapiens OX=9606 GN=EPB41L2 PE=1 SV=1	EPB41L2	112.59	33.8	32	55	27	1.033	0.90592	1.444	1e-32	0.715	0.904	0.934	0.872	1.259
O43493	Trans-Golgi network integral membrane protein 2 OS=Homo sapiens OX=9606 GN=TGOLN2 PE=1 SV=3	TGOLN2	51.018	8.8	4	5	4	1.022	0.73436	0.835	0.105695	1.224	0.766	0.783	1.335	1.115
O43504	Ragulator complex protein LAMTOR5 OS=Homo sapiens OX=9606 GN=LAMTOR5 PE=1 SV=1	LAMTOR5	9.6138	22	1	1	1
O43505	Beta-1,4-glucuronyltransferase 1 OS=Homo sapiens OX=9606 GN=B4GAT1 PE=1 SV=1	B4GAT1	47.119	7	2	2	2	0.995	0.95678	1.051	0.92276	0.947	0.846	0.842	1.137	1.195
O43513	Mediator of RNA polymerase II transcription subunit 7 OS=Homo sapiens OX=9606 GN=MED7 PE=1 SV=1	MED7	27.245	15.9	2	2	2	1.131		0.973		1.162	0.88	0.995	1.086	1.057
O43542	DNA repair protein XRCC3 OS=Homo sapiens OX=9606 GN=XRCC3 PE=1 SV=1	XRCC3	37.849	5.5	2	2	2	0.996		1.225		0.813	0.969	0.965	0.933	1.143
O43570	Carbonic anhydrase 12 OS=Homo sapiens OX=9606 GN=CA12 PE=1 SV=1	CA12	39.45	5.6	1	1	1	1.75		1.043		1.678	1.234	2.159	0.28	0.292
O43583	Density-regulated protein OS=Homo sapiens OX=9606 GN=DENR PE=1 SV=2	DENR	22.092	41.9	7	10	7	1.09	0.184222	1.1	0.160824	0.991	1.349	1.47	0.571	0.628
O43592	Exportin-T OS=Homo sapiens OX=9606 GN=XPOT PE=1 SV=2	XPOT	109.96	9.8	8	14	8	1.588	4.3148e-05	0.877	0.136624	1.811	1.013	1.609	0.75	0.658
O43598	2'-deoxynucleoside 5'-phosphate N-hydrolase 1 OS=Homo sapiens OX=9606 GN=DNPH1 PE=1 SV=1	DNPH1	19.108	18.4	2	2	2	1.165		0.709		1.643	1.064	1.24	1.006	0.713
O43615	Mitochondrial import inner membrane translocase subunit TIM44 OS=Homo sapiens OX=9606 GN=TIMM44 PE=1 SV=2	TIMM44	51.355	47.8	21	35	21	1.181	0.0034245	1.003	0.68574	1.177	1.045	1.234	0.877	0.88
O43617	Trafficking protein particle complex subunit 3 OS=Homo sapiens OX=9606 GN=TRAPPC3 PE=1 SV=1	TRAPPC3	20.274	32.2	5	6	5	0.98	0.61434	0.953	0.92698	1.028	1.062	1.041	0.964	0.919
O43633	Charged multivesicular body protein 2a OS=Homo sapiens OX=9606 GN=CHMP2A PE=1 SV=1	CHMP2A	25.104	23.9	5	11	5	0.992	0.53102	0.906	0.98814	1.095	1.085	1.076	0.964	0.873
O43639	Cytoplasmic protein NCK2 OS=Homo sapiens OX=9606 GN=NCK2 PE=1 SV=2	NCK2	42.915	2.6	1	1	1
O43657	Tetraspanin-6 OS=Homo sapiens OX=9606 GN=TSPAN6 PE=1 SV=1	TSPAN6	27.563	10.2	2	3	2	1.097	0.45814	1.254	0.051658	0.875	0.62	0.68	1.202	1.507
O43660	Pleiotropic regulator 1 OS=Homo sapiens OX=9606 GN=PLRG1 PE=1 SV=1	PLRG1	57.193	50.6	18	22	18	0.999	0.96132	1.038	0.78298	0.962	0.92	0.919	1.074	1.115
O43663	Protein regulator of cytokinesis 1 OS=Homo sapiens OX=9606 GN=PRC1 PE=1 SV=2	PRC1	71.606	29.8	16	17	16	0.901	0.88014	1.039	0.61276	0.867	1.298	1.169	0.761	0.791
O43665	Regulator of G-protein signaling 10 OS=Homo sapiens OX=9606 GN=RGS10 PE=1 SV=3	RGS10	21.21	13.3	2	2	2	1.576		0.876		1.799	0.741	1.168	1.12	0.981
O43670	BUB3-interacting and GLEBS motif-containing protein ZNF207 OS=Homo sapiens OX=9606 GN=ZNF207 PE=1 SV=1	ZNF207	50.75	7.5	3	9	3	1	0.58914	0.923	0.142098	1.083	0.892	0.892	1.158	1.069
O43674	NADH dehydrogenase [ubiquinone] 1 beta subcomplex subunit 5, mitochondrial OS=Homo sapiens OX=9606 GN=NDUFB5 PE=1 SV=1	NDUFB5	21.75	15.3	3	3	3	0.871	0.3051	1.035	0.31768	0.842	1.212	1.056	0.862	0.892
O43676	NADH dehydrogenase [ubiquinone] 1 beta subcomplex subunit 3 OS=Homo sapiens OX=9606 GN=NDUFB3 PE=1 SV=3	NDUFB3	11.402	11.2	1	4	1
O43677	NADH dehydrogenase [ubiquinone] 1 subunit C1, mitochondrial OS=Homo sapiens OX=9606 GN=NDUFC1 PE=1 SV=1	NDUFC1	8.7341	14.5	1	1	1
O43678	NADH dehydrogenase [ubiquinone] 1 alpha subcomplex subunit 2 OS=Homo sapiens OX=9606 GN=NDUFA2 PE=1 SV=3	NDUFA2	10.921	40.4	3	5	3	1.052		1.201		0.876	0.97	1.02	0.917	1.101
O43681	ATPase ASNA1 OS=Homo sapiens OX=9606 GN=ASNA1 PE=1 SV=2	ASNA1	38.792	27.6	7	9	7	0.997	0.69146	0.964	0.78618	1.034	1.154	1.15	0.873	0.842
O43683	Mitotic checkpoint serine/threonine-protein kinase BUB1 OS=Homo sapiens OX=9606 GN=BUB1 PE=1 SV=1	BUB1	122.37	6.2	7	8	7	0.994	0.42932	1.096	0.68742	0.907	1.005	0.999	0.949	1.04
O43684	Mitotic checkpoint protein BUB3 OS=Homo sapiens OX=9606 GN=BUB3 PE=1 SV=1	BUB3	37.154	46.6	13	35	13	1.015	0.83436	0.963	0.176757	1.054	0.964	0.978	1.067	1.027
O43688	Phospholipid phosphatase 2 OS=Homo sapiens OX=9606 GN=PLPP2 PE=1 SV=1	PLPP2	32.573	13.9	3	4	3	1.045	0.66134	1.166	0.032735	0.896	0.815	0.852	1.039	1.211
O43707	Alpha-actinin-4 OS=Homo sapiens OX=9606 GN=ACTN4 PE=1 SV=2	ACTN4	104.85	68.9	63	298	44	1.043	0.27446	0.886	1.62681e-12	1.177	0.607	0.633	1.479	1.31
O43708	Maleylacetoacetate isomerase OS=Homo sapiens OX=9606 GN=GSTZ1 PE=1 SV=3	GSTZ1	24.212	11.1	2	2	2	1.036	0.74404	1.105	0.5262	0.938	1.099	1.139	0.842	0.93
O43709	Probable 18S rRNA (guanine-N(7))-methyltransferase OS=Homo sapiens OX=9606 GN=BUD23 PE=1 SV=2	BUD23	31.88	14.6	3	4	3	1.049	0.6156	1.031	0.5252	1.017	1.224	1.284	0.74	0.763
O43715	TP53-regulated inhibitor of apoptosis 1 OS=Homo sapiens OX=9606 GN=TRIAP1 PE=1 SV=1	TRIAP1	8.7858	51.3	5	6	5	1.343	0.169842	0.953	0.9252	1.409	0.926	1.244	0.94	0.896
O43716	Glutamyl-tRNA(Gln) amidotransferase subunit C, mitochondrial OS=Homo sapiens OX=9606 GN=GATC PE=1 SV=1	GATC	15.086	28.7	3	3	3	0.898	0.16018	1.032	0.97754	0.87	0.764	0.686	1.276	1.317
O43719	HIV Tat-specific factor 1 OS=Homo sapiens OX=9606 GN=HTATSF1 PE=1 SV=1	HTATSF1	85.852	22.1	17	21	17	0.868	0.086839	0.957	0.126182	0.907	1.097	0.952	0.977	0.935
O43734	Adapter protein CIKS OS=Homo sapiens OX=9606 GN=TRAF3IP2 PE=1 SV=3	TRAF3IP2	64.665	1.4	1	1	1	1.137		0.86		1.322	0.371	0.422	1.747	1.502
O43747	AP-1 complex subunit gamma-1 OS=Homo sapiens OX=9606 GN=AP1G1 PE=1 SV=5	AP1G1	91.35	16.8	12	21	12	1.094	0.32496	1.015	0.76156	1.078	0.908	0.993	1.027	1.042
O43752	Syntaxin-6 OS=Homo sapiens OX=9606 GN=STX6 PE=1 SV=1	STX6	29.176	6.7	2	2	2	0.913		1.165		0.784	0.76	0.694	1.184	1.379
O43760	Synaptogyrin-2 OS=Homo sapiens OX=9606 GN=SYNGR2 PE=1 SV=1	SYNGR2	24.81	12.5	3	4	3	1.013		0.714		1.419	0.766	0.776	1.46	1.043
O43765	Small glutamine-rich tetratricopeptide repeat-containing protein alpha OS=Homo sapiens OX=9606 GN=SGTA PE=1 SV=1	SGTA	34.063	29.7	9	15	9	1.001	0.76962	0.986	0.33288	1.015	1.015	1.016	0.984	0.97
O43766	Lipoyl synthase, mitochondrial OS=Homo sapiens OX=9606 GN=LIAS PE=1 SV=3	LIAS	41.911	6.2	2	2	2	1.192		1.058		1.127	0.975	1.162	0.909	0.962
O43768	Alpha-endosulfine OS=Homo sapiens OX=9606 GN=ENSA PE=1 SV=1	ENSA	13.389	52.1	8	9	7	1.128	0.92098	0.994	0.97192	1.135	1.076	1.214	0.863	0.858
O43772	Mitochondrial carnitine/acylcarnitine carrier protein OS=Homo sapiens OX=9606 GN=SLC25A20 PE=1 SV=1	SLC25A20	32.943	17.3	5	5	5	0.928	0.44896	0.803	0.106063	1.156	1.027	0.953	1.139	0.915
O43776	Asparagine--tRNA ligase, cytoplasmic OS=Homo sapiens OX=9606 GN=NARS PE=1 SV=1	NARS	62.942	31.4	15	31	15	1.065	0.06484	1.049	0.74982	1.015	1.237	1.317	0.717	0.752
O43795	Unconventional myosin-Ib OS=Homo sapiens OX=9606 GN=MYO1B PE=1 SV=3	MYO1B	131.98	22.4	25	34	25	1.147	0.0032602	0.77	3.78375e-12	1.49	0.728	0.835	1.369	1.054
O43805	Sjoegren syndrome nuclear autoantigen 1 OS=Homo sapiens OX=9606 GN=SSNA1 PE=1 SV=2	SSNA1	13.596	26.9	3	5	3	0.971		1.054		0.921	1.21	1.175	0.793	0.836
O43809	Cleavage and polyadenylation specificity factor subunit 5 OS=Homo sapiens OX=9606 GN=NUDT21 PE=1 SV=1	NUDT21	26.227	42.3	10	21	10	0.965	0.4127	0.957	0.3926	1.008	0.878	0.847	1.218	1.166
O43813	Glutathione S-transferase LANCL1 OS=Homo sapiens OX=9606 GN=LANCL1 PE=1 SV=1	LANCL1	45.283	11.3	4	7	4	0.745	0.0096411	1.126	0.73144	0.662	1.785	1.329	0.428	0.482
O43815	Striatin OS=Homo sapiens OX=9606 GN=STRN PE=1 SV=4	STRN	86.131	13.5	8	8	8	1.008	0.86952	1.063	0.61934	0.948	0.985	0.993	0.961	1.022
O43818	U3 small nucleolar RNA-interacting protein 2 OS=Homo sapiens OX=9606 GN=RRP9 PE=1 SV=1	RRP9	51.84	20	8	11	8	1.086	0.6284	0.935	0.44864	1.161	1.068	1.16	0.89	0.832
O43819	Protein SCO2 homolog, mitochondrial OS=Homo sapiens OX=9606 GN=SCO2 PE=1 SV=3	SCO2	29.81	17.3	4	7	4	1.003	0.71798	0.923	0.140782	1.087	1.079	1.082	0.973	0.898
O43823	A-kinase anchor protein 8 OS=Homo sapiens OX=9606 GN=AKAP8 PE=1 SV=1	AKAP8	76.107	10.5	8	8	8	1.021	0.77564	0.981	0.84146	1.041	0.485	0.495	1.524	1.495
O43824	Putative GTP-binding protein 6 OS=Homo sapiens OX=9606 GN=GTPBP6 PE=2 SV=4	GTPBP6	56.897	6.8	4	5	4	1.106	0.180738	1.156	0.002141	0.957	0.747	0.826	1.144	1.323
O43837	Isocitrate dehydrogenase [NAD] subunit beta, mitochondrial OS=Homo sapiens OX=9606 GN=IDH3B PE=1 SV=2	IDH3B	42.183	31.4	10	25	10	0.927	0.082936	0.967	0.6902	0.959	1.068	0.99	0.992	0.959
O43847	Nardilysin OS=Homo sapiens OX=9606 GN=NRDC PE=1 SV=3	NRDC	131.7	14.1	16	22	16	0.925	0.027379	1.003	0.8068	0.922	1.272	1.176	0.791	0.793
O43852	Calumenin OS=Homo sapiens OX=9606 GN=CALU PE=1 SV=2	CALU	37.106	44.4	13	31	13	0.868	0.00117501	0.912	0.0067166	0.952	0.99	0.859	1.12	1.021
O43854	EGF-like repeat and discoidin I-like domain-containing protein 3 OS=Homo sapiens OX=9606 GN=EDIL3 PE=1 SV=1	EDIL3	53.764	2.1	1	1	1
O43865	S-adenosylhomocysteine hydrolase-like protein 1 OS=Homo sapiens OX=9606 GN=AHCYL1 PE=1 SV=2	AHCYL1	58.951	30	15	19	15	1.074	0.083856	0.99	0.64618	1.085	1.371	1.473	0.578	0.572
O43896	Kinesin-like protein KIF1C OS=Homo sapiens OX=9606 GN=KIF1C PE=1 SV=3	KIF1C	122.95	6.8	7	8	3
O43913	Origin recognition complex subunit 5 OS=Homo sapiens OX=9606 GN=ORC5 PE=1 SV=1	ORC5	50.282	11.7	5	6	5	1.017	0.34972	0.951	0.74044	1.069	1.039	1.057	0.986	0.938
O43920	NADH dehydrogenase [ubiquinone] iron-sulfur protein 5 OS=Homo sapiens OX=9606 GN=NDUFS5 PE=1 SV=3	NDUFS5	12.517	47.2	6	7	6	0.864		1.337		0.646	1.297	1.12	0.682	0.912
O43924	Retinal rod rhodopsin-sensitive cGMP 3',5'-cyclic phosphodiesterase subunit delta OS=Homo sapiens OX=9606 GN=PDE6D PE=1 SV=1	PDE6D	17.42	8	1	1	1
O43933	Peroxisome biogenesis factor 1 OS=Homo sapiens OX=9606 GN=PEX1 PE=1 SV=1	PEX1	142.87	0.9	1	1	1	0.925		1.05		0.881	0.911	0.843	1.106	1.161
O60216	Double-strand-break repair protein rad21 homolog OS=Homo sapiens OX=9606 GN=RAD21 PE=1 SV=2	RAD21	71.689	27.4	12	24	12	0.987	0.41248	0.959	0.42364	1.029	0.948	0.936	1.068	1.024
O60220	Mitochondrial import inner membrane translocase subunit Tim8 A OS=Homo sapiens OX=9606 GN=TIMM8A PE=1 SV=1	TIMM8A	10.998	42.3	4	7	4	0.946	0.36434	1.017	0.8479	0.93	1.258	1.19	0.755	0.768
O60231	Pre-mRNA-splicing factor ATP-dependent RNA helicase DHX16 OS=Homo sapiens OX=9606 GN=DHX16 PE=1 SV=2	DHX16	119.26	14.8	15	18	14	1.089	0.20102	1.154	0.3314	0.944	1.073	1.169	0.839	0.968
O60232	Sjoegren syndrome/scleroderma autoantigen 1 OS=Homo sapiens OX=9606 GN=SSSCA1 PE=1 SV=1	SSSCA1	21.474	49.2	6	8	6	1.068	0.38444	0.896	0.98806	1.192	1.151	1.229	0.892	0.799
O60234	Glia maturation factor gamma OS=Homo sapiens OX=9606 GN=GMFG PE=1 SV=1	GMFG	16.801	32.4	3	4	1	1.041		1.089		0.956	0.877	0.913	1.065	1.16
O60239	SH3 domain-binding protein 5 OS=Homo sapiens OX=9606 GN=SH3BP5 PE=1 SV=2	SH3BP5	50.424	3.1	2	2	2
O60244	Mediator of RNA polymerase II transcription subunit 14 OS=Homo sapiens OX=9606 GN=MED14 PE=1 SV=2	MED14	160.6	2.6	4	4	4
O60245	Protocadherin-7 OS=Homo sapiens OX=9606 GN=PCDH7 PE=1 SV=2	PCDH7	116.07	2.6	2	2	2
O60256	Phosphoribosyl pyrophosphate synthase-associated protein 2 OS=Homo sapiens OX=9606 GN=PRPSAP2 PE=1 SV=1	PRPSAP2	40.925	18.4	5	7	4	1.094	0.176856	0.969	0.33354	1.129	1.044	1.142	0.912	0.884
O60262	Guanine nucleotide-binding protein G(I)/G(S)/G(O) subunit gamma-7 OS=Homo sapiens OX=9606 GN=GNG7 PE=1 SV=1	GNG7	7.5217	14.7	1	1	1	2.125		0.924		2.3	0.929	1.974	0.554	0.512
O60264	SWI/SNF-related matrix-associated actin-dependent regulator of chromatin subfamily A member 5 OS=Homo sapiens OX=9606 GN=SMARCA5 PE=1 SV=1	SMARCA5	121.9	33.8	33	48	33	0.997	0.80086	1.337	8.3516e-10	0.746	0.955	0.952	0.905	1.21
O60271	C-Jun-amino-terminal kinase-interacting protein 4 OS=Homo sapiens OX=9606 GN=SPAG9 PE=1 SV=4	SPAG9	146.2	23.2	27	36	27	0.957	0.81626	0.946	0.060175	1.012	0.775	0.742	1.284	1.215
O60287	Nucleolar pre-ribosomal-associated protein 1 OS=Homo sapiens OX=9606 GN=URB1 PE=1 SV=4	URB1	254.39	8.4	16	18	16	1.039	0.56418	1.067	0.79426	0.974	1.066	1.108	0.869	0.927
O60291	E3 ubiquitin-protein ligase MGRN1 OS=Homo sapiens OX=9606 GN=MGRN1 PE=1 SV=2	MGRN1	60.752	6.9	3	3	3	0.84		1.089		0.771	0.667	0.56	1.34	1.459
O60292	Signal-induced proliferation-associated 1-like protein 3 OS=Homo sapiens OX=9606 GN=SIPA1L3 PE=1 SV=3	SIPA1L3	194.61	7.5	12	12	11	1.098	0.90232	1.025	0.7815	1.071	0.387	0.425	1.588	1.628
O60293	Zinc finger C3H1 domain-containing protein OS=Homo sapiens OX=9606 GN=ZFC3H1 PE=1 SV=3	ZFC3H1	226.35	6.3	9	10	9	1.045	0.94794	1.007	0.55638	1.038	0.988	1.032	0.995	1.002
O60294	tRNA wybutosine-synthesizing protein 4 OS=Homo sapiens OX=9606 GN=LCMT2 PE=1 SV=3	LCMT2	75.601	7.4	4	5	4	1.088	0.93994	1.188	0.5525	0.916	1.103	1.2	0.756	0.898
O60306	RNA helicase aquarius OS=Homo sapiens OX=9606 GN=AQR PE=1 SV=4	AQR	171.29	15.6	21	25	20	1.049	0.137717	1.138	0.0188648	0.922	0.999	1.048	0.914	1.04
O60307	Microtubule-associated serine/threonine-protein kinase 3 OS=Homo sapiens OX=9606 GN=MAST3 PE=1 SV=2	MAST3	143.14	1.2	2	3	1
O60313	Dynamin-like 120 kDa protein, mitochondrial OS=Homo sapiens OX=9606 GN=OPA1 PE=1 SV=3	OPA1	111.63	36.9	34	54	34	1.062	0.088759	1.021	0.43518	1.04	0.898	0.954	1.078	1.101
O60318	Germinal-center associated nuclear protein OS=Homo sapiens OX=9606 GN=MCM3AP PE=1 SV=2	MCM3AP	218.4	6	8	8	8	1.017	0.62554	0.986	0.8534	1.031	0.877	0.892	1.193	1.176
O60333	Kinesin-like protein KIF1B OS=Homo sapiens OX=9606 GN=KIF1B PE=1 SV=5	KIF1B	204.47	3	4	5	1
O60337	E3 ubiquitin-protein ligase MARCH6 OS=Homo sapiens OX=9606 GN=MARCH6 PE=1 SV=2	MARCH6	102.54	2.2	1	1	1
O60341	Lysine-specific histone demethylase 1A OS=Homo sapiens OX=9606 GN=KDM1A PE=1 SV=2	KDM1A	92.902	27.9	19	31	19	1.032	0.77992	0.9	0.031455	1.147	0.775	0.8	1.269	1.142
O60343	TBC1 domain family member 4 OS=Homo sapiens OX=9606 GN=TBC1D4 PE=1 SV=2	TBC1D4	146.56	19	20	24	20	1.241	0.2111	1.096	0.7157	1.132	0.671	0.833	1.218	1.335
O60353	Frizzled-6 OS=Homo sapiens OX=9606 GN=FZD6 PE=1 SV=2	FZD6	79.291	2.5	1	1	1
O60427	Acyl-CoA (8-3)-desaturase OS=Homo sapiens OX=9606 GN=FADS1 PE=1 SV=3	FADS1	51.964	2.5	1	2	1
O60437	Periplakin OS=Homo sapiens OX=9606 GN=PPL PE=1 SV=4	PPL	204.74	30.1	45	55	45	0.991	0.74206	0.94	0.051265	1.054	0.535	0.53	1.511	1.421
O60443	Gasdermin-E OS=Homo sapiens OX=9606 GN=GSDME PE=1 SV=2	GSDME	54.554	14.3	5	7	5	1.607	0.00084329	1.044	0.87752	1.539	1.261	2.026	0.318	0.332
O60488	Long-chain-fatty-acid--CoA ligase 4 OS=Homo sapiens OX=9606 GN=ACSL4 PE=1 SV=2	ACSL4	79.187	28	16	32	15	1.03	0.78256	1.258	1.6104e-06	0.819	1.206	1.242	0.695	0.874
O60493	Sorting nexin-3 OS=Homo sapiens OX=9606 GN=SNX3 PE=1 SV=3	SNX3	18.762	39.5	6	14	5	0.814	0.0051976	1.113	0.10528	0.731	1.132	0.922	0.919	1.023
O60499	Syntaxin-10 OS=Homo sapiens OX=9606 GN=STX10 PE=1 SV=1	STX10	28.114	10.8	2	2	2
O60502	Protein O-GlcNAcase OS=Homo sapiens OX=9606 GN=OGA PE=1 SV=2	OGA	102.91	26.1	16	18	16	1.204	0.0021567	0.916	0.28588	1.314	1.135	1.367	0.775	0.71
O60504	Vinexin OS=Homo sapiens OX=9606 GN=SORBS3 PE=1 SV=2	SORBS3	75.34	9.1	5	5	5	1.002	0.97384	1.03	0.7308	0.973	1.102	1.104	0.891	0.918
O60506	Heterogeneous nuclear ribonucleoprotein Q OS=Homo sapiens OX=9606 GN=SYNCRIP PE=1 SV=2	SYNCRIP	69.602	57.1	33	89	24	0.957	0.171545	1.088	0.011364	0.88	1.024	0.98	0.96	1.044
O60507	Protein-tyrosine sulfotransferase 1 OS=Homo sapiens OX=9606 GN=TPST1 PE=1 SV=1	TPST1	42.188	2.7	1	2	1	0.942		1.844		0.511	0.92	0.867	0.775	1.429
O60508	Pre-mRNA-processing factor 17 OS=Homo sapiens OX=9606 GN=CDC40 PE=1 SV=1	CDC40	65.521	26.3	12	14	12	1.017	0.98452	1.06	0.0105622	0.959	0.873	0.888	1.092	1.158
O60512	Beta-1,4-galactosyltransferase 3 OS=Homo sapiens OX=9606 GN=B4GALT3 PE=1 SV=2	B4GALT3	43.927	2	1	1	1
O60513	Beta-1,4-galactosyltransferase 4 OS=Homo sapiens OX=9606 GN=B4GALT4 PE=1 SV=1	B4GALT4	40.041	4.9	2	2	2
O60518	Ran-binding protein 6 OS=Homo sapiens OX=9606 GN=RANBP6 PE=1 SV=2	RANBP6	124.71	3.3	3	4	2
O60524	Nuclear export mediator factor NEMF OS=Homo sapiens OX=9606 GN=NEMF PE=1 SV=4	NEMF	122.95	6.7	6	8	6	1.023	0.67048	1.055	0.49162	0.97	1.241	1.269	0.744	0.785
O60547	GDP-mannose 4,6 dehydratase OS=Homo sapiens OX=9606 GN=GMDS PE=1 SV=1	GMDS	41.949	30.1	11	16	11	1.076	0.62952	0.659	1.4932e-07	1.633	0.913	0.982	1.293	0.852
O60551	Glycylpeptide N-tetradecanoyltransferase 2 OS=Homo sapiens OX=9606 GN=NMT2 PE=1 SV=1	NMT2	56.98	6.6	2	3	1
O60563	Cyclin-T1 OS=Homo sapiens OX=9606 GN=CCNT1 PE=1 SV=1	CCNT1	80.684	11.6	8	8	8	1.145	0.109319	1.17	0.2289	0.979	0.913	1.045	0.925	1.082
O60566	Mitotic checkpoint serine/threonine-protein kinase BUB1 beta OS=Homo sapiens OX=9606 GN=BUB1B PE=1 SV=3	BUB1B	119.54	15.5	13	13	13	1.118	0.112697	1.035	0.50834	1.08	1.325	1.482	0.57	0.59
O60568	Multifunctional procollagen lysine hydroxylase and glycosyltransferase LH3 OS=Homo sapiens OX=9606 GN=PLOD3 PE=1 SV=1	PLOD3	84.784	30.6	20	38	20	0.909	0.00121704	1.039	0.65664	0.875	1.114	1.013	0.941	0.978
O60573	Eukaryotic translation initiation factor 4E type 2 OS=Homo sapiens OX=9606 GN=EIF4E2 PE=1 SV=1	EIF4E2	28.362	16.3	3	4	3	0.966	0.28994	0.982	0.61628	0.984	1.028	0.993	1.001	0.983
O60583	Cyclin-T2 OS=Homo sapiens OX=9606 GN=CCNT2 PE=1 SV=2	CCNT2	81.028	3	2	2	2	1.009		0.925		1.091	0.97	0.979	1.078	0.997
O60610	Protein diaphanous homolog 1 OS=Homo sapiens OX=9606 GN=DIAPH1 PE=1 SV=2	DIAPH1	141.35	25.6	28	53	28	0.742	4.5339e-11	0.953	0.92158	0.779	1.355	1.006	0.864	0.823
O60613	Selenoprotein F OS=Homo sapiens OX=9606 GN=SELENOF PE=1 SV=4	SELENOF	18.092	29.7	5	7	5	0.992	0.71606	1.026	0.55738	0.967	0.797	0.791	1.207	1.238
O60645	Exocyst complex component 3 OS=Homo sapiens OX=9606 GN=EXOC3 PE=1 SV=3	EXOC3	85.566	8.6	5	6	5	1.04	0.28158	1.009	0.76288	1.031	1.022	1.063	0.967	0.976
O60663	LIM homeobox transcription factor 1-beta OS=Homo sapiens OX=9606 GN=LMX1B PE=1 SV=3	LMX1B	44.916	3	1	1	1	0.953		0.919		1.037	1.02	0.972	1.06	0.974
O60664	Perilipin-3 OS=Homo sapiens OX=9606 GN=PLIN3 PE=1 SV=3	PLIN3	47.074	45.9	16	30	16	1	0.63262	1.013	0.67598	0.987	1.096	1.096	0.899	0.911
O60669	Monocarboxylate transporter 2 OS=Homo sapiens OX=9606 GN=SLC16A7 PE=1 SV=2	SLC16A7	52.2	2.3	1	1	1	1.156		0.958		1.207	1.483	1.714	0.409	0.392
O60678	Protein arginine N-methyltransferase 3 OS=Homo sapiens OX=9606 GN=PRMT3 PE=1 SV=4	PRMT3	59.902	15.6	6	9	6	1.158	0.00177875	0.94	0.49388	1.232	1.295	1.5	0.632	0.594
O60684	Importin subunit alpha-7 OS=Homo sapiens OX=9606 GN=KPNA6 PE=1 SV=1	KPNA6	60.029	17	11	16	4	1.018	0.95772	0.864	0.113241	1.178	1.064	1.083	0.998	0.862
O60701	UDP-glucose 6-dehydrogenase OS=Homo sapiens OX=9606 GN=UGDH PE=1 SV=1	UGDH	55.023	46	19	33	19	1.055	0.04914	0.904	0.021598	1.167	0.862	0.909	1.189	1.075
O60716	Catenin delta-1 OS=Homo sapiens OX=9606 GN=CTNND1 PE=1 SV=1	CTNND1	108.17	38.8	29	48	29	1.012	0.62134	0.961	0.067941	1.053	0.854	0.864	1.166	1.121
O60725	Protein-S-isoprenylcysteine O-methyltransferase OS=Homo sapiens OX=9606 GN=ICMT PE=1 SV=1	ICMT	31.938	3.2	1	2	1	1.079		0.957		1.127	0.922	0.995	1.074	1.028
O60749	Sorting nexin-2 OS=Homo sapiens OX=9606 GN=SNX2 PE=1 SV=2	SNX2	58.47	22	10	11	9	1.093	0.35038	1.079	0.5438	1.013	0.949	1.037	0.968	1.044
O60762	Dolichol-phosphate mannosyltransferase subunit 1 OS=Homo sapiens OX=9606 GN=DPM1 PE=1 SV=1	DPM1	29.634	35.4	9	13	9	0.983	0.96866	0.954	0.3745	1.03	1.183	1.163	0.883	0.842
O60763	General vesicular transport factor p115 OS=Homo sapiens OX=9606 GN=USO1 PE=1 SV=2	USO1	107.89	25.5	20	34	20	0.935	0.48296	1.057	0.21132	0.885	0.85	0.795	1.149	1.215
O60783	28S ribosomal protein S14, mitochondrial OS=Homo sapiens OX=9606 GN=MRPS14 PE=1 SV=1	MRPS14	15.139	21.9	2	4	2	1.026		0.865		1.186	0.924	0.948	1.156	1
O60784	Target of Myb protein 1 OS=Homo sapiens OX=9606 GN=TOM1 PE=1 SV=2	TOM1	53.818	4.7	2	2	2
O60825	6-phosphofructo-2-kinase/fructose-2,6-bisphosphatase 2 OS=Homo sapiens OX=9606 GN=PFKFB2 PE=1 SV=2	PFKFB2	58.476	15.8	8	8	4
O60826	Coiled-coil domain-containing protein 22 OS=Homo sapiens OX=9606 GN=CCDC22 PE=1 SV=1	CCDC22	70.755	13.7	7	7	7	1.254	0.38436	1.133	0.53316	1.107	1.029	1.29	0.788	0.893
O60828	Polyglutamine-binding protein 1 OS=Homo sapiens OX=9606 GN=PQBP1 PE=1 SV=1	PQBP1	30.472	29.4	8	12	8	1.139	0.024379	1.089	0.47288	1.046	0.959	1.092	0.914	0.995
O60829	P antigen family member 4 OS=Homo sapiens OX=9606 GN=PAGE4 PE=1 SV=1	PAGE4	11.153	12.7	1	2	1	1.101		8.718		0.126	0.198	0.218	0.358	3.121
O60830	Mitochondrial import inner membrane translocase subunit Tim17-B OS=Homo sapiens OX=9606 GN=TIMM17B PE=1 SV=1	TIMM17B	18.273	17.4	1	1	1	1.041		1.067		0.976	0.83	0.864	1.124	1.199
O60831	PRA1 family protein 2 OS=Homo sapiens OX=9606 GN=PRAF2 PE=1 SV=1	PRAF2	19.258	6.2	1	1	1	0.91		1.189		0.765	1.401	1.275	0.61	0.725
O60832	H/ACA ribonucleoprotein complex subunit DKC1 OS=Homo sapiens OX=9606 GN=DKC1 PE=1 SV=3	DKC1	57.673	33.1	16	32	16	1.011	0.50284	0.99	0.9826	1.021	0.949	0.959	1.076	1.065
O60841	Eukaryotic translation initiation factor 5B OS=Homo sapiens OX=9606 GN=EIF5B PE=1 SV=4	EIF5B	138.83	26.9	29	44	29	1.037	0.42682	1.049	0.4768	0.989	1.212	1.257	0.736	0.772
O60858	E3 ubiquitin-protein ligase TRIM13 OS=Homo sapiens OX=9606 GN=TRIM13 PE=1 SV=2	TRIM13	46.987	3.9	1	1	1	1.339		0.89		1.504	0.96	1.285	0.933	0.83
O60869	Endothelial differentiation-related factor 1 OS=Homo sapiens OX=9606 GN=EDF1 PE=1 SV=1	EDF1	16.368	45.3	8	14	8	0.829	0.020582	0.942	0.48236	0.88	1.321	1.095	0.753	0.709
O60870	DNA/RNA-binding protein KIN17 OS=Homo sapiens OX=9606 GN=KIN PE=1 SV=2	KIN	45.373	11.7	4	4	4
O60879	Protein diaphanous homolog 2 OS=Homo sapiens OX=9606 GN=DIAPH2 PE=1 SV=1	DIAPH2	125.57	4.9	5	5	5	0.928		1.065		0.871	1.239	1.15	0.788	0.839
O60884	DnaJ homolog subfamily A member 2 OS=Homo sapiens OX=9606 GN=DNAJA2 PE=1 SV=1	DNAJA2	45.745	41.7	16	32	16	0.989	0.6656	1.016	0.80162	0.973	1.04	1.029	0.96	0.975
O60885	Bromodomain-containing protein 4 OS=Homo sapiens OX=9606 GN=BRD4 PE=1 SV=2	BRD4	152.22	10.9	15	19	10	1.046	0.41182	0.974	0.27848	1.074	0.592	0.619	1.406	1.37
O60888	Protein CutA OS=Homo sapiens OX=9606 GN=CUTA PE=1 SV=2	CUTA	19.116	7.8	1	2	1	0.906	0.82772	0.96	0.93664	0.944	1.369	1.24	0.72	0.691
O60907	F-box-like/WD repeat-containing protein TBL1X OS=Homo sapiens OX=9606 GN=TBL1X PE=1 SV=3	TBL1X	62.495	13.3	6	8	3
O60921	Checkpoint protein HUS1 OS=Homo sapiens OX=9606 GN=HUS1 PE=1 SV=1	HUS1	31.691	7.9	2	2	2
O60925	Prefoldin subunit 1 OS=Homo sapiens OX=9606 GN=PFDN1 PE=1 SV=2	PFDN1	14.21	32.8	4	4	4	0.882		1.064		0.829	1.223	1.079	0.832	0.885
O60927	E3 ubiquitin-protein ligase PPP1R11 OS=Homo sapiens OX=9606 GN=PPP1R11 PE=1 SV=1	PPP1R11	13.952	12.7	1	3	1	0.999	0.99012	0.992	0.91024	1.007	1.112	1.111	0.901	0.894
O60930	Ribonuclease H1 OS=Homo sapiens OX=9606 GN=RNASEH1 PE=1 SV=2	RNASEH1	32.064	7.7	1	1	1
O60934	Nibrin OS=Homo sapiens OX=9606 GN=NBN PE=1 SV=1	NBN	84.958	28	17	21	17	0.944	0.45138	1.009	0.84056	0.936	1.066	1.006	0.954	0.963
O60936	Nucleolar protein 3 OS=Homo sapiens OX=9606 GN=NOL3 PE=1 SV=2	NOL3	22.629	14.4	2	3	2	0.999	0.97492	1.072	0.1409	0.932	1.201	1.2	0.778	0.834
O60941	Dystrobrevin beta OS=Homo sapiens OX=9606 GN=DTNB PE=1 SV=1	DTNB	71.355	9.9	4	5	4	1.028	0.89368	1.224	0.170178	0.84	0.863	0.887	1.027	1.257
O60942	mRNA-capping enzyme OS=Homo sapiens OX=9606 GN=RNGTT PE=1 SV=1	RNGTT	68.556	10.7	6	8	6	1.029	0.97048	1.058	0.55916	0.973	0.927	0.954	1.038	1.098
O75027	ATP-binding cassette sub-family B member 7, mitochondrial OS=Homo sapiens OX=9606 GN=ABCB7 PE=1 SV=2	ABCB7	82.64	6.4	5	10	5	0.926	0.033876	1.062	0.123097	0.872	1.069	0.99	0.938	0.996
O75044	SLIT-ROBO Rho GTPase-activating protein 2 OS=Homo sapiens OX=9606 GN=SRGAP2 PE=1 SV=3	SRGAP2	120.87	5.8	5	7	5	0.95	0.68294	0.822	0.23882	1.156	0.839	0.797	1.318	1.083
O75052	Carboxyl-terminal PDZ ligand of neuronal nitric oxide synthase protein OS=Homo sapiens OX=9606 GN=NOS1AP PE=1 SV=3	NOS1AP	56.149	3.6	1	1	1
O75054	Immunoglobulin superfamily member 3 OS=Homo sapiens OX=9606 GN=IGSF3 PE=2 SV=3	IGSF3	135.19	1	1	1	1	0.998		1.096		0.911	1.077	1.075	0.888	0.973
O75063	Glycosaminoglycan xylosylkinase OS=Homo sapiens OX=9606 GN=FAM20B PE=1 SV=1	FAM20B	46.432	9.3	4	5	4
O75083	WD repeat-containing protein 1 OS=Homo sapiens OX=9606 GN=WDR1 PE=1 SV=4	WDR1	66.193	55.9	28	64	28	0.906	0.0180207	1.011	0.80954	0.896	1.035	0.938	1.026	1.037
O75110	Probable phospholipid-transporting ATPase IIA OS=Homo sapiens OX=9606 GN=ATP9A PE=1 SV=3	ATP9A	118.58	6.4	7	9	7	0.826	0.048042	0.826	0.023203	1	0.735	0.607	1.486	1.228
O75113	NEDD4-binding protein 1 OS=Homo sapiens OX=9606 GN=N4BP1 PE=1 SV=4	N4BP1	100.38	6.6	5	5	5	1.267		1.003		1.263	0.971	1.23	0.901	0.904
O75116	Rho-associated protein kinase 2 OS=Homo sapiens OX=9606 GN=ROCK2 PE=1 SV=4	ROCK2	160.9	28.3	35	43	31	1.168	0.0027825	0.99	0.43684	1.18	1.092	1.275	0.821	0.813
O75122	CLIP-associating protein 2 OS=Homo sapiens OX=9606 GN=CLASP2 PE=1 SV=3	CLASP2	141.06	10.3	11	14	9	1.12	0.4832	1.111	0.82072	1.008	0.845	0.946	1.063	1.181
O75127	Pentatricopeptide repeat-containing protein 1, mitochondrial OS=Homo sapiens OX=9606 GN=PTCD1 PE=1 SV=2	PTCD1	78.855	5.7	4	4	4	1.035	0.69028	1.092	0.39106	0.948	1.113	1.152	0.874	0.954
O75128	Protein cordon-bleu OS=Homo sapiens OX=9606 GN=COBL PE=1 SV=2	COBL	135.62	10.3	9	11	9	0.798	0.0085603	1.212	0.068437	0.658	1.33	1.062	0.725	0.879
O75131	Copine-3 OS=Homo sapiens OX=9606 GN=CPNE3 PE=1 SV=1	CPNE3	60.13	18.6	9	12	8	0.987	0.57022	1.172	0.057097	0.842	1.085	1.071	0.854	1.001
O75143	Autophagy-related protein 13 OS=Homo sapiens OX=9606 GN=ATG13 PE=1 SV=1	ATG13	56.571	4.1	1	1	1
O75146	Huntingtin-interacting protein 1-related protein OS=Homo sapiens OX=9606 GN=HIP1R PE=1 SV=2	HIP1R	119.39	16.5	17	20	16	1.389	8.0911e-05	0.917	0.057162	1.515	1.022	1.42	0.805	0.738
O75147	Obscurin-like protein 1 OS=Homo sapiens OX=9606 GN=OBSL1 PE=1 SV=4	OBSL1	206.94	1.1	2	2	2
O75150	E3 ubiquitin-protein ligase BRE1B OS=Homo sapiens OX=9606 GN=RNF40 PE=1 SV=5	RNF40	113.68	29.7	25	31	22	0.852	0.153342	0.952	0.33908	0.895	0.88	0.75	1.222	1.163
O75151	Lysine-specific demethylase PHF2 OS=Homo sapiens OX=9606 GN=PHF2 PE=1 SV=4	PHF2	120.77	2.2	2	4	1	0.915		0.764		1.198	0.799	0.731	1.426	1.089
O75152	Zinc finger CCCH domain-containing protein 11A OS=Homo sapiens OX=9606 GN=ZC3H11A PE=1 SV=3	ZC3H11A	89.13	34.7	25	37	25	0.891	0.42714	1.005	0.91534	0.887	0.85	0.757	1.207	1.213
O75153	Clustered mitochondria protein homolog OS=Homo sapiens OX=9606 GN=CLUH PE=1 SV=2	CLUH	146.67	24.4	27	38	27	1.175	3.2545e-09	0.927	0.0123391	1.268	1.071	1.258	0.885	0.82
O75157	TSC22 domain family protein 2 OS=Homo sapiens OX=9606 GN=TSC22D2 PE=1 SV=3	TSC22D2	79.227	5.8	5	6	2
O75164	Lysine-specific demethylase 4A OS=Homo sapiens OX=9606 GN=KDM4A PE=1 SV=2	KDM4A	120.66	2.3	2	2	2	1.021		0.857		1.191	0.866	0.884	1.228	1.053
O75165	DnaJ homolog subfamily C member 13 OS=Homo sapiens OX=9606 GN=DNAJC13 PE=1 SV=5	DNAJC13	254.41	9.5	19	22	19	1.009	0.93306	0.98	0.57662	1.03	1.004	1.013	1.048	1.027
O75167	Phosphatase and actin regulator 2 OS=Homo sapiens OX=9606 GN=PHACTR2 PE=1 SV=2	PHACTR2	69.699	2.1	1	1	1
O75175	CCR4-NOT transcription complex subunit 3 OS=Homo sapiens OX=9606 GN=CNOT3 PE=1 SV=1	CNOT3	81.871	6	5	5	5	0.719		0.876		0.821	0.812	0.584	1.411	1.236
O75179	Ankyrin repeat domain-containing protein 17 OS=Homo sapiens OX=9606 GN=ANKRD17 PE=1 SV=3	ANKRD17	274.25	7.5	15	19	8	1.115	0.0063239	0.976	0.61372	1.142	0.969	1.08	0.985	0.961
O75182	Paired amphipathic helix protein Sin3b OS=Homo sapiens OX=9606 GN=SIN3B PE=1 SV=2	SIN3B	133.06	4.2	5	5	5
O75190	DnaJ homolog subfamily B member 6 OS=Homo sapiens OX=9606 GN=DNAJB6 PE=1 SV=2	DNAJB6	36.087	10.7	3	4	3	1.01	0.96864	1.12	0.6429	0.902	0.919	0.928	1.022	1.145
O75191	Xylulose kinase OS=Homo sapiens OX=9606 GN=XYLB PE=1 SV=3	XYLB	58.382	2.6	1	1	1
O75208	Ubiquinone biosynthesis protein COQ9, mitochondrial OS=Homo sapiens OX=9606 GN=COQ9 PE=1 SV=1	COQ9	35.509	27.7	6	8	6	0.877	0.34062	1.056	0.95342	0.83	1.251	1.097	0.821	0.867
O75223	Gamma-glutamylcyclotransferase OS=Homo sapiens OX=9606 GN=GGCT PE=1 SV=1	GGCT	21.007	46.8	8	16	8	1.141	0.0126558	1.027	0.69644	1.111	1.225	1.398	0.67	0.688
O75251	NADH dehydrogenase [ubiquinone] iron-sulfur protein 7, mitochondrial OS=Homo sapiens OX=9606 GN=NDUFS7 PE=1 SV=3	NDUFS7	23.563	15.5	3	6	3	0.929	0.33118	1.163	0.0195417	0.799	1.181	1.097	0.835	0.971
O75298	Reticulon-2 OS=Homo sapiens OX=9606 GN=RTN2 PE=1 SV=1	RTN2	59.263	1.5	1	1	1
O75306	NADH dehydrogenase [ubiquinone] iron-sulfur protein 2, mitochondrial OS=Homo sapiens OX=9606 GN=NDUFS2 PE=1 SV=2	NDUFS2	52.545	23.8	9	13	9	0.902	0.023255	1.124	0.037276	0.802	1.104	0.996	0.912	1.025
O75312	Zinc finger protein ZPR1 OS=Homo sapiens OX=9606 GN=ZPR1 PE=1 SV=1	ZPR1	50.925	21.6	8	10	8	0.987	0.50244	0.887	0.5598	1.113	1.008	0.995	1.078	0.956
O75319	RNA/RNP complex-1-interacting phosphatase OS=Homo sapiens OX=9606 GN=DUSP11 PE=1 SV=2	DUSP11	43.71	18.6	5	6	5	0.731	0.2106	1.075	0.67556	0.68	0.933	0.682	1.163	1.25
O75323	Protein NipSnap homolog 2 OS=Homo sapiens OX=9606 GN=NIPSNAP2 PE=1 SV=1	NIPSNAP2	33.742	17.8	6	11	4	0.801		0.951		0.842	0.989	0.792	1.154	1.097
O75330	Hyaluronan mediated motility receptor OS=Homo sapiens OX=9606 GN=HMMR PE=1 SV=2	HMMR	84.099	9.1	5	5	5	0.71	0.115978	1.046	0.78456	0.679	1.313	0.932	0.873	0.913
O75340	Programmed cell death protein 6 OS=Homo sapiens OX=9606 GN=PDCD6 PE=1 SV=1	PDCD6	21.868	31.9	6	11	6	0.859	0.0119951	1.057	0.78502	0.813	1.507	1.295	0.616	0.651
O75347	Tubulin-specific chaperone A OS=Homo sapiens OX=9606 GN=TBCA PE=1 SV=3	TBCA	12.855	75	11	29	11	0.896	0.046317	0.935	0.56528	0.958	1.121	1.004	0.971	0.908
O75348	V-type proton ATPase subunit G 1 OS=Homo sapiens OX=9606 GN=ATP6V1G1 PE=1 SV=3	ATP6V1G1	13.757	30.5	4	6	4	1.052	0.66008	0.924	0.6177	1.139	1.072	1.128	0.945	0.873
O75351	Vacuolar protein sorting-associated protein 4B OS=Homo sapiens OX=9606 GN=VPS4B PE=1 SV=2	VPS4B	49.301	11.7	6	7	2	1.23		0.856		1.437	0.994	1.223	0.969	0.829
O75352	Mannose-P-dolichol utilization defect 1 protein OS=Homo sapiens OX=9606 GN=MPDU1 PE=1 SV=2	MPDU1	26.638	4	1	4	1
O75354	Ectonucleoside triphosphate diphosphohydrolase 6 OS=Homo sapiens OX=9606 GN=ENTPD6 PE=1 SV=3	ENTPD6	53.245	4.5	2	2	2
O75362	Zinc finger protein 217 OS=Homo sapiens OX=9606 GN=ZNF217 PE=1 SV=1	ZNF217	115.27	3.1	3	5	1	1.281		1.034		1.239	0.794	1.017	1.081	1.118
O75367	Core histone macro-H2A.1 OS=Homo sapiens OX=9606 GN=H2AFY PE=1 SV=4	H2AFY	39.617	33.9	13	32	13	0.752	1.71481e-05	1.11	0.0045573	0.677	1.065	0.801	1.028	1.141
O75368	SH3 domain-binding glutamic acid-rich-like protein OS=Homo sapiens OX=9606 GN=SH3BGRL PE=1 SV=1	SH3BGRL	12.774	62.3	5	5	5	0.943	0.631	1.601	0.23298	0.589	1.654	1.559	0.286	0.458
O75369	Filamin-B OS=Homo sapiens OX=9606 GN=FLNB PE=1 SV=2	FLNB	278.16	61	127	307	115	0.987	0.73034	0.833	1e-32	1.185	0.549	0.542	1.624	1.353
O75376	Nuclear receptor corepressor 1 OS=Homo sapiens OX=9606 GN=NCOR1 PE=1 SV=2	NCOR1	270.21	9.2	20	21	19	1.08	0.5363	0.937	0.29654	1.153	0.862	0.931	1.143	1.071
O75380	NADH dehydrogenase [ubiquinone] iron-sulfur protein 6, mitochondrial OS=Homo sapiens OX=9606 GN=NDUFS6 PE=1 SV=1	NDUFS6	13.711	60.5	5	8	5	0.742	0.152557	1.186	0.38474	0.626	1.283	0.952	0.818	0.97
O75381	Peroxisomal membrane protein PEX14 OS=Homo sapiens OX=9606 GN=PEX14 PE=1 SV=1	PEX14	41.236	16.2	6	11	6	1.013	0.99884	1.138	0.25954	0.89	0.889	0.901	1.02	1.161
O75382	Tripartite motif-containing protein 3 OS=Homo sapiens OX=9606 GN=TRIM3 PE=1 SV=2	TRIM3	80.829	6.2	3	3	3	1.04		1.007		1.033	0.903	0.939	1.084	1.092
O75385	Serine/threonine-protein kinase ULK1 OS=Homo sapiens OX=9606 GN=ULK1 PE=1 SV=2	ULK1	112.63	0.8	1	1	1
O75390	Citrate synthase, mitochondrial OS=Homo sapiens OX=9606 GN=CS PE=1 SV=2	CS	51.712	26	15	49	15	1.151	0.00066268	1.03	0.43928	1.117	0.694	0.799	1.23	1.267
O75391	Sperm-associated antigen 7 OS=Homo sapiens OX=9606 GN=SPAG7 PE=1 SV=2	SPAG7	26.034	16.3	4	5	4	0.968	0.67574	1.02	0.69018	0.949	0.945	0.915	1.07	1.091
O75394	39S ribosomal protein L33, mitochondrial OS=Homo sapiens OX=9606 GN=MRPL33 PE=1 SV=1	MRPL33	7.6191	16.9	1	1	1
O75396	Vesicle-trafficking protein SEC22b OS=Homo sapiens OX=9606 GN=SEC22B PE=1 SV=4	SEC22B	24.593	38.6	8	22	8	0.977	0.150422	1.088	0.0109562	0.898	1.099	1.074	0.883	0.961
O75400	Pre-mRNA-processing factor 40 homolog A OS=Homo sapiens OX=9606 GN=PRPF40A PE=1 SV=2	PRPF40A	108.8	24.2	24	46	22	1.062	0.37218	0.943	0.089141	1.126	0.682	0.724	1.37	1.292
O75410	Transforming acidic coiled-coil-containing protein 1 OS=Homo sapiens OX=9606 GN=TACC1 PE=1 SV=2	TACC1	87.793	22.2	15	17	13	0.978	0.73462	1.016	0.37624	0.963	0.775	0.758	1.228	1.248
O75414	Nucleoside diphosphate kinase 6 OS=Homo sapiens OX=9606 GN=NME6 PE=1 SV=3	NME6	21.142	14.5	2	3	2	1.035	0.7902	0.947	0.25936	1.093	1.025	1.061	0.988	0.936
O75427	Leucine-rich repeat and calponin homology domain-containing protein 4 OS=Homo sapiens OX=9606 GN=LRCH4 PE=1 SV=2	LRCH4	73.449	4.5	2	2	2
O75431	Metaxin-2 OS=Homo sapiens OX=9606 GN=MTX2 PE=1 SV=1	MTX2	29.763	19	4	9	4	1.069	0.61744	0.987	0.60036	1.083	0.867	0.927	1.12	1.105
O75436	Vacuolar protein sorting-associated protein 26A OS=Homo sapiens OX=9606 GN=VPS26A PE=1 SV=2	VPS26A	38.169	31.2	10	15	9	0.849	0.00059907	1.008	0.69578	0.842	1.243	1.055	0.88	0.887
O75438	NADH dehydrogenase [ubiquinone] 1 beta subcomplex subunit 1 OS=Homo sapiens OX=9606 GN=NDUFB1 PE=1 SV=1	NDUFB1	6.9611	19	1	1	1	0.841		1.182		0.712	1.166	0.981	0.857	1.013
O75439	Mitochondrial-processing peptidase subunit beta OS=Homo sapiens OX=9606 GN=PMPCB PE=1 SV=2	PMPCB	54.366	33.7	17	29	16	1.067	0.061002	0.983	0.76342	1.085	0.995	1.062	1.007	0.99
O75446	Histone deacetylase complex subunit SAP30 OS=Homo sapiens OX=9606 GN=SAP30 PE=1 SV=1	SAP30	23.306	14.5	3	3	3	0.984		0.986		0.998	0.921	0.906	1.106	1.09
O75448	Mediator of RNA polymerase II transcription subunit 24 OS=Homo sapiens OX=9606 GN=MED24 PE=1 SV=1	MED24	110.3	7.3	6	6	6	0.954	0.47406	1.05	0.75486	0.909	0.854	0.815	1.148	1.205
O75449	Katanin p60 ATPase-containing subunit A1 OS=Homo sapiens OX=9606 GN=KATNA1 PE=1 SV=1	KATNA1	55.964	8.8	4	4	4	1.115	0.029703	1.065	0.47254	1.047	1.081	1.205	0.834	0.888
O75473	Leucine-rich repeat-containing G-protein coupled receptor 5 OS=Homo sapiens OX=9606 GN=LGR5 PE=1 SV=1	LGR5	99.997	2	2	2	2	1.115		1.024		1.089	0.757	0.844	1.194	1.223
O75475	PC4 and SFRS1-interacting protein OS=Homo sapiens OX=9606 GN=PSIP1 PE=1 SV=1	PSIP1	60.103	32.8	18	30	17	0.986	0.2685	1.041	0.71504	0.947	1.141	1.125	0.858	0.893
O75477	Erlin-1 OS=Homo sapiens OX=9606 GN=ERLIN1 PE=1 SV=2	ERLIN1	39.171	33.3	11	17	8	0.996	0.24918	0.957	0.081581	1.041	1.042	1.038	0.991	0.948
O75486	Transcription initiation protein SPT3 homolog OS=Homo sapiens OX=9606 GN=SUPT3H PE=1 SV=3	SUPT3H	35.792	3.8	1	1	1
O75487	Glypican-4 OS=Homo sapiens OX=9606 GN=GPC4 PE=1 SV=4	GPC4	62.411	5.9	2	2	1
O75489	NADH dehydrogenase [ubiquinone] iron-sulfur protein 3, mitochondrial OS=Homo sapiens OX=9606 GN=NDUFS3 PE=1 SV=1	NDUFS3	30.241	48.1	13	21	13	0.875	0.0094971	1.151	0.0176781	0.76	1.137	0.995	0.874	1.006
O75494	Serine/arginine-rich splicing factor 10 OS=Homo sapiens OX=9606 GN=SRSF10 PE=1 SV=1	SRSF10	31.3	16	6	7	6	0.844	0.25864	0.963	0.87424	0.876	0.793	0.669	1.339	1.289
O75496	Geminin OS=Homo sapiens OX=9606 GN=GMNN PE=1 SV=1	GMNN	23.565	21.5	3	4	3	0.872	0.053324	1.004	0.94318	0.869	1.398	1.219	0.7	0.703
O75506	Heat shock factor-binding protein 1 OS=Homo sapiens OX=9606 GN=HSBP1 PE=1 SV=1	HSBP1	8.5435	56.6	3	6	3	1.056	0.068004	1.052	0.191395	1.004	0.979	1.034	0.973	1.024
O75521	Enoyl-CoA delta isomerase 2, mitochondrial OS=Homo sapiens OX=9606 GN=ECI2 PE=1 SV=4	ECI2	43.585	23.6	9	11	9	0.978	0.4187	0.983	0.53162	0.995	1.44	1.408	0.591	0.581
O75528	Transcriptional adapter 3 OS=Homo sapiens OX=9606 GN=TADA3 PE=1 SV=1	TADA3	48.902	9.7	3	3	3	0.869	0.3923	1.063	0.72276	0.817	1.185	1.03	0.876	0.931
O75529	TAF5-like RNA polymerase II p300/CBP-associated factor-associated factor 65 kDa subunit 5L OS=Homo sapiens OX=9606 GN=TAF5L PE=1 SV=1	TAF5L	66.155	5.9	3	3	3
O75530	Polycomb protein EED OS=Homo sapiens OX=9606 GN=EED PE=1 SV=2	EED	50.197	22.7	9	11	9	1.12	0.46298	1.019	0.22354	1.099	0.803	0.899	1.13	1.152
O75531	Barrier-to-autointegration factor OS=Homo sapiens OX=9606 GN=BANF1 PE=1 SV=1	BANF1	10.058	29.2	4	6	4	1.233	0.47766	2.021	0.36668	0.61	1.522	1.877	0.192	0.388
O75533	Splicing factor 3B subunit 1 OS=Homo sapiens OX=9606 GN=SF3B1 PE=1 SV=3	SF3B1	145.83	41.6	53	108	53	1.034	0.051496	1.094	0.023618	0.945	0.928	0.96	1.02	1.116
O75534	Cold shock domain-containing protein E1 OS=Homo sapiens OX=9606 GN=CSDE1 PE=1 SV=2	CSDE1	88.884	37.2	31	49	31	1.016	0.9249	0.981	0.527	1.036	1.088	1.105	0.927	0.909
O75569	Interferon-inducible double-stranded RNA-dependent protein kinase activator A OS=Homo sapiens OX=9606 GN=PRKRA PE=1 SV=1	PRKRA	34.404	23.6	7	10	7	1.021	0.71266	1.151	0.101501	0.887	1.083	1.106	0.855	0.984
O75586	Mediator of RNA polymerase II transcription subunit 6 OS=Homo sapiens OX=9606 GN=MED6 PE=1 SV=2	MED6	28.424	15.9	4	4	4	1.114		1.048		1.063	0.677	0.754	1.264	1.325
O75592	E3 ubiquitin-protein ligase MYCBP2 OS=Homo sapiens OX=9606 GN=MYCBP2 PE=1 SV=4	MYCBP2	513.63	1	3	3	3	1.202	0.64456	0.964	0.86404	1.247	0.923	1.109	1.008	0.972
O75600	2-amino-3-ketobutyrate coenzyme A ligase, mitochondrial OS=Homo sapiens OX=9606 GN=GCAT PE=1 SV=1	GCAT	45.285	2.4	1	1	1
O75607	Nucleoplasmin-3 OS=Homo sapiens OX=9606 GN=NPM3 PE=1 SV=3	NPM3	19.343	38.2	4	7	4	1.281	0.099897	0.889	0.74224	1.441	1.071	1.372	0.828	0.736
O75608	Acyl-protein thioesterase 1 OS=Homo sapiens OX=9606 GN=LYPLA1 PE=1 SV=1	LYPLA1	24.669	13.9	3	4	3	0.924	0.052099	0.846	0.0032402	1.092	0.997	0.921	1.166	0.987
O75616	GTPase Era, mitochondrial OS=Homo sapiens OX=9606 GN=ERAL1 PE=1 SV=2	ERAL1	48.349	19.2	8	11	8	0.973	0.54512	0.916	0.34656	1.062	0.998	0.971	1.056	0.967
O75635	Serpin B7 OS=Homo sapiens OX=9606 GN=SERPINB7 PE=1 SV=1	SERPINB7	42.904	2.6	1	2	1	1.951		1.66		1.175	1.098	2.142	0.268	0.445
O75643	U5 small nuclear ribonucleoprotein 200 kDa helicase OS=Homo sapiens OX=9606 GN=SNRNP200 PE=1 SV=2	SNRNP200	244.5	32	61	99	61	1.07	0.0067789	1.123	0.00067674	0.953	0.905	0.968	1.001	1.124
O75648	Mitochondrial tRNA-specific 2-thiouridylase 1 OS=Homo sapiens OX=9606 GN=TRMU PE=1 SV=2	TRMU	47.744	5.9	3	3	3
O75663	TIP41-like protein OS=Homo sapiens OX=9606 GN=TIPRL PE=1 SV=2	TIPRL	31.444	27.9	8	10	8	0.921	0.63178	1.014	0.88768	0.908	0.89	0.82	1.126	1.142
O75665	Oral-facial-digital syndrome 1 protein OS=Homo sapiens OX=9606 GN=OFD1 PE=1 SV=1	OFD1	116.67	11.7	10	10	10	0.83		0.931		0.892	0.73	0.606	1.399	1.302
O75674	TOM1-like protein 1 OS=Homo sapiens OX=9606 GN=TOM1L1 PE=1 SV=2	TOM1L1	52.988	3.8	2	2	2
O75676	Ribosomal protein S6 kinase alpha-4 OS=Homo sapiens OX=9606 GN=RPS6KA4 PE=1 SV=1	RPS6KA4	85.605	11.1	9	9	8	1.196	0.25282	1.068	0.25548	1.12	0.9	1.076	0.986	1.053
O75683	Surfeit locus protein 6 OS=Homo sapiens OX=9606 GN=SURF6 PE=1 SV=3	SURF6	41.45	21.9	10	14	10	1.081	0.23542	0.905	0.0143411	1.194	0.791	0.855	1.227	1.11
O75688	Protein phosphatase 1B OS=Homo sapiens OX=9606 GN=PPM1B PE=1 SV=1	PPM1B	52.642	13.8	5	6	4	0.868	0.142537	0.838	0.134801	1.036	1.035	0.898	1.166	0.977
O75691	Small subunit processome component 20 homolog OS=Homo sapiens OX=9606 GN=UTP20 PE=1 SV=3	UTP20	318.38	15.3	39	53	39	1.192	9.8093e-09	1.148	0.00091885	1.038	1.017	1.212	0.822	0.944
O75694	Nuclear pore complex protein Nup155 OS=Homo sapiens OX=9606 GN=NUP155 PE=1 SV=1	NUP155	155.2	28	30	55	30	1.031	0.69768	0.954	0.092082	1.081	1.045	1.077	0.953	0.909
O75695	Protein XRP2 OS=Homo sapiens OX=9606 GN=RP2 PE=1 SV=4	RP2	39.641	7.4	3	3	3	0.973		0.95		1.024	1.056	1.028	0.994	0.944
O75717	WD repeat and HMG-box DNA-binding protein 1 OS=Homo sapiens OX=9606 GN=WDHD1 PE=1 SV=1	WDHD1	125.97	15.7	14	18	14	0.991	0.69574	0.875	0.0127774	1.133	0.86	0.852	1.242	1.087
O75718	Cartilage-associated protein OS=Homo sapiens OX=9606 GN=CRTAP PE=1 SV=1	CRTAP	46.561	25.4	9	12	9	0.728	0.0119562	0.947	0.9313	0.769	1.291	0.94	0.926	0.877
O75746	Calcium-binding mitochondrial carrier protein Aralar1 OS=Homo sapiens OX=9606 GN=SLC25A12 PE=1 SV=2	SLC25A12	74.761	22.1	14	20	9	0.983	0.55616	0.972	0.71396	1.011	1.127	1.108	0.868	0.844
O75781	Paralemmin-1 OS=Homo sapiens OX=9606 GN=PALM PE=1 SV=2	PALM	42.075	2.6	1	1	1
O75787	Renin receptor OS=Homo sapiens OX=9606 GN=ATP6AP2 PE=1 SV=2	ATP6AP2	39.008	24.6	6	7	6	0.982	0.63076	1.136	0.092503	0.864	1.028	1.01	0.906	1.029
O75792	Ribonuclease H2 subunit A OS=Homo sapiens OX=9606 GN=RNASEH2A PE=1 SV=2	RNASEH2A	33.395	35.1	9	10	9	0.979	0.83062	0.903	0.4603	1.084	0.94	0.92	1.134	1.024
O75794	Cell division cycle protein 123 homolog OS=Homo sapiens OX=9606 GN=CDC123 PE=1 SV=1	CDC123	39.134	16.7	5	6	5	0.942	0.113696	0.957	0.44646	0.984	1.31	1.234	0.752	0.72
O75815	Breast cancer anti-estrogen resistance protein 3 OS=Homo sapiens OX=9606 GN=BCAR3 PE=1 SV=1	BCAR3	92.565	1.7	1	1	1
O75817	Ribonuclease P protein subunit p20 OS=Homo sapiens OX=9606 GN=POP7 PE=1 SV=2	POP7	15.651	21.4	3	5	3	1.047	0.73296	0.881	0.40794	1.188	0.913	0.956	1.147	1.01
O75818	Ribonuclease P protein subunit p40 OS=Homo sapiens OX=9606 GN=RPP40 PE=1 SV=3	RPP40	41.833	37.7	10	12	10	1.029	0.6329	1.065	0.57156	0.966	1	1.029	0.95	1.012
O75821	Eukaryotic translation initiation factor 3 subunit G OS=Homo sapiens OX=9606 GN=EIF3G PE=1 SV=2	EIF3G	35.611	50.9	19	31	19	0.997	0.3603	0.897	0.085322	1.111	1.14	1.137	0.902	0.809
O75822	Eukaryotic translation initiation factor 3 subunit J OS=Homo sapiens OX=9606 GN=EIF3J PE=1 SV=2	EIF3J	29.062	43.4	14	21	14	0.996	0.70292	0.961	0.24144	1.036	1.155	1.15	0.879	0.845
O75832	26S proteasome non-ATPase regulatory subunit 10 OS=Homo sapiens OX=9606 GN=PSMD10 PE=1 SV=1	PSMD10	24.428	40.7	6	12	6	0.998	0.8802	1.354	0.073661	0.737	1.265	1.263	0.624	0.845
O75844	CAAX prenyl protease 1 homolog OS=Homo sapiens OX=9606 GN=ZMPSTE24 PE=1 SV=2	ZMPSTE24	54.812	17.9	8	10	8	0.834	0.0061406	1.129	0.02956	0.739	0.802	0.669	1.197	1.351
O75864	Protein phosphatase 1 regulatory subunit 37 OS=Homo sapiens OX=9606 GN=PPP1R37 PE=1 SV=4	PPP1R37	74.766	3.6	2	2	2
O75874	Isocitrate dehydrogenase [NADP] cytoplasmic OS=Homo sapiens OX=9606 GN=IDH1 PE=1 SV=2	IDH1	46.659	43.5	17	39	16	0.738	3.9295e-10	1.041	0.47634	0.709	1.192	0.88	0.954	0.993
O75879	Glutamyl-tRNA(Gln) amidotransferase subunit B, mitochondrial OS=Homo sapiens OX=9606 GN=GATB PE=1 SV=1	GATB	61.863	4.8	2	3	2
O75880	Protein SCO1 homolog, mitochondrial OS=Homo sapiens OX=9606 GN=SCO1 PE=1 SV=1	SCO1	33.814	15.3	4	4	4	0.973	0.96794	1.013	0.91358	0.961	0.96	0.934	1.056	1.07
O75882	Attractin OS=Homo sapiens OX=9606 GN=ATRN PE=1 SV=2	ATRN	158.54	1.6	2	2	2	1.07		0.985		1.086	0.626	0.67	1.375	1.355
O75886	Signal transducing adapter molecule 2 OS=Homo sapiens OX=9606 GN=STAM2 PE=1 SV=1	STAM2	58.164	12	6	8	4
O75896	Tumor suppressor candidate 2 OS=Homo sapiens OX=9606 GN=TUSC2 PE=1 SV=3	TUSC2	12.074	8.2	1	1	1	0.993		1.112		0.893	0.952	0.945	1.003	1.115
O75907	Diacylglycerol O-acyltransferase 1 OS=Homo sapiens OX=9606 GN=DGAT1 PE=1 SV=2	DGAT1	55.278	3.9	1	1	1
O75909	Cyclin-K OS=Homo sapiens OX=9606 GN=CCNK PE=1 SV=2	CCNK	64.239	12.1	5	7	5	1.026	0.68556	0.919	0.07838	1.116	0.881	0.904	1.105	1.015
O75915	PRA1 family protein 3 OS=Homo sapiens OX=9606 GN=ARL6IP5 PE=1 SV=1	ARL6IP5	21.614	27.7	6	9	6	1.048	0.08608	1.143	0.052678	0.917	0.938	0.983	0.945	1.08
O75928	E3 SUMO-protein ligase PIAS2 OS=Homo sapiens OX=9606 GN=PIAS2 PE=1 SV=3	PIAS2	68.24	2.4	1	1	1	1.121		1.081		1.037	0.884	0.991	1.027	1.11
O75934	Pre-mRNA-splicing factor SPF27 OS=Homo sapiens OX=9606 GN=BCAS2 PE=1 SV=1	BCAS2	26.131	65.3	13	26	13	0.947	0.98256	0.993	0.71488	0.954	0.917	0.868	1.11	1.102
O75935	Dynactin subunit 3 OS=Homo sapiens OX=9606 GN=DCTN3 PE=1 SV=1	DCTN3	21.119	23.1	5	6	5	1.043	0.37166	0.97	0.45258	1.075	1.125	1.173	0.901	0.874
O75937	DnaJ homolog subfamily C member 8 OS=Homo sapiens OX=9606 GN=DNAJC8 PE=1 SV=2	DNAJC8	29.841	19	5	12	5	1.079	0.035183	0.914	0.39746	1.181	1.039	1.121	0.958	0.876
O75940	Survival of motor neuron-related-splicing factor 30 OS=Homo sapiens OX=9606 GN=SMNDC1 PE=1 SV=1	SMNDC1	26.711	46.2	7	12	7	1.076	0.026321	0.987	0.70198	1.09	0.816	0.878	1.182	1.167
O75947	ATP synthase subunit d, mitochondrial OS=Homo sapiens OX=9606 GN=ATP5PD PE=1 SV=3	ATP5PD	18.491	83.2	13	25	13	0.963	0.3072	1.072	0.28734	0.898	1.064	1.025	0.937	1.004
O75955	Flotillin-1 OS=Homo sapiens OX=9606 GN=FLOT1 PE=1 SV=3	FLOT1	47.355	43.3	16	22	16	0.924	0.00147773	1.003	0.96264	0.921	1.109	1.025	0.933	0.936
O75962	Triple functional domain protein OS=Homo sapiens OX=9606 GN=TRIO PE=1 SV=2	TRIO	346.9	3.7	9	9	7	1.041		1.02		1.021	1.335	1.39	0.635	0.648
O75964	ATP synthase subunit g, mitochondrial OS=Homo sapiens OX=9606 GN=ATP5MG PE=1 SV=3	ATP5MG	11.428	43.7	5	9	5	0.941	0.031282	1.088	0.052962	0.865	1.082	1.018	0.927	1.009
O75970	Multiple PDZ domain protein OS=Homo sapiens OX=9606 GN=MPDZ PE=1 SV=2	MPDZ	221.62	1.3	2	2	2
O75971	snRNA-activating protein complex subunit 5 OS=Homo sapiens OX=9606 GN=SNAPC5 PE=1 SV=1	SNAPC5	11.328	9.2	1	1	1
O75976	Carboxypeptidase D OS=Homo sapiens OX=9606 GN=CPD PE=1 SV=2	CPD	152.93	10.7	15	21	15	1.002	0.7594	1.229	0.046183	0.815	0.629	0.63	1.242	1.527
O76003	Glutaredoxin-3 OS=Homo sapiens OX=9606 GN=GLRX3 PE=1 SV=2	GLRX3	37.432	40.6	12	23	12	1.373	6.4399e-07	0.839	0.020583	1.636	0.904	1.241	1.009	0.847
O76021	Ribosomal L1 domain-containing protein 1 OS=Homo sapiens OX=9606 GN=RSL1D1 PE=1 SV=3	RSL1D1	54.972	46.7	27	55	27	1.007	0.71174	0.94	0.77484	1.071	1.097	1.105	0.938	0.882
O76024	Wolframin OS=Homo sapiens OX=9606 GN=WFS1 PE=1 SV=2	WFS1	100.29	6.9	5	5	5	0.875	0.8846	1.375	0.098737	0.636	0.975	0.853	0.918	1.262
O76031	ATP-dependent Clp protease ATP-binding subunit clpX-like, mitochondrial OS=Homo sapiens OX=9606 GN=CLPX PE=1 SV=2	CLPX	69.223	33	19	36	19	1.157	3.7593e-05	0.964	0.055125	1.2	0.921	1.066	1.042	1.005
O76041	Nebulette OS=Homo sapiens OX=9606 GN=NEBL PE=1 SV=1	NEBL	116.45	0.7	1	1	1
O76062	Delta(14)-sterol reductase OS=Homo sapiens OX=9606 GN=TM7SF2 PE=1 SV=3	TM7SF2	46.405	3.1	1	1	1
O76071	Probable cytosolic iron-sulfur protein assembly protein CIAO1 OS=Homo sapiens OX=9606 GN=CIAO1 PE=1 SV=1	CIAO1	37.84	33	8	11	8	1.169	0.0041608	0.947	0.81544	1.234	1.174	1.372	0.755	0.715
O76080	AN1-type zinc finger protein 5 OS=Homo sapiens OX=9606 GN=ZFAND5 PE=1 SV=1	ZFAND5	23.132	12.7	2	2	2	1.049		1.056		0.993	1.022	1.072	0.934	0.986
O76094	Signal recognition particle subunit SRP72 OS=Homo sapiens OX=9606 GN=SRP72 PE=1 SV=3	SRP72	74.605	28.5	17	25	17	1.005	0.16892	1.086	0.0888	0.925	0.979	0.984	0.982	1.066
O76095	Protein JTB OS=Homo sapiens OX=9606 GN=JTB PE=1 SV=1	JTB	16.358	8.9	1	3	1	0.807	0.053163	1.067	0.170804	0.756	0.887	0.716	1.172	1.251
O94760	N(G),N(G)-dimethylarginine dimethylaminohydrolase 1 OS=Homo sapiens OX=9606 GN=DDAH1 PE=1 SV=3	DDAH1	31.121	40.7	10	11	10	1.156	0.34258	0.897	0.7475	1.289	0.786	0.909	1.261	1.131
O94762	ATP-dependent DNA helicase Q5 OS=Homo sapiens OX=9606 GN=RECQL5 PE=1 SV=2	RECQL5	108.86	1.9	2	3	2	0.844	0.23324	0.862	0.33828	0.979	1.108	0.935	1.078	0.929
O94763	Unconventional prefoldin RPB5 interactor 1 OS=Homo sapiens OX=9606 GN=URI1 PE=1 SV=3	URI1	59.832	9.3	4	4	4	1.017		1.04		0.978	0.888	0.903	1.092	1.136
O94766	Galactosylgalactosylxylosylprotein 3-beta-glucuronosyltransferase 3 OS=Homo sapiens OX=9606 GN=B3GAT3 PE=1 SV=2	B3GAT3	37.121	12.5	4	4	4	1.03		1.372		0.751	1.351	1.391	0.53	0.727
O94776	Metastasis-associated protein MTA2 OS=Homo sapiens OX=9606 GN=MTA2 PE=1 SV=1	MTA2	75.022	40.4	26	35	22	0.912	0.4152	1.014	0.77398	0.899	1.103	1.006	0.921	0.934
O94782	Ubiquitin carboxyl-terminal hydrolase 1 OS=Homo sapiens OX=9606 GN=USP1 PE=1 SV=1	USP1	88.206	3.8	3	3	3	1.027		1.068		0.962	1.091	1.12	0.871	0.93
O94804	Serine/threonine-protein kinase 10 OS=Homo sapiens OX=9606 GN=STK10 PE=1 SV=1	STK10	112.13	7.4	7	7	7	0.938	0.66782	1.075	0.6997	0.873	1.282	1.202	0.738	0.793
O94806	Serine/threonine-protein kinase D3 OS=Homo sapiens OX=9606 GN=PRKD3 PE=1 SV=1	PRKD3	100.47	2.6	2	2	1
O94808	Glutamine--fructose-6-phosphate aminotransferase [isomerizing] 2 OS=Homo sapiens OX=9606 GN=GFPT2 PE=1 SV=3	GFPT2	76.93	6.6	4	5	1	0.876		1.15		0.762	1.825	1.599	0.273	0.314
O94817	Ubiquitin-like protein ATG12 OS=Homo sapiens OX=9606 GN=ATG12 PE=1 SV=1	ATG12	15.113	23.6	4	4	4	0.747		1.069		0.699	1.077	0.805	1.037	1.109
O94822	E3 ubiquitin-protein ligase listerin OS=Homo sapiens OX=9606 GN=LTN1 PE=1 SV=6	LTN1	200.55	1.4	2	2	2
O94826	Mitochondrial import receptor subunit TOM70 OS=Homo sapiens OX=9606 GN=TOMM70 PE=1 SV=1	TOMM70	67.454	50.2	27	50	27	1.158	7.9235e-05	1.032	0.73172	1.122	1.035	1.199	0.88	0.908
O94830	Phospholipase DDHD2 OS=Homo sapiens OX=9606 GN=DDHD2 PE=1 SV=2	DDHD2	81.031	7.2	5	5	5	0.993	0.3296	0.991	0.7644	1.002	1.039	1.032	0.961	0.952
O94832	Unconventional myosin-Id OS=Homo sapiens OX=9606 GN=MYO1D PE=1 SV=2	MYO1D	116.2	18.8	16	21	16	1.077	0.8772	0.938	0.2935	1.148	0.444	0.478	1.606	1.507
O94842	TOX high mobility group box family member 4 OS=Homo sapiens OX=9606 GN=TOX4 PE=1 SV=1	TOX4	66.194	16.3	8	11	8	0.964	0.71708	0.96	0.68104	1.004	0.831	0.801	1.216	1.167
O94851	[F-actin]-monooxygenase MICAL2 OS=Homo sapiens OX=9606 GN=MICAL2 PE=1 SV=1	MICAL2	126.69	10.9	10	10	9	0.927	0.96588	1	0.55614	0.927	0.477	0.442	1.548	1.548
O94854	Uncharacterized protein KIAA0754 OS=Homo sapiens OX=9606 GN=KIAA0754 PE=2 SV=4	KIAA0754	135.15	0.9	1	1	1	1.192		1.049		1.136	0.849	1.012	1.049	1.1
O94855	Protein transport protein Sec24D OS=Homo sapiens OX=9606 GN=SEC24D PE=1 SV=2	SEC24D	113.01	4.7	4	7	3	0.908	0.150183	0.893	0.022683	1.017	0.939	0.853	1.155	1.031
O94874	E3 UFM1-protein ligase 1 OS=Homo sapiens OX=9606 GN=UFL1 PE=1 SV=2	UFL1	89.594	29.1	23	31	22	0.934	0.029643	1.165	3.1585e-06	0.802	0.832	0.777	1.114	1.298
O94875	Sorbin and SH3 domain-containing protein 2 OS=Homo sapiens OX=9606 GN=SORBS2 PE=1 SV=3	SORBS2	124.11	1.8	1	1	1
O94880	PHD finger protein 14 OS=Homo sapiens OX=9606 GN=PHF14 PE=1 SV=2	PHF14	100.05	8.2	7	7	7	0.99	0.82952	1.068	0.134215	0.927	0.911	0.902	1.066	1.139
O94886	CSC1-like protein 1 OS=Homo sapiens OX=9606 GN=TMEM63A PE=1 SV=3	TMEM63A	92.125	2.4	3	5	3	0.808	0.55024	0.882	0.40256	0.916	0.589	0.476	1.583	1.396
O94887	FERM, ARHGEF and pleckstrin domain-containing protein 2 OS=Homo sapiens OX=9606 GN=FARP2 PE=1 SV=3	FARP2	119.89	2.4	2	2	2
O94888	UBX domain-containing protein 7 OS=Homo sapiens OX=9606 GN=UBXN7 PE=1 SV=2	UBXN7	54.862	17	7	9	7	1.008	0.96586	0.997	0.71018	1.011	1.083	1.092	0.907	0.904
O94901	SUN domain-containing protein 1 OS=Homo sapiens OX=9606 GN=SUN1 PE=1 SV=3	SUN1	90.063	23.3	14	15	14	0.926	0.74652	0.894	0.34126	1.036	0.707	0.655	1.392	1.244
O94903	Pyridoxal phosphate homeostasis protein OS=Homo sapiens OX=9606 GN=PLPBP PE=1 SV=1	PLPBP	30.344	18.5	4	4	4
O94905	Erlin-2 OS=Homo sapiens OX=9606 GN=ERLIN2 PE=1 SV=1	ERLIN2	37.839	38.1	14	24	11	0.969	0.86506	0.988	0.39136	0.981	0.802	0.777	1.236	1.221
O94906	Pre-mRNA-processing factor 6 OS=Homo sapiens OX=9606 GN=PRPF6 PE=1 SV=1	PRPF6	106.92	30.2	29	46	29	1.107	0.136104	1.251	2.5129e-06	0.885	0.957	1.059	0.884	1.106
O94907	Dickkopf-related protein 1 OS=Homo sapiens OX=9606 GN=DKK1 PE=1 SV=1	DKK1	28.671	13.5	3	4	3	1.178	0.055058	0.806	0.04268	1.462	0.236	0.278	1.96	1.579
O94913	Pre-mRNA cleavage complex 2 protein Pcf11 OS=Homo sapiens OX=9606 GN=PCF11 PE=1 SV=3	PCF11	173.05	10.4	13	13	13	0.99	0.9662	0.975	0.74584	1.015	0.808	0.8	1.254	1.223
O94915	Protein furry homolog-like OS=Homo sapiens OX=9606 GN=FRYL PE=1 SV=2	FRYL	339.59	2.5	7	7	7
O94916	Nuclear factor of activated T-cells 5 OS=Homo sapiens OX=9606 GN=NFAT5 PE=1 SV=1	NFAT5	165.76	1	1	1	1	1.012		0.919		1.101	1.009	1.021	1.038	0.954
O94919	Endonuclease domain-containing 1 protein OS=Homo sapiens OX=9606 GN=ENDOD1 PE=1 SV=2	ENDOD1	55.016	15.4	7	8	7	1.261	0.33578	0.79	0.107483	1.596	0.609	0.768	1.485	1.173
O94923	D-glucuronyl C5-epimerase OS=Homo sapiens OX=9606 GN=GLCE PE=1 SV=3	GLCE	70.1	3.6	2	2	2
O94925	Glutaminase kidney isoform, mitochondrial OS=Homo sapiens OX=9606 GN=GLS PE=1 SV=1	GLS	73.46	30.8	16	29	16	1.144	0.073583	0.768	3.2749e-06	1.49	0.832	0.952	1.263	0.97
O94952	F-box only protein 21 OS=Homo sapiens OX=9606 GN=FBXO21 PE=2 SV=2	FBXO21	72.269	4.8	2	3	2	1.284	0.058838	0.846	0.013558	1.518	1.004	1.289	0.931	0.788
O94953	Lysine-specific demethylase 4B OS=Homo sapiens OX=9606 GN=KDM4B PE=1 SV=4	KDM4B	121.9	1.1	1	1	1	1.036		1.1		0.942	0.929	0.962	1.011	1.112
O94955	Rho-related BTB domain-containing protein 3 OS=Homo sapiens OX=9606 GN=RHOBTB3 PE=1 SV=2	RHOBTB3	69.413	17.3	8	10	8	1.077	0.029078	1.238	0.023741	0.87	0.991	1.067	0.879	1.088
O94964	Protein SOGA1 OS=Homo sapiens OX=9606 GN=SOGA1 PE=1 SV=2	SOGA1	159.76	1.8	2	2	2	1.13	0.33996	0.983	0.87458	1.15	1.105	1.249	0.835	0.821
O94966	Ubiquitin carboxyl-terminal hydrolase 19 OS=Homo sapiens OX=9606 GN=USP19 PE=1 SV=2	USP19	145.65	8.7	9	9	9	1.027	0.29012	1.227	0.26648	0.837	1.274	1.308	0.643	0.789
O94973	AP-2 complex subunit alpha-2 OS=Homo sapiens OX=9606 GN=AP2A2 PE=1 SV=2	AP2A2	103.96	28.3	22	33	12	1.01	0.52018	1.078	0.2064	0.937	0.966	0.976	0.982	1.059
O94979	Protein transport protein Sec31A OS=Homo sapiens OX=9606 GN=SEC31A PE=1 SV=3	SEC31A	133.01	19.8	22	38	22	0.917	0.023037	0.961	0.067405	0.954	1.11	1.018	0.968	0.93
O94992	Protein HEXIM1 OS=Homo sapiens OX=9606 GN=HEXIM1 PE=1 SV=1	HEXIM1	40.623	37.6	11	16	11	1.156	0.199124	1.276	0.034197	0.906	0.806	0.932	0.976	1.245
O95049	Tight junction protein ZO-3 OS=Homo sapiens OX=9606 GN=TJP3 PE=1 SV=3	TJP3	101.4	1.3	1	1	1
O95067	G2/mitotic-specific cyclin-B2 OS=Homo sapiens OX=9606 GN=CCNB2 PE=1 SV=1	CCNB2	45.281	7.3	2	2	2
O95071	E3 ubiquitin-protein ligase UBR5 OS=Homo sapiens OX=9606 GN=UBR5 PE=1 SV=2	UBR5	309.35	14.1	28	38	28	1.082	0.31932	0.955	0.55406	1.133	1.026	1.11	0.981	0.937
O95081	Arf-GAP domain and FG repeat-containing protein 2 OS=Homo sapiens OX=9606 GN=AGFG2 PE=1 SV=2	AGFG2	48.962	10	4	4	3	0.803	0.082995	0.995	0.94078	0.807	1.401	1.125	0.752	0.748
O95084	Serine protease 23 OS=Homo sapiens OX=9606 GN=PRSS23 PE=1 SV=1	PRSS23	43.001	13.1	4	4	4	0.916	0.194045	1.228	0.03292	0.746	0.689	0.631	1.21	1.486
O95104	Splicing factor, arginine/serine-rich 15 OS=Homo sapiens OX=9606 GN=SCAF4 PE=1 SV=3	SCAF4	125.87	10.3	8	11	6	0.896	0.95218	0.96	0.36648	0.933	0.625	0.56	1.453	1.395
O95139	NADH dehydrogenase [ubiquinone] 1 beta subcomplex subunit 6 OS=Homo sapiens OX=9606 GN=NDUFB6 PE=1 SV=3	NDUFB6	15.489	42.2	5	9	5	1.012	0.62504	0.943	0.24164	1.073	0.98	0.992	0.997	0.94
O95140	Mitofusin-2 OS=Homo sapiens OX=9606 GN=MFN2 PE=1 SV=3	MFN2	86.401	12	8	11	8	1.046	0.89784	1.09	0.20146	0.96	1.119	1.171	0.809	0.882
O95149	Snurportin-1 OS=Homo sapiens OX=9606 GN=SNUPN PE=1 SV=1	SNUPN	41.142	10.8	4	4	4	1.079		0.895		1.206	1.255	1.354	0.741	0.663
O95155	Ubiquitin conjugation factor E4 B OS=Homo sapiens OX=9606 GN=UBE4B PE=1 SV=1	UBE4B	146.18	10.8	11	12	11	1.087	0.46046	0.926	0.77004	1.174	1.222	1.328	0.747	0.692
O95159	Zinc finger protein-like 1 OS=Homo sapiens OX=9606 GN=ZFPL1 PE=1 SV=2	ZFPL1	34.114	17.1	4	4	4	0.823		0.921		0.894	0.98	0.807	1.17	1.077
O95163	Elongator complex protein 1 OS=Homo sapiens OX=9606 GN=ELP1 PE=1 SV=3	ELP1	150.25	14.3	14	19	14	0.946	0.6978	0.974	0.57228	0.971	1.317	1.246	0.742	0.723
O95166	Gamma-aminobutyric acid receptor-associated protein OS=Homo sapiens OX=9606 GN=GABARAP PE=1 SV=1	GABARAP	13.918	9.4	1	2	1
O95167	NADH dehydrogenase [ubiquinone] 1 alpha subcomplex subunit 3 OS=Homo sapiens OX=9606 GN=NDUFA3 PE=1 SV=1	NDUFA3	9.2787	50	3	5	3	0.906	0.533	0.873	0.27954	1.038	0.96	0.87	1.176	1.027
O95168	NADH dehydrogenase [ubiquinone] 1 beta subcomplex subunit 4 OS=Homo sapiens OX=9606 GN=NDUFB4 PE=1 SV=3	NDUFB4	15.208	31	3	8	3	0.851	0.194582	1.036	0.76128	0.821	1.048	0.892	0.99	1.026
O95169	NADH dehydrogenase [ubiquinone] 1 beta subcomplex subunit 8, mitochondrial OS=Homo sapiens OX=9606 GN=NDUFB8 PE=1 SV=1	NDUFB8	21.766	21	3	3	3
O95171	Sciellin OS=Homo sapiens OX=9606 GN=SCEL PE=1 SV=2	SCEL	77.551	21.7	14	15	14	1.135	0.47794	0.62	1.1103e-11	1.831	0.355	0.403	2.031	1.259
O95182	NADH dehydrogenase [ubiquinone] 1 alpha subcomplex subunit 7 OS=Homo sapiens OX=9606 GN=NDUFA7 PE=1 SV=3	NDUFA7	12.551	26.5	3	3	3	0.93		1.198		0.776	1.22	1.135	0.754	0.903
O95197	Reticulon-3 OS=Homo sapiens OX=9606 GN=RTN3 PE=1 SV=2	RTN3	112.61	1.1	1	2	1	0.747	0.0184614	0.926	0.46252	0.807	0.874	0.653	1.303	1.207
O95202	Mitochondrial proton/calcium exchanger protein OS=Homo sapiens OX=9606 GN=LETM1 PE=1 SV=1	LETM1	83.353	23.1	17	29	17	1.082	0.51668	1.085	0.40288	0.997	0.742	0.803	1.187	1.288
O95208	Epsin-2 OS=Homo sapiens OX=9606 GN=EPN2 PE=1 SV=3	EPN2	68.481	4.5	2	3	2	1.14		0.891		1.279	0.983	1.121	1.012	0.902
O95210	Starch-binding domain-containing protein 1 OS=Homo sapiens OX=9606 GN=STBD1 PE=1 SV=1	STBD1	39.007	11.2	4	4	4	0.919	0.69698	1.129	0.61896	0.814	0.962	0.884	1.02	1.152
O95218	Zinc finger Ran-binding domain-containing protein 2 OS=Homo sapiens OX=9606 GN=ZRANB2 PE=1 SV=2	ZRANB2	37.404	30.6	10	19	10	0.953	0.4628	1.019	0.62852	0.935	1.184	1.128	0.84	0.856
O95219	Sorting nexin-4 OS=Homo sapiens OX=9606 GN=SNX4 PE=1 SV=1	SNX4	51.908	11.3	5	6	5	0.964	0.160616	1.036	0.52696	0.931	0.927	0.894	1.09	1.129
O95229	ZW10 interactor OS=Homo sapiens OX=9606 GN=ZWINT PE=1 SV=2	ZWINT	31.293	10.5	3	3	3	0.828		0.836		0.99	1.174	0.972	1.029	0.86
O95231	Homeobox protein VENTX OS=Homo sapiens OX=9606 GN=VENTX PE=1 SV=1	VENTX	27.552	3.9	1	1	1	1.042		1.268		0.822	1.384	1.442	0.518	0.657
O95232	Luc7-like protein 3 OS=Homo sapiens OX=9606 GN=LUC7L3 PE=1 SV=2	LUC7L3	51.466	30.3	15	28	15	0.962	0.26958	0.954	0.86752	1.008	1.021	0.982	1.029	0.982
O95235	Kinesin-like protein KIF20A OS=Homo sapiens OX=9606 GN=KIF20A PE=1 SV=1	KIF20A	100.28	15.5	11	13	11	0.826	0.0042959	1.131	0.123761	0.73	1.246	1.029	0.819	0.926
O95239	Chromosome-associated kinesin KIF4A OS=Homo sapiens OX=9606 GN=KIF4A PE=1 SV=3	KIF4A	139.88	22.2	25	31	15	0.961	0.70706	1.024	0.79492	0.938	1.037	0.997	1.003	1.027
O95243	Methyl-CpG-binding domain protein 4 OS=Homo sapiens OX=9606 GN=MBD4 PE=1 SV=1	MBD4	66.05	3.3	2	2	2
O95248	Myotubularin-related protein 5 OS=Homo sapiens OX=9606 GN=SBF1 PE=1 SV=4	SBF1	208.44	3.3	5	5	5	0.843	0.29892	1.143	0.75466	0.738	1.024	0.863	0.986	1.127
O95249	Golgi SNAP receptor complex member 1 OS=Homo sapiens OX=9606 GN=GOSR1 PE=1 SV=1	GOSR1	28.612	24	5	5	5	0.979	0.3599	0.87	0.26264	1.125	0.829	0.812	1.309	1.139
O95251	Histone acetyltransferase KAT7 OS=Homo sapiens OX=9606 GN=KAT7 PE=1 SV=1	KAT7	70.642	13.7	8	12	7	0.952	0.51334	1.034	0.90528	0.921	0.954	0.908	1.081	1.118
O95273	Cyclin-D1-binding protein 1 OS=Homo sapiens OX=9606 GN=CCNDBP1 PE=1 SV=2	CCNDBP1	40.262	4.7	2	2	2
O95274	Ly6/PLAUR domain-containing protein 3 OS=Homo sapiens OX=9606 GN=LYPD3 PE=1 SV=2	LYPD3	35.97	2.9	1	1	1	1.019		1.172		0.869	1.556	1.586	0.396	0.464
O95292	Vesicle-associated membrane protein-associated protein B/C OS=Homo sapiens OX=9606 GN=VAPB PE=1 SV=3	VAPB	27.228	44	12	19	11	1.035	0.81854	1.092	0.00156285	0.948	0.718	0.743	1.196	1.306
O95295	SNARE-associated protein Snapin OS=Homo sapiens OX=9606 GN=SNAPIN PE=1 SV=1	SNAPIN	14.874	26.5	3	6	3	1.088	0.199421	0.968	0.7904	1.124	1.108	1.206	0.875	0.847
O95297	Myelin protein zero-like protein 1 OS=Homo sapiens OX=9606 GN=MPZL1 PE=1 SV=1	MPZL1	29.082	20.1	4	4	4	0.714	0.180377	1.036	0.7749	0.689	0.894	0.638	1.228	1.272
O95298	NADH dehydrogenase [ubiquinone] 1 subunit C2 OS=Homo sapiens OX=9606 GN=NDUFC2 PE=1 SV=1	NDUFC2	14.187	22.7	4	8	4	0.796	0.0118595	0.966	0.89242	0.824	1.075	0.856	1.084	1.047
O95299	NADH dehydrogenase [ubiquinone] 1 alpha subcomplex subunit 10, mitochondrial OS=Homo sapiens OX=9606 GN=NDUFA10 PE=1 SV=1	NDUFA10	40.75	27	11	16	11	0.732	2.1041e-06	1.092	0.020983	0.67	1.107	0.81	1.014	1.107
O95302	Peptidyl-prolyl cis-trans isomerase FKBP9 OS=Homo sapiens OX=9606 GN=FKBP9 PE=1 SV=2	FKBP9	63.083	24.9	13	17	12	1.032	0.95208	0.973	0.60718	1.061	0.717	0.74	1.324	1.288
O95336	6-phosphogluconolactonase OS=Homo sapiens OX=9606 GN=PGLS PE=1 SV=2	PGLS	27.547	38.4	8	10	8	0.918	0.2756	0.996	0.58812	0.922	1.148	1.054	0.941	0.937
O95340	Bifunctional 3'-phosphoadenosine 5'-phosphosulfate synthase 2 OS=Homo sapiens OX=9606 GN=PAPSS2 PE=1 SV=2	PAPSS2	69.5	24.8	13	20	12	1.444	0.0054402	0.816	0.66652	1.77	1.254	1.811	0.369	0.301
O95347	Structural maintenance of chromosomes protein 2 OS=Homo sapiens OX=9606 GN=SMC2 PE=1 SV=2	SMC2	135.65	37.8	47	66	47	0.993	0.74042	0.965	0.58124	1.029	1.111	1.103	0.913	0.881
O95352	Ubiquitin-like modifier-activating enzyme ATG7 OS=Homo sapiens OX=9606 GN=ATG7 PE=1 SV=1	ATG7	77.959	16.1	9	16	9	1.034	0.28638	1.061	0.75288	0.975	1.379	1.426	0.578	0.613
O95359	Transforming acidic coiled-coil-containing protein 2 OS=Homo sapiens OX=9606 GN=TACC2 PE=1 SV=3	TACC2	309.42	1.9	6	6	4	1.119	0.81616	0.742	0.155637	1.508	0.764	0.855	1.388	1.03
O95361	Tripartite motif-containing protein 16 OS=Homo sapiens OX=9606 GN=TRIM16 PE=1 SV=3	TRIM16	63.954	13.8	6	8	6	0.985	0.326	0.807	0.0172172	1.221	0.844	0.831	1.257	1.015
O95363	Phenylalanine--tRNA ligase, mitochondrial OS=Homo sapiens OX=9606 GN=FARS2 PE=1 SV=1	FARS2	52.356	9.5	5	7	5	1.052	0.63166	0.805	0.030276	1.307	1.001	1.053	1.077	0.867
O95372	Acyl-protein thioesterase 2 OS=Homo sapiens OX=9606 GN=LYPLA2 PE=1 SV=1	LYPLA2	24.737	34.2	7	10	7	1.008	0.66	0.957	0.041116	1.053	0.97	0.978	1.08	1.034
O95373	Importin-7 OS=Homo sapiens OX=9606 GN=IPO7 PE=1 SV=1	IPO7	119.52	22.7	19	44	18	1.08	0.28474	0.886	0.047282	1.219	1.152	1.244	0.867	0.768
O95376	E3 ubiquitin-protein ligase ARIH2 OS=Homo sapiens OX=9606 GN=ARIH2 PE=1 SV=1	ARIH2	57.818	19.7	6	8	6	1.12	0.27374	0.986	0.99078	1.136	1.137	1.274	0.794	0.783
O95379	Tumor necrosis factor alpha-induced protein 8 OS=Homo sapiens OX=9606 GN=TNFAIP8 PE=1 SV=1	TNFAIP8	23.003	4.5	1	1	1
O95391	Pre-mRNA-splicing factor SLU7 OS=Homo sapiens OX=9606 GN=SLU7 PE=1 SV=2	SLU7	68.386	14.2	7	10	7	0.981	0.43918	1.073	0.91756	0.914	1.051	1.031	0.946	1.015
O95394	Phosphoacetylglucosamine mutase OS=Homo sapiens OX=9606 GN=PGM3 PE=1 SV=1	PGM3	59.851	23.8	11	14	11	0.892	0.179799	0.999	0.61182	0.893	1.093	0.975	0.99	0.989
O95396	Adenylyltransferase and sulfurtransferase MOCS3 OS=Homo sapiens OX=9606 GN=MOCS3 PE=1 SV=1	MOCS3	49.669	18.7	6	6	6	0.947	0.51028	0.948	0.3998	0.999	1.167	1.105	0.898	0.851
O95400	CD2 antigen cytoplasmic tail-binding protein 2 OS=Homo sapiens OX=9606 GN=CD2BP2 PE=1 SV=1	CD2BP2	37.646	23.5	6	10	6	1.123	0.03466	1.02	0.64992	1.101	0.778	0.874	1.175	1.199
O95402	Mediator of RNA polymerase II transcription subunit 26 OS=Homo sapiens OX=9606 GN=MED26 PE=1 SV=2	MED26	65.446	1.8	1	1	1
O95415	Brain protein I3 OS=Homo sapiens OX=9606 GN=BRI3 PE=1 SV=1	BRI3	13.645	5.6	1	2	1
O95425	Supervillin OS=Homo sapiens OX=9606 GN=SVIL PE=1 SV=2	SVIL	247.74	13.5	22	24	22	0.92	0.161283	0.886	0.171364	1.038	0.786	0.723	1.339	1.186
O95429	BAG family molecular chaperone regulator 4 OS=Homo sapiens OX=9606 GN=BAG4 PE=1 SV=1	BAG4	49.593	15.8	6	6	6	1.015	0.71582	0.894	0.0176155	1.135	0.872	0.885	1.232	1.101
O95433	Activator of 90 kDa heat shock protein ATPase homolog 1 OS=Homo sapiens OX=9606 GN=AHSA1 PE=1 SV=1	AHSA1	38.274	48.2	13	31	13	1.009	0.69432	0.958	0.27944	1.053	1.166	1.176	0.863	0.827
O95453	Poly(A)-specific ribonuclease PARN OS=Homo sapiens OX=9606 GN=PARN PE=1 SV=1	PARN	73.45	23	14	19	14	1.037	0.33948	1.056	0.75424	0.982	0.901	0.934	1.052	1.111
O95456	Proteasome assembly chaperone 1 OS=Homo sapiens OX=9606 GN=PSMG1 PE=1 SV=1	PSMG1	32.854	11.8	3	6	3	1.04	0.72964	0.866	0.3888	1.201	1.117	1.162	0.933	0.808
O95466	Formin-like protein 1 OS=Homo sapiens OX=9606 GN=FMNL1 PE=1 SV=3	FMNL1	121.85	3.6	3	3	3
O95470	Sphingosine-1-phosphate lyase 1 OS=Homo sapiens OX=9606 GN=SGPL1 PE=1 SV=3	SGPL1	63.523	26.6	15	19	15	0.976	0.91282	1.355	0.0040406	0.72	0.576	0.562	1.222	1.656
O95478	Ribosome biogenesis protein NSA2 homolog OS=Homo sapiens OX=9606 GN=NSA2 PE=1 SV=1	NSA2	30.065	30.8	8	15	8	1.068	0.81518	0.868	0.084282	1.23	0.899	0.96	1.136	0.986
O95479	GDH/6PGL endoplasmic bifunctional protein OS=Homo sapiens OX=9606 GN=H6PD PE=1 SV=2	H6PD	88.892	2.5	2	2	2
O95486	Protein transport protein Sec24A OS=Homo sapiens OX=9606 GN=SEC24A PE=1 SV=2	SEC24A	119.75	5.5	6	10	6	0.681	0.0046224	0.969	0.83648	0.703	1.235	0.841	1.029	0.997
O95487	Protein transport protein Sec24B OS=Homo sapiens OX=9606 GN=SEC24B PE=1 SV=2	SEC24B	137.42	10.4	10	15	10	0.999	0.85142	0.885	0.3424	1.129	0.863	0.862	1.24	1.098
O95551	Tyrosyl-DNA phosphodiesterase 2 OS=Homo sapiens OX=9606 GN=TDP2 PE=1 SV=1	TDP2	40.929	17.4	5	5	5	1.125	0.61396	1.073	0.37854	1.048	1.074	1.208	0.823	0.883
O95563	Mitochondrial pyruvate carrier 2 OS=Homo sapiens OX=9606 GN=MPC2 PE=1 SV=1	MPC2	14.279	19.7	2	2	2	0.987		1.111		0.888	0.83	0.819	1.122	1.246
O95571	Persulfide dioxygenase ETHE1, mitochondrial OS=Homo sapiens OX=9606 GN=ETHE1 PE=1 SV=2	ETHE1	27.873	40.2	8	12	8	1.234	0.0136385	0.848	0.003562	1.455	0.598	0.738	1.451	1.23
O95573	Long-chain-fatty-acid--CoA ligase 3 OS=Homo sapiens OX=9606 GN=ACSL3 PE=1 SV=3	ACSL3	80.419	34.2	19	35	18	0.73	1.7553e-06	1.084	0.0092035	0.673	1.065	0.777	1.049	1.137
O95602	DNA-directed RNA polymerase I subunit RPA1 OS=Homo sapiens OX=9606 GN=POLR1A PE=1 SV=2	POLR1A	194.81	18.3	25	38	24	1.1	0.037739	1.021	0.86698	1.077	1.028	1.131	0.921	0.94
O95613	Pericentrin OS=Homo sapiens OX=9606 GN=PCNT PE=1 SV=4	PCNT	378.03	1.1	4	4	4
O95619	YEATS domain-containing protein 4 OS=Homo sapiens OX=9606 GN=YEATS4 PE=1 SV=1	YEATS4	26.499	17.6	4	5	4	1.032	0.77342	1.039	0.68116	0.993	0.895	0.924	1.078	1.12
O95625	Zinc finger and BTB domain-containing protein 11 OS=Homo sapiens OX=9606 GN=ZBTB11 PE=1 SV=2	ZBTB11	119.38	4.3	4	4	4	1.055	0.70742	1.076	0.53214	0.98	1.032	1.089	0.911	0.98
O95628	CCR4-NOT transcription complex subunit 4 OS=Homo sapiens OX=9606 GN=CNOT4 PE=1 SV=3	CNOT4	63.509	6.1	2	2	2	0.945		0.946		0.999	0.983	0.929	1.086	1.027
O95630	STAM-binding protein OS=Homo sapiens OX=9606 GN=STAMBP PE=1 SV=1	STAMBP	48.076	16	5	5	5	0.933		0.906		1.03	1.153	1.076	0.942	0.853
O95633	Follistatin-related protein 3 OS=Homo sapiens OX=9606 GN=FSTL3 PE=1 SV=1	FSTL3	27.663	25.5	7	8	7	0.794	0.67184	0.697	0.190741	1.139	0.504	0.4	1.862	1.297
O95639	Cleavage and polyadenylation specificity factor subunit 4 OS=Homo sapiens OX=9606 GN=CPSF4 PE=1 SV=1	CPSF4	30.255	24.5	5	8	5	1.07	0.15394	1.028	0.25218	1.041	0.813	0.87	1.152	1.184
O95671	Probable bifunctional dTTP/UTP pyrophosphatase/methyltransferase protein OS=Homo sapiens OX=9606 GN=ASMTL PE=1 SV=3	ASMTL	68.856	11.1	6	7	6	1.161	0.109081	1.129	0.37276	1.028	1.285	1.492	0.606	0.684
O95674	Phosphatidate cytidylyltransferase 2 OS=Homo sapiens OX=9606 GN=CDS2 PE=1 SV=1	CDS2	51.417	4.3	1	1	1	0.798		1.096		0.728	0.568	0.453	1.434	1.572
O95677	Eyes absent homolog 4 OS=Homo sapiens OX=9606 GN=EYA4 PE=1 SV=2	EYA4	69.504	2.5	1	1	1
O95684	FGFR1 oncogene partner OS=Homo sapiens OX=9606 GN=FGFR1OP PE=1 SV=1	FGFR1OP	43.064	15.8	4	5	4	1	0.94738	0.994	0.9936	1.006	1.07	1.07	0.942	0.936
O95685	Protein phosphatase 1 regulatory subunit 3D OS=Homo sapiens OX=9606 GN=PPP1R3D PE=1 SV=1	PPP1R3D	32.559	4.3	1	2	1	1.18		1.165		1.013	0.982	1.159	0.86	1.002
O95696	Bromodomain-containing protein 1 OS=Homo sapiens OX=9606 GN=BRD1 PE=1 SV=1	BRD1	119.52	8.2	9	9	8	0.845		1.036		0.816	0.563	0.476	1.469	1.522
O95707	Ribonuclease P protein subunit p29 OS=Homo sapiens OX=9606 GN=POP4 PE=1 SV=2	POP4	25.424	4.1	1	1	1	0.997		0.903		1.104	0.729	0.727	1.354	1.222
O95714	E3 ubiquitin-protein ligase HERC2 OS=Homo sapiens OX=9606 GN=HERC2 PE=1 SV=2	HERC2	527.22	2.9	10	10	10	1.111	0.50278	0.944	0.9815	1.177	1.003	1.114	0.997	0.941
O95716	Ras-related protein Rab-3D OS=Homo sapiens OX=9606 GN=RAB3D PE=1 SV=1	RAB3D	24.267	24.7	5	5	5	0.906		1.173		0.772	0.734	0.665	1.205	1.414
O95721	Synaptosomal-associated protein 29 OS=Homo sapiens OX=9606 GN=SNAP29 PE=1 SV=1	SNAP29	28.97	23.6	5	5	5	0.839	0.11402	0.982	0.84614	0.854	1.159	0.972	0.957	0.94
O95747	Serine/threonine-protein kinase OSR1 OS=Homo sapiens OX=9606 GN=OXSR1 PE=1 SV=1	OXSR1	58.022	31.9	15	21	12	1.115	0.108762	0.987	0.742	1.13	1.161	1.295	0.77	0.76
O95749	Geranylgeranyl pyrophosphate synthase OS=Homo sapiens OX=9606 GN=GGPS1 PE=1 SV=1	GGPS1	34.87	7	2	3	2	0.9		0.971		0.927	1.063	0.957	1.017	0.988
O95751	Protein LDOC1 OS=Homo sapiens OX=9606 GN=LDOC1 PE=1 SV=1	LDOC1	16.968	9.6	1	1	1
O95757	Heat shock 70 kDa protein 4L OS=Homo sapiens OX=9606 GN=HSPA4L PE=1 SV=3	HSPA4L	94.511	44.7	36	61	31	0.99	0.47254	1.244	5.5935e-05	0.796	1.257	1.244	0.668	0.831
O95758	Polypyrimidine tract-binding protein 3 OS=Homo sapiens OX=9606 GN=PTBP3 PE=1 SV=2	PTBP3	59.689	15.4	8	12	6	0.954	0.91582	1.04	0.31232	0.917	0.721	0.688	1.275	1.326
O95777	U6 snRNA-associated Sm-like protein LSm8 OS=Homo sapiens OX=9606 GN=LSM8 PE=1 SV=3	LSM8	10.403	36.5	3	5	3	0.905	0.34478	1.139	0.27948	0.795	1.058	0.958	0.964	1.098
O95782	AP-2 complex subunit alpha-1 OS=Homo sapiens OX=9606 GN=AP2A1 PE=1 SV=3	AP2A1	107.54	34	30	52	20	0.922	0.080915	1.049	0.21474	0.879	0.812	0.749	1.197	1.256
O95785	Protein Wiz OS=Homo sapiens OX=9606 GN=WIZ PE=1 SV=2	WIZ	178.67	4.7	6	8	6	0.873	0.66472	1.003	0.62542	0.87	1.114	0.972	0.981	0.984
O95786	Probable ATP-dependent RNA helicase DDX58 OS=Homo sapiens OX=9606 GN=DDX58 PE=1 SV=2	DDX58	106.6	1	1	1	1	1.125		1.19		0.945	0.506	0.569	1.342	1.597
O95793	Double-stranded RNA-binding protein Staufen homolog 1 OS=Homo sapiens OX=9606 GN=STAU1 PE=1 SV=2	STAU1	63.182	29.1	14	23	12	1.18	0.32586	1.002	0.66192	1.178	0.339	0.4	1.638	1.641
O95801	Tetratricopeptide repeat protein 4 OS=Homo sapiens OX=9606 GN=TTC4 PE=1 SV=3	TTC4	44.678	23.5	7	9	7	1.146	0.58304	0.818	0.069623	1.401	1.16	1.329	0.823	0.673
O95810	Caveolae-associated protein 2 OS=Homo sapiens OX=9606 GN=CAVIN2 PE=1 SV=3	CAVIN2	47.173	9.6	3	3	3	1.414	0.152836	1.056	0.86552	1.339	1.12	1.584	0.626	0.661
O95816	BAG family molecular chaperone regulator 2 OS=Homo sapiens OX=9606 GN=BAG2 PE=1 SV=1	BAG2	23.772	55	11	24	11	0.831	0.00048489	1.073	0.94792	0.774	1.464	1.217	0.662	0.71
O95817	BAG family molecular chaperone regulator 3 OS=Homo sapiens OX=9606 GN=BAG3 PE=1 SV=3	BAG3	61.594	41.7	18	27	18	1.054	0.55794	1.067	0.33386	0.988	1.25	1.318	0.698	0.745
O95819	Mitogen-activated protein kinase kinase kinase kinase 4 OS=Homo sapiens OX=9606 GN=MAP4K4 PE=1 SV=2	MAP4K4	142.1	10.3	9	12	5	1.056	0.53926	0.954	0.82828	1.107	0.843	0.89	1.136	1.084
O95825	Quinone oxidoreductase-like protein 1 OS=Homo sapiens OX=9606 GN=CRYZL1 PE=1 SV=2	CRYZL1	38.696	11.2	3	3	3	0.932		0.852		1.094	1.027	0.957	1.105	0.942
O95831	Apoptosis-inducing factor 1, mitochondrial OS=Homo sapiens OX=9606 GN=AIFM1 PE=1 SV=1	AIFM1	66.9	35.4	20	43	20	1.019	0.98212	1.016	0.46902	1.003	1.118	1.139	0.87	0.884
O95832	Claudin-1 OS=Homo sapiens OX=9606 GN=CLDN1 PE=1 SV=1	CLDN1	22.744	7.6	3	3	3
O95833	Chloride intracellular channel protein 3 OS=Homo sapiens OX=9606 GN=CLIC3 PE=1 SV=2	CLIC3	26.648	11.9	2	2	2	0.962		0.903		1.065	0.983	0.946	1.102	0.995
O95834	Echinoderm microtubule-associated protein-like 2 OS=Homo sapiens OX=9606 GN=EML2 PE=1 SV=1	EML2	70.678	16.9	9	11	9	0.995	0.7438	0.902	0.20674	1.103	0.845	0.841	1.25	1.127
O95858	Tetraspanin-15 OS=Homo sapiens OX=9606 GN=TSPAN15 PE=1 SV=1	TSPAN15	33.165	11.9	2	3	2	1.122	0.8052	0.922	0.6121	1.217	0.395	0.443	1.664	1.534
O95861	3'(2'),5'-bisphosphate nucleotidase 1 OS=Homo sapiens OX=9606 GN=BPNT1 PE=1 SV=1	BPNT1	33.392	40.3	11	17	11	0.988	0.81026	0.744	2.3119e-05	1.328	0.974	0.962	1.178	0.877
O95865	N(G),N(G)-dimethylarginine dimethylaminohydrolase 2 OS=Homo sapiens OX=9606 GN=DDAH2 PE=1 SV=1	DDAH2	29.644	31.9	9	12	9	0.946	0.69222	0.907	0.66558	1.043	0.719	0.68	1.388	1.259
O95870	Phosphatidylserine lipase ABHD16A OS=Homo sapiens OX=9606 GN=ABHD16A PE=1 SV=3	ABHD16A	63.243	2.3	1	1	1	1.036		1.081		0.958	0.859	0.89	1.089	1.177
O95881	Thioredoxin domain-containing protein 12 OS=Homo sapiens OX=9606 GN=TXNDC12 PE=1 SV=1	TXNDC12	19.206	36	6	16	6	0.889	0.053198	0.932	0.29406	0.954	0.891	0.792	1.229	1.145
O95900	Mitochondrial mRNA pseudouridine synthase TRUB2 OS=Homo sapiens OX=9606 GN=TRUB2 PE=1 SV=1	TRUB2	36.694	6.6	2	3	2	1.122	0.20164	1.06	0.020178	1.058	0.982	1.102	0.935	0.991
O95905	Protein ecdysoneless homolog OS=Homo sapiens OX=9606 GN=ECD PE=1 SV=1	ECD	72.757	3.1	2	2	2
O95926	Pre-mRNA-splicing factor SYF2 OS=Homo sapiens OX=9606 GN=SYF2 PE=1 SV=1	SYF2	28.722	34.2	7	7	7	1.123	0.28218	1.034	0.28706	1.086	0.877	0.985	1.058	1.094
O95983	Methyl-CpG-binding domain protein 3 OS=Homo sapiens OX=9606 GN=MBD3 PE=1 SV=1	MBD3	32.844	11.7	3	3	3	1.208	0.52366	0.914	0.3239	1.322	0.746	0.901	1.217	1.112
O95985	DNA topoisomerase 3-beta-1 OS=Homo sapiens OX=9606 GN=TOP3B PE=1 SV=1	TOP3B	96.661	3.2	2	2	2
O95989	Diphosphoinositol polyphosphate phosphohydrolase 1 OS=Homo sapiens OX=9606 GN=NUDT3 PE=1 SV=1	NUDT3	19.471	5.8	1	1	1
O95999	B-cell lymphoma/leukemia 10 OS=Homo sapiens OX=9606 GN=BCL10 PE=1 SV=1	BCL10	26.251	4.3	1	2	1
O96000	NADH dehydrogenase [ubiquinone] 1 beta subcomplex subunit 10 OS=Homo sapiens OX=9606 GN=NDUFB10 PE=1 SV=3	NDUFB10	20.776	43.6	7	13	7	0.965	0.38884	1.024	0.88196	0.942	1.237	1.194	0.754	0.772
O96005	Cleft lip and palate transmembrane protein 1 OS=Homo sapiens OX=9606 GN=CLPTM1 PE=1 SV=1	CLPTM1	76.096	16.6	11	26	11	0.771	0.2606	1.026	0.46282	0.751	0.612	0.472	1.45	1.487
O96006	Zinc finger BED domain-containing protein 1 OS=Homo sapiens OX=9606 GN=ZBED1 PE=1 SV=1	ZBED1	78.155	4.5	3	4	3	0.812		1.009		0.805	1.322	1.074	0.811	0.818
O96008	Mitochondrial import receptor subunit TOM40 homolog OS=Homo sapiens OX=9606 GN=TOMM40 PE=1 SV=1	TOMM40	37.893	35.7	9	33	9	1.054	0.36806	1.051	0.170803	1.003	0.741	0.781	1.205	1.267
O96011	Peroxisomal membrane protein 11B OS=Homo sapiens OX=9606 GN=PEX11B PE=1 SV=1	PEX11B	28.431	4.2	1	2	1	1.096	0.29236	1.081	0.0166762	1.014	0.794	0.87	1.13	1.221
O96013	Serine/threonine-protein kinase PAK 4 OS=Homo sapiens OX=9606 GN=PAK4 PE=1 SV=1	PAK4	64.071	15.1	6	9	6	1	0.89426	0.926	0.25688	1.08	0.685	0.685	1.391	1.288
O96019	Actin-like protein 6A OS=Homo sapiens OX=9606 GN=ACTL6A PE=1 SV=1	ACTL6A	47.46	42	14	33	14	1.04	0.25724	0.963	0.179156	1.08	0.926	0.963	1.087	1.047
O96028	Histone-lysine N-methyltransferase NSD2 OS=Homo sapiens OX=9606 GN=NSD2 PE=1 SV=1	NSD2	152.26	4.7	5	7	5	0.985	0.86494	0.857	0.5449	1.149	0.889	0.876	1.267	1.086
P00167	Cytochrome b5 OS=Homo sapiens OX=9606 GN=CYB5A PE=1 SV=2	CYB5A	15.33	23.9	3	5	3	0.901	0.147459	1.048	0.42872	0.86	0.852	0.768	1.179	1.236
P00338	L-lactate dehydrogenase A chain OS=Homo sapiens OX=9606 GN=LDHA PE=1 SV=2	LDHA	36.688	48.2	16	57	15	1.018	0.27902	0.901	0.20724	1.13	1.407	1.433	0.588	0.53
P00367	Glutamate dehydrogenase 1, mitochondrial OS=Homo sapiens OX=9606 GN=GLUD1 PE=1 SV=2	GLUD1	61.397	40.7	21	44	21	1.037	0.72654	1.013	0.38088	1.024	0.913	0.947	1.076	1.09
P00374	Dihydrofolate reductase OS=Homo sapiens OX=9606 GN=DHFR PE=1 SV=2	DHFR	21.452	39.6	7	7	7	0.867	0.0043183	1.138	0.67398	0.762	1.537	1.332	0.557	0.634
P00387	NADH-cytochrome b5 reductase 3 OS=Homo sapiens OX=9606 GN=CYB5R3 PE=1 SV=3	CYB5R3	34.234	38.5	12	25	12	0.958	0.62648	0.866	0.139881	1.106	1.006	0.964	1.102	0.954
P00390	Glutathione reductase, mitochondrial OS=Homo sapiens OX=9606 GN=GSR PE=1 SV=2	GSR	56.256	38.3	12	19	12	1.001	0.60912	1.025	0.66676	0.977	1.086	1.087	0.914	0.937
P00403	Cytochrome c oxidase subunit 2 OS=Homo sapiens OX=9606 GN=MT-CO2 PE=1 SV=1	MT-CO2	25.565	25.1	5	8	5	0.96	0.3466	0.996	0.77348	0.964	1.005	0.965	1.026	1.022
P00414	Cytochrome c oxidase subunit 3 OS=Homo sapiens OX=9606 GN=MT-CO3 PE=1 SV=2	MT-CO3	29.95	5.4	1	2	1	0.942	0.45692	0.978	0.8474	0.963	1.265	1.192	0.789	0.772
P00441	Superoxide dismutase [Cu-Zn] OS=Homo sapiens OX=9606 GN=SOD1 PE=1 SV=2	SOD1	15.936	89	9	16	9	0.967	0.129955	0.825	0.27042	1.172	1.246	1.205	0.899	0.742
P00488	Coagulation factor XIII A chain OS=Homo sapiens OX=9606 GN=F13A1 PE=1 SV=4	F13A1	83.266	2.2	1	1	1	1.052		1.102		0.955	0.618	0.65	1.309	1.442
P00491	Purine nucleoside phosphorylase OS=Homo sapiens OX=9606 GN=PNP PE=1 SV=2	PNP	32.118	48.4	12	34	12	0.968	0.66542	0.825	0.00031564	1.173	1.139	1.102	0.995	0.821
P00492	Hypoxanthine-guanine phosphoribosyltransferase OS=Homo sapiens OX=9606 GN=HPRT1 PE=1 SV=2	HPRT1	24.579	47.7	9	29	9	1.089	0.020221	0.949	0.86758	1.148	1.501	1.634	0.453	0.43
P00505	Aspartate aminotransferase, mitochondrial OS=Homo sapiens OX=9606 GN=GOT2 PE=1 SV=3	GOT2	47.517	57.2	24	64	24	1.009	0.55764	1.03	0.56178	0.98	0.9	0.908	1.099	1.132
P00533	Epidermal growth factor receptor OS=Homo sapiens OX=9606 GN=EGFR PE=1 SV=2	EGFR	134.28	24.7	29	41	28	1.204	0.0020382	0.841	0.0120388	1.432	0.82	0.987	1.188	0.999
P00558	Phosphoglycerate kinase 1 OS=Homo sapiens OX=9606 GN=PGK1 PE=1 SV=3	PGK1	44.614	84.7	35	129	29	0.95	0.0121579	0.987	0.49222	0.963	1.487	1.412	0.556	0.549
P00568	Adenylate kinase isoenzyme 1 OS=Homo sapiens OX=9606 GN=AK1 PE=1 SV=3	AK1	21.635	17.5	3	4	3	0.96	0.76326	0.919	0.168256	1.045	1.252	1.202	0.818	0.752
P00813	Adenosine deaminase OS=Homo sapiens OX=9606 GN=ADA PE=1 SV=3	ADA	40.764	10.5	3	4	3	1.368	0.022457	0.955	0.58054	1.432	0.998	1.365	0.843	0.805
P00846	ATP synthase subunit a OS=Homo sapiens OX=9606 GN=MT-ATP6 PE=1 SV=1	MT-ATP6	24.817	10.2	2	3	2	0.818	0.130517	1.187	0.133081	0.689	1.263	1.033	0.798	0.947
P00966	Argininosuccinate synthase OS=Homo sapiens OX=9606 GN=ASS1 PE=1 SV=2	ASS1	46.53	32.8	13	20	13	0.664	1.7106e-09	1.024	0.795	0.648	1.928	1.281	0.412	0.422
P00973	2'-5'-oligoadenylate synthase 1 OS=Homo sapiens OX=9606 GN=OAS1 PE=1 SV=4	OAS1	46.028	3.2	1	1	1	1.05		0.832		1.262	0.436	0.458	1.719	1.431
P01023	Alpha-2-macroglobulin OS=Homo sapiens OX=9606 GN=A2M PE=1 SV=3	A2M	163.29	4.6	7	3	3
P01033	Metalloproteinase inhibitor 1 OS=Homo sapiens OX=9606 GN=TIMP1 PE=1 SV=1	TIMP1	23.171	30.4	5	5	5	1.05	0.92108	1.036	0.98386	1.014	0.734	0.771	1.236	1.28
P01034	Cystatin-C OS=Homo sapiens OX=9606 GN=CST3 PE=1 SV=1	CST3	15.799	19.2	3	4	3	1.314		1.153		1.14	0.576	0.757	1.243	1.433
P01037	Cystatin-SN OS=Homo sapiens OX=9606 GN=CST1 PE=1 SV=3	CST1	16.387	50.4	6	13	6	1.009	0.83698	7.889	3.6391e-08	0.128	0.322	0.325	0.359	2.832
P01111	GTPase NRas OS=Homo sapiens OX=9606 GN=NRAS PE=1 SV=1	NRAS	21.229	31.2	5	10	1
P01112	GTPase HRas OS=Homo sapiens OX=9606 GN=HRAS PE=1 SV=1	HRAS	21.298	36.5	6	12	1
P01116	GTPase KRas OS=Homo sapiens OX=9606 GN=KRAS PE=1 SV=1	KRAS	21.656	36.5	6	10	2	1.006	0.99684	0.987	0.77476	1.019	0.784	0.789	1.234	1.218
P01130	Low-density lipoprotein receptor OS=Homo sapiens OX=9606 GN=LDLR PE=1 SV=1	LDLR	95.375	12.4	9	11	8	1.019	0.96366	0.803	0.25688	1.269	0.582	0.593	1.591	1.277
P01137	Transforming growth factor beta-1 proprotein OS=Homo sapiens OX=9606 GN=TGFB1 PE=1 SV=2	TGFB1	44.341	5.9	2	2	2	0.801		1.015		0.789	0.806	0.646	1.28	1.299
P01892	HLA class I histocompatibility antigen, A-2 alpha chain OS=Homo sapiens OX=9606 GN=HLA-A PE=1 SV=1	HLA-A	40.921	52.1	18	44	0
P02462	Collagen alpha-1(IV) chain OS=Homo sapiens OX=9606 GN=COL4A1 PE=1 SV=4	COL4A1	160.61	1.7	2	3	2	0.997	0.95206	1.239	0.88876	0.805	1.418	1.414	0.524	0.649
P02545	Prelamin-A/C OS=Homo sapiens OX=9606 GN=LMNA PE=1 SV=1	LMNA	74.139	72.1	55	219	54	0.906	0.00025597	1.103	2.1713e-05	0.821	0.777	0.704	1.206	1.33
P02654	Apolipoprotein C-I OS=Homo sapiens OX=9606 GN=APOC1 PE=1 SV=1	APOC1	9.3318	24.1	2	2	2	0.957		1.259		0.76	0.628	0.601	1.232	1.551
P02656	Apolipoprotein C-III OS=Homo sapiens OX=9606 GN=APOC3 PE=1 SV=1	APOC3	10.852	16.2	1	1	1
P02686	Myelin basic protein OS=Homo sapiens OX=9606 GN=MBP PE=1 SV=3	MBP	33.117	3.6	1	2	1	1.28	0.079901	1.038	0.31638	1.233	0.806	1.032	1.065	1.106
P02751	Fibronectin OS=Homo sapiens OX=9606 GN=FN1 PE=1 SV=4	FN1	262.62	9	18	26	18	1.096	0.31552	0.929	0.29538	1.18	0.626	0.686	1.401	1.301
P02776	Platelet factor 4 OS=Homo sapiens OX=9606 GN=PF4 PE=1 SV=2	PF4	10.845	7.9	1	9	1
P02786	Transferrin receptor protein 1 OS=Homo sapiens OX=9606 GN=TFRC PE=1 SV=2	TFRC	84.87	46.8	32	76	32	0.996	0.70694	0.957	0.97148	1.041	1.5	1.494	0.537	0.514
P02792	Ferritin light chain OS=Homo sapiens OX=9606 GN=FTL PE=1 SV=2	FTL	20.019	10.9	1	1	1	0.833		1.227		0.679	0.676	0.563	1.248	1.531
P02794	Ferritin heavy chain OS=Homo sapiens OX=9606 GN=FTH1 PE=1 SV=2	FTH1	21.225	25.1	4	4	4	1.076		1.214		0.886	1.175	1.264	0.707	0.858
P02795	Metallothionein-2 OS=Homo sapiens OX=9606 GN=MT2A PE=1 SV=1	MT2A	6.0422	67.2	4	8	2	0.665	0.0168823	1.725	0.6772	0.386	2.143	1.426	0.142	0.245
P03891	NADH-ubiquinone oxidoreductase chain 2 OS=Homo sapiens OX=9606 GN=MT-ND2 PE=1 SV=2	MT-ND2	38.96	2.6	1	1	1
P03928	ATP synthase protein 8 OS=Homo sapiens OX=9606 GN=MT-ATP8 PE=1 SV=1	MT-ATP8	7.9916	29.4	2	3	2	1.057		1.229		0.86	0.96	1.015	0.911	1.12
P04004	Vitronectin OS=Homo sapiens OX=9606 GN=VTN PE=1 SV=1	VTN	54.305	9	4	2	2
P04035	3-hydroxy-3-methylglutaryl-coenzyme A reductase OS=Homo sapiens OX=9606 GN=HMGCR PE=1 SV=1	HMGCR	97.475	3.4	3	3	3
P04040	Catalase OS=Homo sapiens OX=9606 GN=CAT PE=1 SV=3	CAT	59.755	38.7	20	23	20	1.266	0.0140047	0.948	0.3203	1.335	0.725	0.918	1.26	1.195
P04049	RAF proto-oncogene serine/threonine-protein kinase OS=Homo sapiens OX=9606 GN=RAF1 PE=1 SV=1	RAF1	73.051	15	9	10	7	0.956	0.92638	1.098	0.78406	0.871	1.294	1.237	0.706	0.775
P04062	Lysosomal acid glucosylceramidase OS=Homo sapiens OX=9606 GN=GBA PE=1 SV=3	GBA	59.716	15.1	8	10	8	0.99	0.68794	0.894	0.0161774	1.107	0.776	0.768	1.309	1.17
P04066	Tissue alpha-L-fucosidase OS=Homo sapiens OX=9606 GN=FUCA1 PE=1 SV=4	FUCA1	53.688	3.9	2	2	2
P04075	Fructose-bisphosphate aldolase A OS=Homo sapiens OX=9606 GN=ALDOA PE=1 SV=2	ALDOA	39.42	71.4	31	114	25	0.977	0.91604	0.852	0.002099	1.147	1.152	1.126	0.914	0.779
P04080	Cystatin-B OS=Homo sapiens OX=9606 GN=CSTB PE=1 SV=2	CSTB	11.139	33.7	3	13	3	0.898	0.029082	1.008	0.89686	0.891	1.114	1	0.967	0.975
P04083	Annexin A1 OS=Homo sapiens OX=9606 GN=ANXA1 PE=1 SV=2	ANXA1	38.714	63.9	22	50	22	1.266	5.1385e-08	1.033	0.79074	1.226	1.498	1.896	0.3	0.31
P04114	Apolipoprotein B-100 OS=Homo sapiens OX=9606 GN=APOB PE=1 SV=2	APOB	515.6	1.4	6	3	3	0.931		1.213		0.768	0.694	0.646	1.209	1.466
P04150	Glucocorticoid receptor OS=Homo sapiens OX=9606 GN=NR3C1 PE=1 SV=1	NR3C1	85.658	20.1	10	13	10	0.927	0.87708	1.068	0.9066	0.868	1.661	1.539	0.381	0.407
P04155	Trefoil factor 1 OS=Homo sapiens OX=9606 GN=TFF1 PE=1 SV=1	TFF1	9.1494	10.7	1	1	1	0.844		0.484		1.744	0.707	0.597	1.87	0.906
P04156	Major prion protein OS=Homo sapiens OX=9606 GN=PRNP PE=1 SV=1	PRNP	27.661	3.2	1	2	1	0.93		1.338		0.695	1.013	0.942	0.878	1.175
P04179	Superoxide dismutase [Mn], mitochondrial OS=Homo sapiens OX=9606 GN=SOD2 PE=1 SV=3	SOD2	24.75	35.1	7	13	7	0.904	0.48104	1.214	0.012503	0.745	0.928	0.839	1.015	1.232
P04181	Ornithine aminotransferase, mitochondrial OS=Homo sapiens OX=9606 GN=OAT PE=1 SV=1	OAT	48.534	44.2	19	33	19	1.218	0.0076437	1.099	0.4974	1.108	0.664	0.809	1.193	1.311
P04183	Thymidine kinase, cytosolic OS=Homo sapiens OX=9606 GN=TK1 PE=1 SV=2	TK1	25.468	40.6	10	13	10	1.023	0.51694	0.958	0.451	1.068	1.111	1.136	0.9	0.862
P04216	Thy-1 membrane glycoprotein OS=Homo sapiens OX=9606 GN=THY1 PE=1 SV=2	THY1	17.935	18.6	2	2	2
P04222	HLA class I histocompatibility antigen, Cw-3 alpha chain OS=Homo sapiens OX=9606 GN=HLA-C PE=1 SV=2	HLA-C	40.86	33.3	10	19	0
P04350	Tubulin beta-4A chain OS=Homo sapiens OX=9606 GN=TUBB4A PE=1 SV=2	TUBB4A	49.585	46.8	16	104	0
P04406	Glyceraldehyde-3-phosphate dehydrogenase OS=Homo sapiens OX=9606 GN=GAPDH PE=1 SV=3	GAPDH	36.053	69.6	25	195	24	1.324	1.11022e-16	0.989	0.42168	1.339	0.994	1.316	0.849	0.84
P04626	Receptor tyrosine-protein kinase erbB-2 OS=Homo sapiens OX=9606 GN=ERBB2 PE=1 SV=1	ERBB2	137.91	2.4	3	4	2	0.912		0.856		1.065	0.76	0.693	1.393	1.192
P04632	Calpain small subunit 1 OS=Homo sapiens OX=9606 GN=CAPNS1 PE=1 SV=1	CAPNS1	28.315	31.7	7	14	7	0.931	0.48792	1.139	0.34344	0.817	0.988	0.92	0.986	1.123
P04792	Heat shock protein beta-1 OS=Homo sapiens OX=9606 GN=HSPB1 PE=1 SV=2	HSPB1	22.782	49.8	13	46	13	1.177	2.1256e-06	1.097	0.28546	1.073	1.42	1.671	0.435	0.477
P04818	Thymidylate synthase OS=Homo sapiens OX=9606 GN=TYMS PE=1 SV=3	TYMS	35.716	39.9	10	18	10	0.87	0.050924	1.004	0.80246	0.867	1.535	1.336	0.566	0.568
P04843	Dolichyl-diphosphooligosaccharide--protein glycosyltransferase subunit 1 OS=Homo sapiens OX=9606 GN=RPN1 PE=1 SV=1	RPN1	68.569	50.2	28	56	28	0.88	0.071536	0.992	0.88902	0.887	0.887	0.781	1.172	1.163
P04844	Dolichyl-diphosphooligosaccharide--protein glycosyltransferase subunit 2 OS=Homo sapiens OX=9606 GN=RPN2 PE=1 SV=3	RPN2	69.283	32.6	17	31	17	1.038	0.41134	0.944	0.35836	1.1	0.851	0.883	1.208	1.14
P04899	Guanine nucleotide-binding protein G(i) subunit alpha-2 OS=Homo sapiens OX=9606 GN=GNAI2 PE=1 SV=3	GNAI2	40.45	40.3	12	25	5	0.94	0.77392	1.065	0.65832	0.883	1.317	1.238	0.707	0.753
P04920	Anion exchange protein 2 OS=Homo sapiens OX=9606 GN=SLC4A2 PE=1 SV=4	SLC4A2	137.01	4.4	5	5	5	1.141		0.877		1.301	0.863	0.985	1.159	1.016
P05023	Sodium/potassium-transporting ATPase subunit alpha-1 OS=Homo sapiens OX=9606 GN=ATP1A1 PE=1 SV=1	ATP1A1	112.89	41.5	41	95	36	1.07	0.34486	0.991	0.43148	1.08	0.632	0.676	1.372	1.359
P05026	Sodium/potassium-transporting ATPase subunit beta-1 OS=Homo sapiens OX=9606 GN=ATP1B1 PE=1 SV=1	ATP1B1	35.061	35	10	18	10	0.771	0.48662	0.939	0.82976	0.821	0.375	0.289	1.746	1.639
P05067	Amyloid-beta precursor protein OS=Homo sapiens OX=9606 GN=APP PE=1 SV=3	APP	86.942	20.6	13	18	13	1.013	0.49934	0.941	0.47656	1.077	0.759	0.769	1.293	1.217
P05091	Aldehyde dehydrogenase, mitochondrial OS=Homo sapiens OX=9606 GN=ALDH2 PE=1 SV=2	ALDH2	56.381	46.4	18	43	17	1.781	1.908e-06	0.843	0.043598	2.113	0.37	0.659	1.64	1.382
P05114	Non-histone chromosomal protein HMG-14 OS=Homo sapiens OX=9606 GN=HMGN1 PE=1 SV=3	HMGN1	10.659	32	5	5	5	0.768	0.68914	1.032	0.85014	0.744	0.79	0.607	1.296	1.338
P05141	ADP/ATP translocase 2 OS=Homo sapiens OX=9606 GN=SLC25A5 PE=1 SV=7	SLC25A5	32.852	48	18	44	6	0.892	0.22218	0.959	0.42538	0.93	1.108	0.988	0.988	0.947
P05161	Ubiquitin-like protein ISG15 OS=Homo sapiens OX=9606 GN=ISG15 PE=1 SV=5	ISG15	17.887	21.8	4	7	4	1.03	0.89096	0.949	0.75886	1.085	0.5	0.515	1.5	1.423
P05165	Propionyl-CoA carboxylase alpha chain, mitochondrial OS=Homo sapiens OX=9606 GN=PCCA PE=1 SV=4	PCCA	80.058	13.2	8	9	8	1.005	0.93028	0.99	0.2377	1.015	0.585	0.588	1.438	1.423
P05166	Propionyl-CoA carboxylase beta chain, mitochondrial OS=Homo sapiens OX=9606 GN=PCCB PE=1 SV=3	PCCB	58.215	14.5	6	8	6	1.157	0.147417	1.012	0.78742	1.143	0.555	0.642	1.354	1.37
P05187	Alkaline phosphatase, placental type OS=Homo sapiens OX=9606 GN=ALPP PE=1 SV=2	ALPP	57.953	13.3	6	7	6	0.822	0.53086	1.006	0.37162	0.817	1.3	1.068	0.884	0.889
P05198	Eukaryotic translation initiation factor 2 subunit 1 OS=Homo sapiens OX=9606 GN=EIF2S1 PE=1 SV=3	EIF2S1	36.112	55.9	19	35	19	1.004	0.6068	0.97	0.84156	1.035	1.015	1.019	1.012	0.982
P05204	Non-histone chromosomal protein HMG-17 OS=Homo sapiens OX=9606 GN=HMGN2 PE=1 SV=3	HMGN2	9.3926	55.6	10	21	8	0.827	0.186739	1.595	0.09888	0.518	1.71	1.415	0.321	0.512
P05362	Intercellular adhesion molecule 1 OS=Homo sapiens OX=9606 GN=ICAM1 PE=1 SV=2	ICAM1	57.825	25.9	12	15	12	1.075	0.83624	0.982	0.9265	1.095	0.841	0.904	1.126	1.106
P05386	60S acidic ribosomal protein P1 OS=Homo sapiens OX=9606 GN=RPLP1 PE=1 SV=1	RPLP1	11.514	51.8	2	8	2	1.06	0.083823	1.038	0.7941	1.021	1.093	1.159	0.859	0.892
P05387	60S acidic ribosomal protein P2 OS=Homo sapiens OX=9606 GN=RPLP2 PE=1 SV=1	RPLP2	11.665	77.4	6	32	6	0.912	0.106978	0.946	0.30742	0.964	1.137	1.037	0.961	0.909
P05388	60S acidic ribosomal protein P0 OS=Homo sapiens OX=9606 GN=RPLP0 PE=1 SV=1	RPLP0	34.273	32.8	11	38	11	1.013	0.52118	1.016	0.28866	0.997	1.19	1.205	0.806	0.819
P05412	Transcription factor AP-1 OS=Homo sapiens OX=9606 GN=JUN PE=1 SV=2	JUN	35.675	6.3	2	2	1
P05423	DNA-directed RNA polymerase III subunit RPC4 OS=Homo sapiens OX=9606 GN=POLR3D PE=1 SV=2	POLR3D	44.395	9.8	3	3	3	0.942	0.36696	0.891	0.124015	1.057	1.032	0.972	1.07	0.953
P05455	Lupus La protein OS=Homo sapiens OX=9606 GN=SSB PE=1 SV=2	SSB	46.836	53.2	26	52	26	1.12	0.0127237	1.023	0.86304	1.095	0.968	1.084	0.961	0.983
P05534	HLA class I histocompatibility antigen, A-24 alpha chain OS=Homo sapiens OX=9606 GN=HLA-A PE=1 SV=2	HLA-A	40.688	38.4	15	35	3	0.717	0.0060162	1.133	0.90648	0.633	1.982	1.422	0.24	0.272
P05549	Transcription factor AP-2-alpha OS=Homo sapiens OX=9606 GN=TFAP2A PE=1 SV=1	TFAP2A	48.062	9.4	3	3	3
P05556	Integrin beta-1 OS=Homo sapiens OX=9606 GN=ITGB1 PE=1 SV=2	ITGB1	88.414	22.4	16	31	16	0.908	0.032837	0.877	0.0024245	1.035	0.823	0.747	1.309	1.148
P05783	Keratin, type I cytoskeletal 18 OS=Homo sapiens OX=9606 GN=KRT18 PE=1 SV=2	KRT18	48.057	64.2	33	173	19	1.101	3.0613e-06	1.027	0.0136625	1.072	0.721	0.794	1.24	1.273
P05976	Myosin light chain 1/3, skeletal muscle isoform OS=Homo sapiens OX=9606 GN=MYL1 PE=2 SV=3	MYL1	21.145	8.2	1	7	1	1.005	0.9922	1.028	0.119457	0.978	1.158	1.164	0.828	0.851
P06132	Uroporphyrinogen decarboxylase OS=Homo sapiens OX=9606 GN=UROD PE=1 SV=2	UROD	40.786	25.1	7	12	7	1.084	0.36652	1.11	0.43668	0.977	1.165	1.263	0.743	0.825
P06213	Insulin receptor OS=Homo sapiens OX=9606 GN=INSR PE=1 SV=4	INSR	156.33	0.7	1	1	1
P06280	Alpha-galactosidase A OS=Homo sapiens OX=9606 GN=GLA PE=1 SV=1	GLA	48.766	14.7	5	5	5	0.837	0.054422	0.97	0.68678	0.863	1.163	0.973	0.96	0.931
P06396	Gelsolin OS=Homo sapiens OX=9606 GN=GSN PE=1 SV=1	GSN	85.696	26.2	18	5	3	0.949	0.62142	0.997	0.40282	0.952	1.048	0.995	0.986	0.983
P06400	Retinoblastoma-associated protein OS=Homo sapiens OX=9606 GN=RB1 PE=1 SV=2	RB1	106.16	3.2	3	3	3	0.872	0.79548	0.813	0.3214	1.073	0.506	0.441	1.711	1.391
P06454	Prothymosin alpha OS=Homo sapiens OX=9606 GN=PTMA PE=1 SV=2	PTMA	12.203	36.9	3	4	3	0.81	0.65444	0.963	0.97308	0.841	0.936	0.758	1.191	1.147
P06493	Cyclin-dependent kinase 1 OS=Homo sapiens OX=9606 GN=CDK1 PE=1 SV=3	CDK1	34.095	48.5	11	31	9	1.029	0.6527	0.859	0.42078	1.198	1.294	1.332	0.796	0.684
P06576	ATP synthase subunit beta, mitochondrial OS=Homo sapiens OX=9606 GN=ATP5F1B PE=1 SV=3	ATP5F1B	56.559	49.7	20	104	20	1.014	0.180641	1.005	0.65142	1.009	0.991	1.005	1.002	1.007
P06703	Protein S100-A6 OS=Homo sapiens OX=9606 GN=S100A6 PE=1 SV=1	S100A6	10.18	36.7	5	10	5	0.791	0.0125835	0.724	0.00112404	1.093	0.919	0.727	1.383	1.001
P06730	Eukaryotic translation initiation factor 4E OS=Homo sapiens OX=9606 GN=EIF4E PE=1 SV=2	EIF4E	25.097	21.2	4	10	4	0.955	0.79238	0.972	0.33922	0.983	1.007	0.962	1.003	0.975
P06731	Carcinoembryonic antigen-related cell adhesion molecule 5 OS=Homo sapiens OX=9606 GN=CEACAM5 PE=1 SV=3	CEACAM5	76.794	5.1	3	4	3	1.318	0.80468	0.096	0.024457	13.729	0.22	0.29	3.353	0.322
P06733	Alpha-enolase OS=Homo sapiens OX=9606 GN=ENO1 PE=1 SV=2	ENO1	47.168	68.7	31	190	30	0.905	9.8091e-05	0.977	0.63198	0.926	1.494	1.352	0.599	0.585
P06737	Glycogen phosphorylase, liver form OS=Homo sapiens OX=9606 GN=PYGL PE=1 SV=4	PYGL	97.147	35.9	29	40	25	1.006	0.7929	0.892	0.68696	1.128	1.703	1.713	0.325	0.29
P06744	Glucose-6-phosphate isomerase OS=Homo sapiens OX=9606 GN=GPI PE=1 SV=4	GPI	63.146	40.9	24	76	24	0.958	0.039878	0.909	0.05304	1.054	1.149	1.101	0.95	0.864
P06746	DNA polymerase beta OS=Homo sapiens OX=9606 GN=POLB PE=1 SV=3	POLB	38.177	14.9	5	5	5	1.078		1.091		0.988	0.805	0.868	1.12	1.222
P06748	Nucleophosmin OS=Homo sapiens OX=9606 GN=NPM1 PE=1 SV=2	NPM1	32.575	49.7	18	102	18	0.835	1.1477e-06	0.916	0.68596	0.912	1.167	0.974	0.976	0.894
P06753	Tropomyosin alpha-3 chain OS=Homo sapiens OX=9606 GN=TPM3 PE=1 SV=2	TPM3	32.95	41.1	19	41	8	0.94	0.40992	1.176	0.085283	0.799	0.762	0.716	1.155	1.358
P06756	Integrin alpha-V OS=Homo sapiens OX=9606 GN=ITGAV PE=1 SV=2	ITGAV	116.04	17.6	16	19	16	0.97	0.42082	0.924	0.078398	1.05	0.854	0.828	1.217	1.125
P06858	Lipoprotein lipase OS=Homo sapiens OX=9606 GN=LPL PE=1 SV=1	LPL	53.162	5.7	2	2	2	1.519		1.125		1.35	1.13	1.716	0.535	0.602
P06865	Beta-hexosaminidase subunit alpha OS=Homo sapiens OX=9606 GN=HEXA PE=1 SV=2	HEXA	60.702	18.3	10	13	10	1.256	9.8497e-05	0.841	2.0968e-05	1.493	0.657	0.825	1.4	1.177
P07099	Epoxide hydrolase 1 OS=Homo sapiens OX=9606 GN=EPHX1 PE=1 SV=1	EPHX1	52.948	25.1	8	10	8	0.702	0.0038427	1.607	0.00031915	0.437	1.171	0.822	0.788	1.266
P07108	Acyl-CoA-binding protein OS=Homo sapiens OX=9606 GN=DBI PE=1 SV=2	DBI	10.044	62.1	4	15	4	0.864	0.00086249	0.999	0.48744	0.865	1.372	1.185	0.729	0.728
P07195	L-lactate dehydrogenase B chain OS=Homo sapiens OX=9606 GN=LDHB PE=1 SV=2	LDHB	36.638	44.3	16	67	15	1.273	5.9929e-05	1.09	0.126096	1.168	1.196	1.523	0.63	0.687
P07199	Major centromere autoantigen B OS=Homo sapiens OX=9606 GN=CENPB PE=1 SV=2	CENPB	65.171	8.2	4	4	4	1.102	0.057365	1.059	0.48034	1.041	0.98	1.08	0.948	1.004
P07203	Glutathione peroxidase 1 OS=Homo sapiens OX=9606 GN=GPX1 PE=1 SV=4	GPX1	22.088	27.6	4	7	4	0.965	0.46816	1.048	0.81382	0.921	1.24	1.196	0.765	0.802
P07205	Phosphoglycerate kinase 2 OS=Homo sapiens OX=9606 GN=PGK2 PE=1 SV=3	PGK2	44.796	17.5	7	23	1
P07237	Protein disulfide-isomerase OS=Homo sapiens OX=9606 GN=P4HB PE=1 SV=3	P4HB	57.116	58.7	33	109	33	0.766	3.70037e-13	0.915	1.1568e-08	0.837	0.805	0.617	1.363	1.247
P07305	Histone H1.0 OS=Homo sapiens OX=9606 GN=H1F0 PE=1 SV=3	H1F0	20.863	27.3	5	7	5	0.82	0.0064555	2.519	1.3401e-08	0.326	0.635	0.521	0.813	2.048
P07311	Acylphosphatase-1 OS=Homo sapiens OX=9606 GN=ACYP1 PE=1 SV=2	ACYP1	11.261	10.1	1	3	1	0.937	0.3697	0.93	0.44472	1.008	1.164	1.091	0.916	0.852
P07339	Cathepsin D OS=Homo sapiens OX=9606 GN=CTSD PE=1 SV=1	CTSD	44.552	44.7	14	41	14	0.914	0.053178	0.881	0.00039824	1.037	0.864	0.79	1.268	1.117
P07355	Annexin A2 OS=Homo sapiens OX=9606 GN=ANXA2 PE=1 SV=2	ANXA2	38.604	68.4	29	116	29	0.998	0.65988	1.021	0.37552	0.977	0.827	0.825	1.174	1.199
P07384	Calpain-1 catalytic subunit OS=Homo sapiens OX=9606 GN=CAPN1 PE=1 SV=1	CAPN1	81.889	26.8	17	25	17	1.029	0.35702	0.863	0.02504	1.192	0.655	0.674	1.455	1.255
P07437	Tubulin beta chain OS=Homo sapiens OX=9606 GN=TUBB PE=1 SV=2	TUBB	49.67	57.4	21	125	4	0.999	0.73166	0.968	0.76354	1.032	1.363	1.362	0.629	0.609
P07602	Prosaposin OS=Homo sapiens OX=9606 GN=PSAP PE=1 SV=2	PSAP	58.112	36.1	18	36	18	0.982	0.5215	0.973	0.96116	1.009	0.946	0.929	1.085	1.056
P07686	Beta-hexosaminidase subunit beta OS=Homo sapiens OX=9606 GN=HEXB PE=1 SV=3	HEXB	63.111	29.1	15	28	15	0.944	0.39802	0.975	0.49768	0.968	0.587	0.554	1.463	1.426
P07711	Cathepsin L1 OS=Homo sapiens OX=9606 GN=CTSL PE=1 SV=2	CTSL	37.564	6.9	2	2	2	0.932	0.84562	1.027	0.98912	0.907	1.338	1.247	0.706	0.725
P07737	Profilin-1 OS=Homo sapiens OX=9606 GN=PFN1 PE=1 SV=2	PFN1	15.054	72.1	11	68	11	1.008	0.87446	0.841	1.6982e-11	1.199	1.051	1.059	1.026	0.863
P07741	Adenine phosphoribosyltransferase OS=Homo sapiens OX=9606 GN=APRT PE=1 SV=2	APRT	19.608	48.3	7	13	7	1.008	0.27046	0.863	0.069941	1.168	1.2	1.21	0.861	0.743
P07814	Bifunctional glutamate/proline--tRNA ligase OS=Homo sapiens OX=9606 GN=EPRS PE=1 SV=5	EPRS	170.59	45.1	62	147	61	1.121	1.96154e-12	0.925	0.109102	1.212	1.098	1.231	0.878	0.812
P07858	Cathepsin B OS=Homo sapiens OX=9606 GN=CTSB PE=1 SV=3	CTSB	37.821	36.6	12	25	12	1.109	0.145701	0.82	0.0141828	1.352	0.923	1.024	1.163	0.954
P07900	Heat shock protein HSP 90-alpha OS=Homo sapiens OX=9606 GN=HSP90AA1 PE=1 SV=5	HSP90AA1	84.659	51.5	44	260	29	1.037	0.0051827	0.892	0.045037	1.163	1.123	1.165	0.915	0.816
P07910	Heterogeneous nuclear ribonucleoproteins C1/C2 OS=Homo sapiens OX=9606 GN=HNRNPC PE=1 SV=4	HNRNPC	33.67	40.2	16	68	16	0.975	0.92836	1.032	0.25978	0.945	0.77	0.751	1.235	1.274
P07919	Cytochrome b-c1 complex subunit 6, mitochondrial OS=Homo sapiens OX=9606 GN=UQCRH PE=1 SV=2	UQCRH	10.739	19.8	1	3	1	1.093	0.45382	1.038	0.8064	1.053	0.948	1.036	0.996	1.034
P07942	Laminin subunit beta-1 OS=Homo sapiens OX=9606 GN=LAMB1 PE=1 SV=2	LAMB1	198.04	30.1	41	61	41	1.113	0.030484	1.1	0.0099975	1.012	0.647	0.72	1.266	1.392
P07947	Tyrosine-protein kinase Yes OS=Homo sapiens OX=9606 GN=YES1 PE=1 SV=3	YES1	60.801	20.3	8	12	5	4.918	2.6277e-07	0.716	0.024862	6.869	0.513	2.523	0.51	0.365
P07948	Tyrosine-protein kinase Lyn OS=Homo sapiens OX=9606 GN=LYN PE=1 SV=3	LYN	58.573	21.1	9	13	8	1.304	0.0158046	1.029	0.29798	1.267	0.576	0.751	1.323	1.361
P07949	Proto-oncogene tyrosine-protein kinase receptor Ret OS=Homo sapiens OX=9606 GN=RET PE=1 SV=3	RET	124.32	0.8	1	1	1
P07951	Tropomyosin beta chain OS=Homo sapiens OX=9606 GN=TPM2 PE=1 SV=1	TPM2	32.85	54.9	25	6	5	1.109	0.00147927	1.06	0.78382	1.046	1.678	1.861	0.233	0.247
P07954	Fumarate hydratase, mitochondrial OS=Homo sapiens OX=9606 GN=FH PE=1 SV=3	FH	54.636	40.2	19	47	19	0.935	0.100397	1.003	0.90592	0.932	0.943	0.882	1.096	1.099
P08047	Transcription factor Sp1 OS=Homo sapiens OX=9606 GN=SP1 PE=1 SV=3	SP1	80.692	10.2	5	10	5	1.026	0.38576	0.854	0.193635	1.201	0.965	0.99	1.155	0.986
P08048	Zinc finger Y-chromosomal protein OS=Homo sapiens OX=9606 GN=ZFY PE=1 SV=3	ZFY	90.504	1.2	1	2	1
P08069	Insulin-like growth factor 1 receptor OS=Homo sapiens OX=9606 GN=IGF1R PE=1 SV=1	IGF1R	154.79	5.6	8	9	8	0.963	0.78578	1.001	0.84432	0.962	1.336	1.286	0.696	0.697
P08133	Annexin A6 OS=Homo sapiens OX=9606 GN=ANXA6 PE=1 SV=3	ANXA6	75.872	49.5	32	63	32	0.598	1e-32	1.067	0.65918	0.56	2.241	1.339	0.195	0.208
P08134	Rho-related GTP-binding protein RhoC OS=Homo sapiens OX=9606 GN=RHOC PE=1 SV=1	RHOC	22.006	37.8	8	13	2
P08174	Complement decay-accelerating factor OS=Homo sapiens OX=9606 GN=CD55 PE=1 SV=4	CD55	41.4	42.3	17	36	17	0.63	9.8079e-08	0.421	1e-32	1.496	0.932	0.587	1.787	0.753
P08195	4F2 cell-surface antigen heavy chain OS=Homo sapiens OX=9606 GN=SLC3A2 PE=1 SV=3	SLC3A2	67.993	40	20	41	20	0.856	0.00022056	0.949	0.139176	0.902	1.149	0.984	0.978	0.928
P08236	Beta-glucuronidase OS=Homo sapiens OX=9606 GN=GUSB PE=1 SV=2	GUSB	74.731	1.4	1	2	1	0.782		0.695		1.125	0.942	0.737	1.4	0.973
P08237	ATP-dependent 6-phosphofructokinase, muscle type OS=Homo sapiens OX=9606 GN=PFKM PE=1 SV=2	PFKM	85.182	35.8	22	36	19	1.384	2.002e-05	0.896	0.40142	1.545	1.239	1.715	0.541	0.485
P08238	Heat shock protein HSP 90-beta OS=Homo sapiens OX=9606 GN=HSP90AB1 PE=1 SV=4	HSP90AB1	83.263	53.7	44	261	24	1.003	0.96724	0.94	0.2345	1.067	1.307	1.311	0.704	0.662
P08240	Signal recognition particle receptor subunit alpha OS=Homo sapiens OX=9606 GN=SRPRA PE=1 SV=2	SRPRA	69.81	33.5	19	27	19	0.947	0.80558	0.936	0.055139	1.012	1.197	1.133	0.887	0.83
P08243	Asparagine synthetase [glutamine-hydrolyzing] OS=Homo sapiens OX=9606 GN=ASNS PE=1 SV=4	ASNS	64.369	26.9	14	19	14	1.357	0.00029576	0.888	0.04684	1.528	1.024	1.39	0.834	0.741
P08397	Porphobilinogen deaminase OS=Homo sapiens OX=9606 GN=HMBS PE=1 SV=2	HMBS	39.33	15	6	6	6	0.829	0.37846	0.942	0.64914	0.88	0.897	0.744	1.232	1.16
P08559	Pyruvate dehydrogenase E1 component subunit alpha, somatic form, mitochondrial OS=Homo sapiens OX=9606 GN=PDHA1 PE=1 SV=3	PDHA1	43.295	49.5	18	35	18	0.973	0.3047	1.007	0.155556	0.966	0.883	0.859	1.147	1.155
P08572	Collagen alpha-2(IV) chain OS=Homo sapiens OX=9606 GN=COL4A2 PE=1 SV=4	COL4A2	167.55	1.7	2	2	2
P08574	Cytochrome c1, heme protein, mitochondrial OS=Homo sapiens OX=9606 GN=CYC1 PE=1 SV=3	CYC1	35.422	27.1	6	15	6	1.009	0.74396	1.007	0.97474	1.002	1.069	1.079	0.956	0.963
P08579	U2 small nuclear ribonucleoprotein B'' OS=Homo sapiens OX=9606 GN=SNRPB2 PE=1 SV=1	SNRPB2	25.486	37.8	9	19	7	1.061	0.39222	0.918	0.102976	1.156	0.854	0.906	1.17	1.074
P08581	Hepatocyte growth factor receptor OS=Homo sapiens OX=9606 GN=MET PE=1 SV=4	MET	155.54	7.1	8	9	8	0.936	0.56866	0.834	0.00194293	1.122	0.842	0.788	1.321	1.102
P08582	Melanotransferrin OS=Homo sapiens OX=9606 GN=MELTF PE=1 SV=2	MELTF	80.214	4.6	3	3	3	1.203	0.58094	0.906	0.5602	1.328	0.681	0.819	1.326	1.201
P08621	U1 small nuclear ribonucleoprotein 70 kDa OS=Homo sapiens OX=9606 GN=SNRNP70 PE=1 SV=2	SNRNP70	51.556	33.6	18	45	18	1.007	0.50548	1.032	0.64856	0.976	0.861	0.867	1.123	1.159
P08648	Integrin alpha-5 OS=Homo sapiens OX=9606 GN=ITGA5 PE=1 SV=2	ITGA5	114.54	10.8	9	10	9	1.049	0.157158	0.946	0.181883	1.109	1.275	1.337	0.708	0.67
P08651	Nuclear factor 1 C-type OS=Homo sapiens OX=9606 GN=NFIC PE=1 SV=2	NFIC	55.674	13.8	6	9	5	0.956	0.66246	0.959	0.76796	0.997	1.23	1.176	0.823	0.789
P08670	Vimentin OS=Homo sapiens OX=9606 GN=VIM PE=1 SV=4	VIM	53.651	69.3	42	138	40	0.844	1.2674e-08	1.101	0.61682	0.767	1.858	1.568	0.257	0.283
P08697	Alpha-2-antiplasmin OS=Homo sapiens OX=9606 GN=SERPINF2 PE=1 SV=3	SERPINF2	54.565	5.9	2	1	1	1.573		0.887		1.773	0.117	0.184	1.984	1.76
P08708	40S ribosomal protein S17 OS=Homo sapiens OX=9606 GN=RPS17 PE=1 SV=2	RPS17	15.55	59.3	8	28	8	0.879	0.114977	1.002	0.98348	0.877	1.202	1.057	0.88	0.882
P08754	Guanine nucleotide-binding protein G(k) subunit alpha OS=Homo sapiens OX=9606 GN=GNAI3 PE=1 SV=3	GNAI3	40.532	38.4	13	28	6	1.092	0.70542	1.004	0.83162	1.088	0.803	0.877	1.167	1.172
P08758	Annexin A5 OS=Homo sapiens OX=9606 GN=ANXA5 PE=1 SV=2	ANXA5	35.936	47.5	15	32	15	0.977	0.87332	1.139	0.90268	0.858	1.611	1.574	0.309	0.352
P08865	40S ribosomal protein SA OS=Homo sapiens OX=9606 GN=RPSA PE=1 SV=4	RPSA	32.854	45.4	11	37	11	1.044	0.081196	0.985	0.20486	1.06	1.077	1.124	0.909	0.895
P08962	CD63 antigen OS=Homo sapiens OX=9606 GN=CD63 PE=1 SV=2	CD63	25.636	3.4	1	4	1	1.156		1.224		0.944	0.716	0.828	1.107	1.355
P09001	39S ribosomal protein L3, mitochondrial OS=Homo sapiens OX=9606 GN=MRPL3 PE=1 SV=1	MRPL3	38.632	28.2	8	12	8	0.951	0.84346	1.012	0.85348	0.94	0.941	0.895	1.068	1.081
P09012	U1 small nuclear ribonucleoprotein A OS=Homo sapiens OX=9606 GN=SNRPA PE=1 SV=3	SNRPA	31.279	40.4	9	18	7	1.066	0.55312	0.942	0.57668	1.132	0.821	0.875	1.19	1.121
P09038	Fibroblast growth factor 2 OS=Homo sapiens OX=9606 GN=FGF2 PE=1 SV=3	FGF2	30.77	6.2	2	2	2	0.845	0.0397	1.059	0.193863	0.798	1.577	1.332	0.539	0.571
P09104	Gamma-enolase OS=Homo sapiens OX=9606 GN=ENO2 PE=1 SV=3	ENO2	47.268	12	4	8	3	0.961	0.9569	0.891	0.93336	1.079	1.471	1.413	0.598	0.533
P09110	3-ketoacyl-CoA thiolase, peroxisomal OS=Homo sapiens OX=9606 GN=ACAA1 PE=1 SV=2	ACAA1	44.292	33.7	9	16	9	0.924	0.43472	1.005	0.97076	0.919	0.846	0.782	1.209	1.215
P09132	Signal recognition particle 19 kDa protein OS=Homo sapiens OX=9606 GN=SRP19 PE=1 SV=3	SRP19	16.156	20.1	3	5	3	0.851	0.027122	1.174	0.030156	0.725	1.285	1.093	0.781	0.917
P09211	Glutathione S-transferase P OS=Homo sapiens OX=9606 GN=GSTP1 PE=1 SV=2	GSTP1	23.356	54.8	10	38	10	1.03	0.48698	0.814	0.101182	1.265	0.951	0.98	1.195	0.973
P09234	U1 small nuclear ribonucleoprotein C OS=Homo sapiens OX=9606 GN=SNRPC PE=1 SV=1	SNRPC	17.394	31.4	5	14	5	1.039	0.196001	0.997	0.35678	1.042	0.83	0.862	1.141	1.138
P09327	Villin-1 OS=Homo sapiens OX=9606 GN=VIL1 PE=1 SV=4	VIL1	92.694	45.8	34	72	34	0.818	0.82826	0.974	0.6921	0.84	0.302	0.247	1.742	1.696
P09382	Galectin-1 OS=Homo sapiens OX=9606 GN=LGALS1 PE=1 SV=2	LGALS1	14.716	71.9	9	53	9	0.902	0.072179	1.542	1.6394e-06	0.585	0.819	0.739	0.943	1.454
P09417	Dihydropteridine reductase OS=Homo sapiens OX=9606 GN=QDPR PE=1 SV=2	QDPR	25.789	46.7	8	12	8	1.027	0.47118	0.893	0.0033969	1.15	1.039	1.067	1.012	0.904
P09429	High mobility group protein B1 OS=Homo sapiens OX=9606 GN=HMGB1 PE=1 SV=3	HMGB1	24.893	46	16	57	11	0.974	0.5033	0.831	2.4166e-09	1.172	1.056	1.029	1.073	0.892
P09471	Guanine nucleotide-binding protein G(o) subunit alpha OS=Homo sapiens OX=9606 GN=GNAO1 PE=1 SV=4	GNAO1	40.05	14.4	4	8	2	0.919		1.165		0.789	1.775	1.632	0.278	0.324
P09486	SPARC OS=Homo sapiens OX=9606 GN=SPARC PE=1 SV=1	SPARC	34.632	19.5	4	4	4	0.869	0.2765	0.902	0.99018	0.963	1.538	1.337	0.582	0.525
P09488	Glutathione S-transferase Mu 1 OS=Homo sapiens OX=9606 GN=GSTM1 PE=1 SV=3	GSTM1	25.712	35.8	7	13	1
P09493	Tropomyosin alpha-1 chain OS=Homo sapiens OX=9606 GN=TPM1 PE=1 SV=2	TPM1	32.708	43	18	19	7	0.928	0.73832	1.162	0.41846	0.799	0.755	0.701	1.188	1.381
P09496	Clathrin light chain A OS=Homo sapiens OX=9606 GN=CLTA PE=1 SV=1	CLTA	27.076	23.8	9	15	9	0.984	0.83674	1.193	0.088796	0.825	1.108	1.09	0.848	1.012
P09497	Clathrin light chain B OS=Homo sapiens OX=9606 GN=CLTB PE=1 SV=1	CLTB	25.19	24.9	7	11	7	0.822	0.055799	0.836	0.0186393	0.983	0.904	0.743	1.305	1.091
P09525	Annexin A4 OS=Homo sapiens OX=9606 GN=ANXA4 PE=1 SV=4	ANXA4	35.882	47.3	16	23	16	1.142	0.181443	0.908	0.05954	1.258	0.859	0.981	1.124	1.021
P09543	2',3'-cyclic-nucleotide 3'-phosphodiesterase OS=Homo sapiens OX=9606 GN=CNP PE=1 SV=2	CNP	47.578	27.8	15	20	15	1.03	0.88364	1.143	0.033061	0.901	0.858	0.884	1.04	1.189
P09601	Heme oxygenase 1 OS=Homo sapiens OX=9606 GN=HMOX1 PE=1 SV=1	HMOX1	32.818	26	6	8	6	1.138	0.57296	1.147	0.80084	0.992	0.781	0.889	1.091	1.251
P09603	Macrophage colony-stimulating factor 1 OS=Homo sapiens OX=9606 GN=CSF1 PE=1 SV=2	CSF1	60.179	2.2	1	2	1	1.346		1.317		1.022	0.408	0.549	1.315	1.732
P09622	Dihydrolipoyl dehydrogenase, mitochondrial OS=Homo sapiens OX=9606 GN=DLD PE=1 SV=2	DLD	54.177	29.5	12	41	12	0.965	0.25478	0.929	0.00047809	1.039	0.802	0.774	1.266	1.176
P09651	Heterogeneous nuclear ribonucleoprotein A1 OS=Homo sapiens OX=9606 GN=HNRNPA1 PE=1 SV=5	HNRNPA1	38.746	69.1	28	150	11	1.038	0.28698	0.942	0.81054	1.102	0.92	0.955	1.098	1.034
P09661	U2 small nuclear ribonucleoprotein A' OS=Homo sapiens OX=9606 GN=SNRPA1 PE=1 SV=2	SNRPA1	28.415	38.8	12	25	12	0.984	0.79788	1.022	0.55826	0.963	0.97	0.954	1.035	1.058
P09668	Pro-cathepsin H OS=Homo sapiens OX=9606 GN=CTSH PE=1 SV=4	CTSH	37.393	9	3	3	3	1.101		0.822		1.339	0.367	0.404	1.799	1.478
P09669	Cytochrome c oxidase subunit 6C OS=Homo sapiens OX=9606 GN=COX6C PE=1 SV=2	COX6C	8.7813	41.3	6	10	6	0.893	0.91428	0.948	0.39202	0.942	1.068	0.954	1.035	0.981
P09758	Tumor-associated calcium signal transducer 2 OS=Homo sapiens OX=9606 GN=TACSTD2 PE=1 SV=3	TACSTD2	35.709	31.9	7	13	7	1.192	0.66348	0.69	0.00105565	1.728	0.323	0.385	1.937	1.336
P09874	Poly [ADP-ribose] polymerase 1 OS=Homo sapiens OX=9606 GN=PARP1 PE=1 SV=4	PARP1	113.08	46.5	47	82	47	0.993	0.77056	1.177	6.4125e-05	0.844	1.148	1.14	0.785	0.924
P09884	DNA polymerase alpha catalytic subunit OS=Homo sapiens OX=9606 GN=POLA1 PE=1 SV=2	POLA1	165.91	12.1	15	16	15	1.085	0.82362	0.97	0.59734	1.119	1.159	1.258	0.806	0.782
P09958	Furin OS=Homo sapiens OX=9606 GN=FURIN PE=1 SV=2	FURIN	86.677	1.3	1	1	1	0.989		0.866		1.142	0.702	0.694	1.414	1.225
P09960	Leukotriene A-4 hydrolase OS=Homo sapiens OX=9606 GN=LTA4H PE=1 SV=2	LTA4H	69.284	44.2	20	39	20	1.284	2.7833e-08	1.127	0.146363	1.139	1.07	1.374	0.733	0.826
P09972	Fructose-bisphosphate aldolase C OS=Homo sapiens OX=9606 GN=ALDOC PE=1 SV=2	ALDOC	39.455	54.1	17	43	11	1.058	0.087704	0.783	0.87948	1.351	1.126	1.191	0.9	0.705
P0C7T5	Ataxin-1-like OS=Homo sapiens OX=9606 GN=ATXN1L PE=1 SV=1	ATXN1L	73.305	1.7	1	1	1
P0CG08	Golgi pH regulator B OS=Homo sapiens OX=9606 GN=GPR89B PE=1 SV=1	GPR89B	52.916	7.9	3	5	3	0.985	0.738	1.071	0.7166	0.92	0.937	0.923	1.053	1.128
P0CG12	Chromosome transmission fidelity protein 8 homolog isoform 2 OS=Homo sapiens OX=9606 GN=CHTF8 PE=1 SV=1	CHTF8	51.391	4.4	2	3	2
P0CG30	Glutathione S-transferase theta-2B OS=Homo sapiens OX=9606 GN=GSTT2B PE=1 SV=1	GSTT2B	27.507	15.2	3	3	3
P0CG38	POTE ankyrin domain family member I OS=Homo sapiens OX=9606 GN=POTEI PE=3 SV=1	POTEI	121.28	5	6	60	0
P0DI82	Trafficking protein particle complex subunit 2B OS=Homo sapiens OX=9606 GN=TRAPPC2B PE=1 SV=1	TRAPPC2B	16.445	5.7	1	1	1	0.916		0.946		0.968	0.774	0.709	1.309	1.238
P0DI83	Ras-related protein Rab-34, isoform NARR OS=Homo sapiens OX=9606 GN=RAB34 PE=1 SV=1	RAB34	21.118	9.1	1	1	1
P0DJ07	Protein PET100 homolog, mitochondrial OS=Homo sapiens OX=9606 GN=PET100 PE=1 SV=1	PET100	9.1135	13.7	2	3	2
P0DJ93	Small integral membrane protein 13 OS=Homo sapiens OX=9606 GN=SMIM13 PE=3 SV=1	SMIM13	10.351	13.2	2	2	2	1.075	0.37272	1.1	0.41584	0.977	0.853	0.917	1.068	1.175
P0DMN0	Sulfotransferase 1A4 OS=Homo sapiens OX=9606 GN=SULT1A4 PE=1 SV=1	SULT1A4	34.196	18.3	5	5	1
P0DMV9	Heat shock 70 kDa protein 1B OS=Homo sapiens OX=9606 GN=HSPA1B PE=1 SV=1	HSPA1B	70.051	53	33	144	17	1.018	0.110821	0.98	0.50328	1.039	1.504	1.531	0.496	0.486
P0DN76	Splicing factor U2AF 35 kDa subunit-like protein OS=Homo sapiens OX=9606 GN=U2AF1L5 PE=1 SV=1	U2AF1L5	27.872	40	8	18	8	1.05	0.36268	1.008	0.88898	1.042	0.793	0.833	1.194	1.204
P0DN79	Cystathionine beta-synthase-like protein OS=Homo sapiens OX=9606 GN=CBSL PE=1 SV=1	CBSL	60.586	11.4	5	5	5	1.09	0.59674	1.201	0.60174	0.908	1.343	1.464	0.542	0.651
P0DP25	Calmodulin-3 OS=Homo sapiens OX=9606 GN=CALM3 PE=1 SV=1	CALM3	16.837	58.4	10	58	10	0.971	0.35594	0.978	0.8156	0.993	1.016	0.987	1.026	1.003
P0DPB5	Protein POLR1D, isoform 2 OS=Homo sapiens OX=9606 GN=POLR1D PE=1 SV=1	POLR1D	14.332	6.6	1	1	1
P0DPB6	DNA-directed RNA polymerases I and III subunit RPAC2 OS=Homo sapiens OX=9606 GN=POLR1D PE=1 SV=1	POLR1D	15.237	21.8	2	3	2	1.143	0.42524	0.837	0.30952	1.366	1.167	1.334	0.786	0.658
P0DPF3	Neuroblastoma breakpoint family member 9 OS=Homo sapiens OX=9606 GN=NBPF9 PE=2 SV=1	NBPF9	127.75	0.7	1	1	1
P0DPI2	Glutamine amidotransferase-like class 1 domain-containing protein 3A, mitochondrial OS=Homo sapiens OX=9606 GN=GATD3A PE=1 SV=1	GATD3A	28.17	19.4	6	10	6	0.981	0.7537	0.959	0.33966	1.023	0.834	0.818	1.203	1.154
P0DPI3	Centromere protein V-like protein 2 OS=Homo sapiens OX=9606 GN=CENPVL2 PE=3 SV=1	CENPVL2	29.887	2.9	1	2	1	0.739		1.301		0.568	0.637	0.471	1.264	1.644
P10109	Adrenodoxin, mitochondrial OS=Homo sapiens OX=9606 GN=FDX1 PE=1 SV=1	FDX1	19.393	21.2	4	5	4	1.227	0.416	1.034	0.85114	1.187	0.816	1.001	1.079	1.116
P10155	60 kDa SS-A/Ro ribonucleoprotein OS=Homo sapiens OX=9606 GN=RO60 PE=1 SV=2	RO60	60.67	32.3	16	24	16	0.956	0.079596	0.798	0.0002384	1.198	1.111	1.062	1.028	0.82
P10176	Cytochrome c oxidase subunit 8A, mitochondrial OS=Homo sapiens OX=9606 GN=COX8A PE=1 SV=2	COX8A	7.579	13	1	3	1	1.162		0.987		1.177	1.079	1.254	0.843	0.832
P10253	Lysosomal alpha-glucosidase OS=Homo sapiens OX=9606 GN=GAA PE=1 SV=4	GAA	105.32	10.6	8	9	8	0.789	2.1379e-06	0.687	6.2041e-05	1.148	1.311	1.035	1.012	0.695
P10301	Ras-related protein R-Ras OS=Homo sapiens OX=9606 GN=RRAS PE=1 SV=1	RRAS	23.48	25.2	4	7	2	1.158	0.4482	0.655	0.044758	1.768	0.62	0.718	1.639	1.073
P10316	HLA class I histocompatibility antigen, A-69 alpha chain OS=Homo sapiens OX=9606 GN=HLA-A PE=1 SV=2	HLA-A	40.976	49.3	18	43	0
P10319	HLA class I histocompatibility antigen, B-58 alpha chain OS=Homo sapiens OX=9606 GN=HLA-B PE=1 SV=1	HLA-B	40.337	32.3	10	22	0
P10321	HLA class I histocompatibility antigen, Cw-7 alpha chain OS=Homo sapiens OX=9606 GN=HLA-C PE=1 SV=3	HLA-C	40.648	30.9	9	20	1	0.389	0.0107363	1.889	0.54938	0.206	2.679	1.042	0.19	0.359
P10398	Serine/threonine-protein kinase A-Raf OS=Homo sapiens OX=9606 GN=ARAF PE=1 SV=2	ARAF	67.585	8.4	5	5	2
P10412	Histone H1.4 OS=Homo sapiens OX=9606 GN=HIST1H1E PE=1 SV=2	HIST1H1E	21.865	40.2	13	33	6	0.734	0.0172989	1.372	0.131681	0.535	1.469	1.078	0.611	0.838
P10515	Dihydrolipoyllysine-residue acetyltransferase component of pyruvate dehydrogenase complex, mitochondrial OS=Homo sapiens OX=9606 GN=DLAT PE=1 SV=3	DLAT	68.996	19.6	13	27	13	0.976	0.32618	1.023	0.26764	0.954	0.927	0.905	1.069	1.094
P10586	Receptor-type tyrosine-protein phosphatase F OS=Homo sapiens OX=9606 GN=PTPRF PE=1 SV=2	PTPRF	212.88	10	13	16	13	1.078	0.57644	1.033	0.6476	1.044	1.101	1.187	0.873	0.902
P10588	Nuclear receptor subfamily 2 group F member 6 OS=Homo sapiens OX=9606 GN=NR2F6 PE=1 SV=2	NR2F6	42.979	2	1	1	1	1.284		1.219		1.053	0.915	1.175	0.86	1.048
P10599	Thioredoxin OS=Homo sapiens OX=9606 GN=TXN PE=1 SV=3	TXN	11.737	51.4	8	23	8	0.818	4.0222e-05	1.053	0.86178	0.777	1.395	1.141	0.736	0.775
P10606	Cytochrome c oxidase subunit 5B, mitochondrial OS=Homo sapiens OX=9606 GN=COX5B PE=1 SV=2	COX5B	13.696	26.4	5	8	5	0.922	0.70624	1.124	0.66712	0.82	1.168	1.077	0.807	0.907
P10619	Lysosomal protective protein OS=Homo sapiens OX=9606 GN=CTSA PE=1 SV=2	CTSA	54.465	17.5	8	10	8	0.983	0.72914	0.743	0.00166009	1.323	1.133	1.114	1.018	0.756
P10620	Microsomal glutathione S-transferase 1 OS=Homo sapiens OX=9606 GN=MGST1 PE=1 SV=1	MGST1	17.598	12.3	3	7	3	0.789	0.0057811	1.165	0.039144	0.677	1.095	0.864	0.922	1.074
P10632	Cytochrome P450 2C8 OS=Homo sapiens OX=9606 GN=CYP2C8 PE=1 SV=2	CYP2C8	55.824	1.4	1	1	1	2.028		1.008		2.012	1.06	2.15	0.374	0.377
P10644	cAMP-dependent protein kinase type I-alpha regulatory subunit OS=Homo sapiens OX=9606 GN=PRKAR1A PE=1 SV=1	PRKAR1A	42.981	30.7	10	16	10	0.59	8.5848e-07	1.065	0.0153644	0.554	1.107	0.653	1.096	1.167
P10768	S-formylglutathione hydrolase OS=Homo sapiens OX=9606 GN=ESD PE=1 SV=2	ESD	31.462	39.7	9	14	9	1.053	0.096102	0.956	0.27846	1.101	1.16	1.221	0.814	0.778
P10809	60 kDa heat shock protein, mitochondrial OS=Homo sapiens OX=9606 GN=HSPD1 PE=1 SV=2	HSPD1	61.054	68.4	38	152	38	0.981	0.64672	0.966	0.82114	1.016	1.062	1.042	0.977	0.944
P10909	Clusterin OS=Homo sapiens OX=9606 GN=CLU PE=1 SV=1	CLU	52.494	8.5	3	3	3	1.225	0.107878	1.037	0.87606	1.181	1.493	1.829	0.328	0.34
P11021	Endoplasmic reticulum chaperone BiP OS=Homo sapiens OX=9606 GN=HSPA5 PE=1 SV=2	HSPA5	72.332	57.5	41	168	39	0.863	0.000155449	0.863	7.3129e-08	1	0.714	0.616	1.456	1.257
P11047	Laminin subunit gamma-1 OS=Homo sapiens OX=9606 GN=LAMC1 PE=1 SV=3	LAMC1	177.6	38	50	71	50	0.952	0.41732	0.877	1.5153e-08	1.086	0.484	0.461	1.655	1.451
P11117	Lysosomal acid phosphatase OS=Homo sapiens OX=9606 GN=ACP2 PE=1 SV=3	ACP2	48.344	6.9	3	3	3	0.896	0.44268	1.013	0.89324	0.885	0.893	0.8	1.159	1.174
P11142	Heat shock cognate 71 kDa protein OS=Homo sapiens OX=9606 GN=HSPA8 PE=1 SV=1	HSPA8	70.897	70.3	46	263	32	0.929	6.313e-05	0.955	0.22068	0.973	0.969	0.9	1.101	1.052
P11166	Solute carrier family 2, facilitated glucose transporter member 1 OS=Homo sapiens OX=9606 GN=SLC2A1 PE=1 SV=2	SLC2A1	54.083	13.8	8	23	8	1.099	0.98344	0.779	1.4284e-06	1.411	0.362	0.398	1.77	1.378
P11169	Solute carrier family 2, facilitated glucose transporter member 3 OS=Homo sapiens OX=9606 GN=SLC2A3 PE=1 SV=1	SLC2A3	53.924	13.9	8	20	8	1.217	0.65792	0.885	0.17434	1.375	0.198	0.241	1.87	1.655
P11171	Protein 4.1 OS=Homo sapiens OX=9606 GN=EPB41 PE=1 SV=4	EPB41	97.016	13	9	10	6	0.969	0.094722	1.045	0.32146	0.927	1.001	0.97	1.011	1.056
P11172	Uridine 5'-monophosphate synthase OS=Homo sapiens OX=9606 GN=UMPS PE=1 SV=1	UMPS	52.221	32.7	15	23	15	1.072	0.52074	0.953	0.172445	1.125	1.128	1.209	0.873	0.832
P11177	Pyruvate dehydrogenase E1 component subunit beta, mitochondrial OS=Homo sapiens OX=9606 GN=PDHB PE=1 SV=3	PDHB	39.233	35.9	9	21	9	1.019	0.50808	1.098	0.0112014	0.928	0.827	0.843	1.124	1.234
P11182	Lipoamide acyltransferase component of branched-chain alpha-keto acid dehydrogenase complex, mitochondrial OS=Homo sapiens OX=9606 GN=DBT PE=1 SV=3	DBT	53.486	5.4	3	3	3	1.175		1.028		1.143	0.857	1.007	1.059	1.089
P11216	Glycogen phosphorylase, brain form OS=Homo sapiens OX=9606 GN=PYGB PE=1 SV=5	PYGB	96.695	32.7	28	40	24	1.021	0.61248	1.065	0.41126	0.959	0.797	0.814	1.157	1.232
P11233	Ras-related protein Ral-A OS=Homo sapiens OX=9606 GN=RALA PE=1 SV=1	RALA	23.567	27.2	6	11	4	0.941	0.98998	0.885	0.073515	1.063	0.828	0.779	1.287	1.139
P11234	Ras-related protein Ral-B OS=Homo sapiens OX=9606 GN=RALB PE=1 SV=1	RALB	23.408	27.7	5	9	3	1.113		1.007		1.105	0.728	0.81	1.237	1.246
P11245	Arylamine N-acetyltransferase 2 OS=Homo sapiens OX=9606 GN=NAT2 PE=1 SV=1	NAT2	33.542	3.1	1	1	1	1.714		0.894		1.917	1.277	2.189	0.264	0.236
P11274	Breakpoint cluster region protein OS=Homo sapiens OX=9606 GN=BCR PE=1 SV=2	BCR	142.82	3.9	5	5	4	1.344		1.043		1.289	0.677	0.91	1.187	1.238
P11279	Lysosome-associated membrane glycoprotein 1 OS=Homo sapiens OX=9606 GN=LAMP1 PE=1 SV=3	LAMP1	44.882	6.7	3	7	3	0.993	0.67622	0.766	0.0129616	1.296	0.752	0.747	1.449	1.11
P11310	Medium-chain specific acyl-CoA dehydrogenase, mitochondrial OS=Homo sapiens OX=9606 GN=ACADM PE=1 SV=1	ACADM	46.588	24.7	13	17	13	0.925	0.111538	0.985	0.73288	0.939	0.77	0.712	1.301	1.281
P11387	DNA topoisomerase 1 OS=Homo sapiens OX=9606 GN=TOP1 PE=1 SV=2	TOP1	90.725	37.4	31	64	31	0.935	0.046538	1.251	1.2768e-08	0.747	1.082	1.012	0.847	1.06
P11388	DNA topoisomerase 2-alpha OS=Homo sapiens OX=9606 GN=TOP2A PE=1 SV=3	TOP2A	174.38	32.5	46	81	36	1.058	0.026244	1.38	1.9564e-09	0.767	1.214	1.285	0.619	0.854
P11413	Glucose-6-phosphate 1-dehydrogenase OS=Homo sapiens OX=9606 GN=G6PD PE=1 SV=4	G6PD	59.256	69.5	33	78	33	1.246	9.4773e-08	0.853	0.178721	1.461	1.38	1.719	0.436	0.372
P11441	Ubiquitin-like protein 4A OS=Homo sapiens OX=9606 GN=UBL4A PE=1 SV=1	UBL4A	17.776	42.7	6	7	6	1.226	0.32184	1.047	0.82092	1.171	1.031	1.264	0.835	0.874
P11498	Pyruvate carboxylase, mitochondrial OS=Homo sapiens OX=9606 GN=PC PE=1 SV=2	PC	129.63	26.1	23	35	23	0.772	0.00064071	0.819	0.62798	0.943	1.746	1.348	0.502	0.411
P11532	Dystrophin OS=Homo sapiens OX=9606 GN=DMD PE=1 SV=3	DMD	426.74	0.8	2	3	1
P11586	C-1-tetrahydrofolate synthase, cytoplasmic OS=Homo sapiens OX=9606 GN=MTHFD1 PE=1 SV=3	MTHFD1	101.56	37.6	33	70	32	0.96	0.0883	0.891	8.7648e-07	1.077	1.089	1.045	1.006	0.896
P11717	Cation-independent mannose-6-phosphate receptor OS=Homo sapiens OX=9606 GN=IGF2R PE=1 SV=3	IGF2R	274.37	23.6	47	59	47	1.039	0.087598	1.123	4.2329e-05	0.925	1.051	1.092	0.877	0.985
P11766	Alcohol dehydrogenase class-3 OS=Homo sapiens OX=9606 GN=ADH5 PE=1 SV=4	ADH5	39.724	28.3	10	21	10	0.997	0.85878	0.96	0.87542	1.039	1.137	1.134	0.883	0.848
P11802	Cyclin-dependent kinase 4 OS=Homo sapiens OX=9606 GN=CDK4 PE=1 SV=2	CDK4	33.729	37.3	11	15	10	1.468	0.013759	1.129	0.54218	1.3	1.086	1.594	0.572	0.646
P11908	Ribose-phosphate pyrophosphokinase 2 OS=Homo sapiens OX=9606 GN=PRPS2 PE=1 SV=2	PRPS2	34.769	39	13	21	5	1.03	0.50534	0.98	0.78916	1.051	1.138	1.172	0.859	0.842
P11940	Polyadenylate-binding protein 1 OS=Homo sapiens OX=9606 GN=PABPC1 PE=1 SV=2	PABPC1	70.67	44	30	92	21	0.86	0.0029765	0.921	0.076277	0.934	1.182	1.017	0.964	0.888
P12004	Proliferating cell nuclear antigen OS=Homo sapiens OX=9606 GN=PCNA PE=1 SV=1	PCNA	28.768	55.6	13	40	13	0.902	0.0169601	0.989	0.35786	0.912	0.933	0.842	1.138	1.125
P12074	Cytochrome c oxidase subunit 6A1, mitochondrial OS=Homo sapiens OX=9606 GN=COX6A1 PE=1 SV=4	COX6A1	12.155	26.6	1	2	1	0.947	0.44912	1.134	0.25184	0.835	1.013	0.959	0.958	1.086
P12081	Histidine--tRNA ligase, cytoplasmic OS=Homo sapiens OX=9606 GN=HARS PE=1 SV=2	HARS	57.41	43.2	23	36	18	0.811	1.6673e-06	1.023	0.34404	0.793	1.546	1.254	0.612	0.626
P12109	Collagen alpha-1(VI) chain OS=Homo sapiens OX=9606 GN=COL6A1 PE=1 SV=3	COL6A1	108.53	9.5	7	7	7	1.226	0.50546	0.919	0.60902	1.334	0.482	0.591	1.538	1.413
P12235	ADP/ATP translocase 1 OS=Homo sapiens OX=9606 GN=SLC25A4 PE=1 SV=4	SLC25A4	33.064	37.9	13	28	2	0.83		0.888		0.935	1.801	1.495	0.384	0.341
P12236	ADP/ATP translocase 3 OS=Homo sapiens OX=9606 GN=SLC25A6 PE=1 SV=4	SLC25A6	32.866	53.4	18	43	4	0.92	0.053223	1.152	0.0161195	0.799	0.861	0.792	1.093	1.259
P12268	Inosine-5'-monophosphate dehydrogenase 2 OS=Homo sapiens OX=9606 GN=IMPDH2 PE=1 SV=2	IMPDH2	55.804	48.6	20	49	18	1.003	0.176265	0.681	1.85389e-05	1.473	1.311	1.315	0.809	0.551
P12270	Nucleoprotein TPR OS=Homo sapiens OX=9606 GN=TPR PE=1 SV=3	TPR	267.29	41.4	101	184	101	1.043	0.043082	0.873	1.2637e-10	1.195	0.77	0.803	1.312	1.146
P12277	Creatine kinase B-type OS=Homo sapiens OX=9606 GN=CKB PE=1 SV=1	CKB	42.644	69.8	20	54	20	1.187	1.57435e-05	0.908	0.4051	1.307	1.575	1.87	0.284	0.258
P12429	Annexin A3 OS=Homo sapiens OX=9606 GN=ANXA3 PE=1 SV=3	ANXA3	36.375	61	24	42	24	0.989	0.8693	1.048	0.088024	0.944	0.466	0.461	1.507	1.579
P12532	Creatine kinase U-type, mitochondrial OS=Homo sapiens OX=9606 GN=CKMT1A PE=1 SV=1	CKMT1A	47.036	24.9	9	18	9	1.326	5.5118e-05	0.6	1.65021e-05	2.21	0.876	1.162	1.244	0.747
P12694	2-oxoisovalerate dehydrogenase subunit alpha, mitochondrial OS=Homo sapiens OX=9606 GN=BCKDHA PE=1 SV=2	BCKDHA	50.47	32.6	13	17	13	1.085	0.69514	1.111	0.47462	0.977	0.922	1	1.001	1.112
P12814	Alpha-actinin-1 OS=Homo sapiens OX=9606 GN=ACTN1 PE=1 SV=2	ACTN1	103.06	60.3	49	186	30	0.87	0.00121964	1.123	3.6218e-10	0.775	0.671	0.584	1.298	1.458
P12955	Xaa-Pro dipeptidase OS=Homo sapiens OX=9606 GN=PEPD PE=1 SV=3	PEPD	54.548	27.6	12	14	12	1.047	0.35174	0.836	0.034142	1.252	0.809	0.847	1.258	1.052
P12956	X-ray repair cross-complementing protein 6 OS=Homo sapiens OX=9606 GN=XRCC6 PE=1 SV=2	XRCC6	69.842	43.3	25	72	25	0.804	1.33227e-15	1.129	0.00038218	0.712	1.294	1.041	0.789	0.891
P13010	X-ray repair cross-complementing protein 5 OS=Homo sapiens OX=9606 GN=XRCC5 PE=1 SV=3	XRCC5	82.704	42.1	28	59	28	0.864	1.6218e-06	1.011	0.91688	0.855	1.131	0.977	0.936	0.946
P13051	Uracil-DNA glycosylase OS=Homo sapiens OX=9606 GN=UNG PE=1 SV=2	UNG	34.645	16.9	3	4	3	1.07	0.82988	1.096	0.8176	0.976	1.136	1.215	0.791	0.867
P13073	Cytochrome c oxidase subunit 4 isoform 1, mitochondrial OS=Homo sapiens OX=9606 GN=COX4I1 PE=1 SV=1	COX4I1	19.576	42.6	10	28	10	0.954	0.65744	0.992	0.49722	0.962	0.96	0.916	1.084	1.075
P13164	Interferon-induced transmembrane protein 1 OS=Homo sapiens OX=9606 GN=IFITM1 PE=1 SV=3	IFITM1	13.964	12.8	1	1	1	1.118		1.079		1.036	1.036	1.158	0.873	0.942
P13284	Gamma-interferon-inducible lysosomal thiol reductase OS=Homo sapiens OX=9606 GN=IFI30 PE=1 SV=3	IFI30	27.963	14.4	3	12	3	1.123	0.027823	0.98	0.9461	1.146	0.851	0.956	1.128	1.105
P13473	Lysosome-associated membrane glycoprotein 2 OS=Homo sapiens OX=9606 GN=LAMP2 PE=1 SV=2	LAMP2	44.96	6.1	3	5	3	0.894	0.23902	0.982	0.94222	0.91	0.922	0.824	1.148	1.127
P13489	Ribonuclease inhibitor OS=Homo sapiens OX=9606 GN=RNH1 PE=1 SV=2	RNH1	49.973	50.5	18	36	18	0.989	0.73454	0.977	0.75964	1.012	1.239	1.225	0.769	0.751
P13498	Cytochrome b-245 light chain OS=Homo sapiens OX=9606 GN=CYBA PE=1 SV=3	CYBA	21.012	5.1	1	3	1	0.915	0.58016	1.118	0.30516	0.818	0.779	0.713	1.194	1.335
P13639	Elongation factor 2 OS=Homo sapiens OX=9606 GN=EEF2 PE=1 SV=4	EEF2	95.337	48.5	47	183	47	0.921	0.00067604	0.91	0.0013162	1.012	1.278	1.177	0.814	0.741
P13667	Protein disulfide-isomerase A4 OS=Homo sapiens OX=9606 GN=PDIA4 PE=1 SV=2	PDIA4	72.932	53	40	137	40	0.98	0.4399	0.9	1.80655e-12	1.089	0.746	0.731	1.334	1.2
P13674	Prolyl 4-hydroxylase subunit alpha-1 OS=Homo sapiens OX=9606 GN=P4HA1 PE=1 SV=2	P4HA1	61.049	23.6	12	14	12	0.964	0.47862	0.893	0.27248	1.08	1.043	1.005	1.001	0.894
P13688	Carcinoembryonic antigen-related cell adhesion molecule 1 OS=Homo sapiens OX=9606 GN=CEACAM1 PE=1 SV=2	CEACAM1	57.56	5.7	2	2	2	1.065		0.888		1.199	0.934	0.995	1.109	0.985
P13693	Translationally-controlled tumor protein OS=Homo sapiens OX=9606 GN=TPT1 PE=1 SV=1	TPT1	19.595	48.8	10	42	10	0.893	0.0035644	0.826	2.1572e-08	1.081	0.884	0.789	1.285	1.062
P13716	Delta-aminolevulinic acid dehydratase OS=Homo sapiens OX=9606 GN=ALAD PE=1 SV=1	ALAD	36.294	14.8	3	3	3	0.993		0.988		1.005	1.215	1.207	0.802	0.792
P13797	Plastin-3 OS=Homo sapiens OX=9606 GN=PLS3 PE=1 SV=4	PLS3	70.81	42.7	24	46	22	1.092	0.092581	1.009	0.9118	1.082	1.172	1.28	0.777	0.784
P13798	Acylamino-acid-releasing enzyme OS=Homo sapiens OX=9606 GN=APEH PE=1 SV=4	APEH	81.224	26.4	16	23	16	0.969	0.27998	0.988	0.82578	0.981	1.001	0.97	1.037	1.025
P13804	Electron transfer flavoprotein subunit alpha, mitochondrial OS=Homo sapiens OX=9606 GN=ETFA PE=1 SV=1	ETFA	35.079	52.6	14	33	14	0.929	0.209	0.999	0.8484	0.93	1.388	1.29	0.669	0.668
P13807	Glycogen [starch] synthase, muscle OS=Homo sapiens OX=9606 GN=GYS1 PE=1 SV=2	GYS1	83.785	14.8	9	12	9	0.81	0.143961	0.993	0.88388	0.816	1.187	0.962	0.949	0.942
P13861	cAMP-dependent protein kinase type II-alpha regulatory subunit OS=Homo sapiens OX=9606 GN=PRKAR2A PE=1 SV=2	PRKAR2A	45.518	38.1	13	24	13	0.991	0.104756	0.93	0.31898	1.066	1.34	1.328	0.672	0.625
P13929	Beta-enolase OS=Homo sapiens OX=9606 GN=ENO3 PE=1 SV=5	ENO3	46.986	9	3	6	2
P13984	General transcription factor IIF subunit 2 OS=Homo sapiens OX=9606 GN=GTF2F2 PE=1 SV=2	GTF2F2	28.38	52.2	13	18	13	1.029	0.85592	0.958	0.7756	1.074	0.886	0.912	1.14	1.092
P13987	CD59 glycoprotein OS=Homo sapiens OX=9606 GN=CD59 PE=1 SV=1	CD59	14.177	25	4	16	4	0.781	8.2898e-05	0.917	0.2846	0.852	1.275	0.996	0.945	0.867
P13995	Bifunctional methylenetetrahydrofolate dehydrogenase/cyclohydrolase, mitochondrial OS=Homo sapiens OX=9606 GN=MTHFD2 PE=1 SV=2	MTHFD2	37.895	34.3	10	20	9	1.029	0.30202	0.893	0.004543	1.152	0.895	0.921	1.152	1.029
P14091	Cathepsin E OS=Homo sapiens OX=9606 GN=CTSE PE=1 SV=3	CTSE	42.793	11.1	4	7	4	0.939	0.87536	0.478	0.00057551	1.964	0.245	0.23	2.321	1.109
P14174	Macrophage migration inhibitory factor OS=Homo sapiens OX=9606 GN=MIF PE=1 SV=4	MIF	12.476	17.4	2	8	2	0.873	0.0035824	1.021	0.91874	0.855	1.259	1.099	0.825	0.842
P14209	CD99 antigen OS=Homo sapiens OX=9606 GN=CD99 PE=1 SV=1	CD99	18.848	15.1	2	3	2	0.982	0.88566	1.056	0.79188	0.93	0.542	0.532	1.435	1.516
P14314	Glucosidase 2 subunit beta OS=Homo sapiens OX=9606 GN=PRKCSH PE=1 SV=2	PRKCSH	59.425	37.9	20	51	20	0.891	0.0023241	0.963	0.4925	0.925	0.961	0.856	1.131	1.089
P14324	Farnesyl pyrophosphate synthase OS=Homo sapiens OX=9606 GN=FDPS PE=1 SV=4	FDPS	48.275	13.8	5	11	5	1.046	0.41402	0.917	0.098996	1.141	1.204	1.259	0.794	0.728
P14384	Carboxypeptidase M OS=Homo sapiens OX=9606 GN=CPM PE=1 SV=2	CPM	50.513	5.2	2	4	2	1.604		0.86		1.865	1.144	1.835	0.541	0.465
P14406	Cytochrome c oxidase subunit 7A2, mitochondrial OS=Homo sapiens OX=9606 GN=COX7A2 PE=1 SV=1	COX7A2	9.3959	27.7	2	4	2	0.904	0.0185379	0.994	0.77972	0.909	1.059	0.957	1.014	1.008
P14550	Aldo-keto reductase family 1 member A1 OS=Homo sapiens OX=9606 GN=AKR1A1 PE=1 SV=3	AKR1A1	36.573	41.8	10	14	10	0.984	0.65244	0.934	0.4721	1.054	1.372	1.35	0.671	0.627
P14555	Phospholipase A2, membrane associated OS=Homo sapiens OX=9606 GN=PLA2G2A PE=1 SV=2	PLA2G2A	16.083	12.5	3	3	3	1.035		0.78		1.327	0.423	0.438	1.792	1.397
P14618	Pyruvate kinase PKM OS=Homo sapiens OX=9606 GN=PKM PE=1 SV=4	PKM	57.936	71.2	39	197	38	1.029	0.19002	0.935	0.0090374	1.101	1.323	1.362	0.688	0.643
P14621	Acylphosphatase-2 OS=Homo sapiens OX=9606 GN=ACYP2 PE=1 SV=2	ACYP2	11.139	13.1	1	1	1
P14625	Endoplasmin OS=Homo sapiens OX=9606 GN=HSP90B1 PE=1 SV=1	HSP90B1	92.468	46.1	42	161	40	1.137	0.00024189	0.862	2.1112e-05	1.319	0.611	0.695	1.478	1.274
P14635	G2/mitotic-specific cyclin-B1 OS=Homo sapiens OX=9606 GN=CCNB1 PE=1 SV=1	CCNB1	48.337	16.2	7	8	7	1.042	0.146936	1.228	0.053464	0.849	1.183	1.233	0.702	0.862
P14649	Myosin light chain 6B OS=Homo sapiens OX=9606 GN=MYL6B PE=1 SV=1	MYL6B	22.764	16.3	3	14	1	1.167		1.048		1.114	0.998	1.165	0.901	0.944
P14735	Insulin-degrading enzyme OS=Homo sapiens OX=9606 GN=IDE PE=1 SV=4	IDE	117.97	26.5	24	38	24	1.073	0.21174	0.882	0.0027394	1.217	1.097	1.177	0.931	0.821
P14854	Cytochrome c oxidase subunit 6B1 OS=Homo sapiens OX=9606 GN=COX6B1 PE=1 SV=2	COX6B1	10.192	75.6	6	14	6	0.962	0.36232	1.016	0.64348	0.947	0.916	0.881	1.075	1.092
P14859	POU domain, class 2, transcription factor 1 OS=Homo sapiens OX=9606 GN=POU2F1 PE=1 SV=2	POU2F1	76.471	6.7	4	6	3	0.957	0.9277	0.963	0.44348	0.994	0.646	0.618	1.409	1.357
P14866	Heterogeneous nuclear ribonucleoprotein L OS=Homo sapiens OX=9606 GN=HNRNPL PE=1 SV=2	HNRNPL	64.132	58.9	25	127	24	0.967	0.116578	1.037	0.122563	0.932	0.784	0.758	1.224	1.269
P14868	Aspartate--tRNA ligase, cytoplasmic OS=Homo sapiens OX=9606 GN=DARS PE=1 SV=2	DARS	57.136	50.3	22	43	22	1.068	0.69708	1.014	0.22126	1.053	0.893	0.954	1.076	1.091
P14923	Junction plakoglobin OS=Homo sapiens OX=9606 GN=JUP PE=1 SV=3	JUP	81.744	43.8	24	50	21	1.067	0.67982	0.989	0.64018	1.079	0.582	0.621	1.406	1.39
P14927	Cytochrome b-c1 complex subunit 7 OS=Homo sapiens OX=9606 GN=UQCRB PE=1 SV=2	UQCRB	13.53	71.2	8	14	8	0.96	0.30272	0.95	0.5217	1.011	0.999	0.959	1.036	0.984
P15056	Serine/threonine-protein kinase B-raf OS=Homo sapiens OX=9606 GN=BRAF PE=1 SV=4	BRAF	84.436	5.2	4	4	1
P15104	Glutamine synthetase OS=Homo sapiens OX=9606 GN=GLUL PE=1 SV=4	GLUL	42.064	4.3	2	2	2
P15121	Aldo-keto reductase family 1 member B1 OS=Homo sapiens OX=9606 GN=AKR1B1 PE=1 SV=3	AKR1B1	35.853	44	12	29	12	0.986	0.89532	1.051	0.78826	0.938	1.271	1.253	0.749	0.787
P15151	Poliovirus receptor OS=Homo sapiens OX=9606 GN=PVR PE=1 SV=2	PVR	45.302	15.3	6	7	6	1.139	0.30212	0.846	0.028317	1.346	0.705	0.803	1.39	1.176
P15170	Eukaryotic peptide chain release factor GTP-binding subunit ERF3A OS=Homo sapiens OX=9606 GN=GSPT1 PE=1 SV=1	GSPT1	55.755	50.5	32	53	16	0.971	0.50004	0.9	0.008936	1.079	1.135	1.102	0.916	0.824
P15260	Interferon gamma receptor 1 OS=Homo sapiens OX=9606 GN=IFNGR1 PE=1 SV=1	IFNGR1	54.404	2.2	1	1	1
P15289	Arylsulfatase A OS=Homo sapiens OX=9606 GN=ARSA PE=1 SV=3	ARSA	53.588	6.5	3	3	2	0.961		0.947		1.015	0.902	0.867	1.16	1.098
P15291	Beta-1,4-galactosyltransferase 1 OS=Homo sapiens OX=9606 GN=B4GALT1 PE=1 SV=5	B4GALT1	43.92	11.8	4	5	4	0.934	0.41056	0.907	0.41736	1.03	0.761	0.711	1.297	1.177
P15311	Ezrin OS=Homo sapiens OX=9606 GN=EZR PE=1 SV=4	EZR	69.412	52.2	39	120	27	1.025	0.33744	1.221	3.4865e-06	0.839	0.836	0.857	1.048	1.28
P15336	Cyclic AMP-dependent transcription factor ATF-2 OS=Homo sapiens OX=9606 GN=ATF2 PE=1 SV=4	ATF2	54.537	6.9	3	3	1
P15374	Ubiquitin carboxyl-terminal hydrolase isozyme L3 OS=Homo sapiens OX=9606 GN=UCHL3 PE=1 SV=1	UCHL3	26.182	31.7	6	10	6	1.166	0.129796	0.82	0.062719	1.422	0.888	1.035	1.172	0.961
P15408	Fos-related antigen 2 OS=Homo sapiens OX=9606 GN=FOSL2 PE=1 SV=1	FOSL2	35.193	6.4	1	1	1	1.249		0.861		1.451	0.914	1.142	1.054	0.907
P15428	15-hydroxyprostaglandin dehydrogenase [NAD(+)] OS=Homo sapiens OX=9606 GN=HPGD PE=1 SV=1	HPGD	28.977	10.9	2	3	2
P15529	Membrane cofactor protein OS=Homo sapiens OX=9606 GN=CD46 PE=1 SV=3	CD46	43.747	10.7	5	8	5	0.964		0.997		0.967	1.042	1.004	0.989	0.986
P15531	Nucleoside diphosphate kinase A OS=Homo sapiens OX=9606 GN=NME1 PE=1 SV=1	NME1	17.149	70.4	12	55	7	0.999	0.47794	0.933	0.81668	1.071	1.381	1.379	0.66	0.616
P15559	NAD(P)H dehydrogenase [quinone] 1 OS=Homo sapiens OX=9606 GN=NQO1 PE=1 SV=1	NQO1	30.867	21.5	5	14	5	0.644	0.0198194	0.856	0.3596	0.752	1.201	0.773	1.118	0.957
P15586	N-acetylglucosamine-6-sulfatase OS=Homo sapiens OX=9606 GN=GNS PE=1 SV=3	GNS	62.081	13.4	7	15	7	1.529	1.697e-06	1.02	0.4005	1.499	0.665	1.017	1.122	1.144
P15735	Phosphorylase b kinase gamma catalytic chain, liver/testis isoform OS=Homo sapiens OX=9606 GN=PHKG2 PE=1 SV=1	PHKG2	46.442	3.4	1	1	1	1.277		0.967		1.321	1.047	1.337	0.824	0.797
P15848	Arylsulfatase B OS=Homo sapiens OX=9606 GN=ARSB PE=1 SV=1	ARSB	59.687	5.4	2	2	2
P15880	40S ribosomal protein S2 OS=Homo sapiens OX=9606 GN=RPS2 PE=1 SV=2	RPS2	31.324	46.4	13	48	13	0.966	0.50136	1.024	0.46966	0.943	1.226	1.184	0.79	0.809
P15923	Transcription factor E2-alpha OS=Homo sapiens OX=9606 GN=TCF3 PE=1 SV=1	TCF3	67.6	3.4	2	3	2	0.987	0.71754	0.936	0.77294	1.054	1.002	0.989	1.05	0.983
P15924	Desmoplakin OS=Homo sapiens OX=9606 GN=DSP PE=1 SV=3	DSP	331.77	44.9	129	213	129	1.07	0.0072359	1.054	0.00026453	1.015	0.727	0.778	1.217	1.283
P15927	Replication protein A 32 kDa subunit OS=Homo sapiens OX=9606 GN=RPA2 PE=1 SV=1	RPA2	29.247	31.9	6	15	6	0.99	0.76664	1.127	0.24514	0.878	1.099	1.088	0.88	0.992
P15941	Mucin-1 OS=Homo sapiens OX=9606 GN=MUC1 PE=1 SV=3	MUC1	122.1	3.1	3	4	3	0.846	0.147798	0.926	0.46884	0.914	0.801	0.678	1.327	1.229
P15954	Cytochrome c oxidase subunit 7C, mitochondrial OS=Homo sapiens OX=9606 GN=COX7C PE=1 SV=1	COX7C	7.2454	28.6	2	5	2	0.86	0.035385	1.018	0.64524	0.845	1.066	0.917	1.006	1.024
P16035	Metalloproteinase inhibitor 2 OS=Homo sapiens OX=9606 GN=TIMP2 PE=1 SV=2	TIMP2	24.399	15.9	2	2	2
P16070	CD44 antigen OS=Homo sapiens OX=9606 GN=CD44 PE=1 SV=3	CD44	81.537	13.2	10	23	10	0.954	0.4937	1	0.7039	0.954	1.601	1.528	0.462	0.462
P16083	Ribosyldihydronicotinamide dehydrogenase [quinone] OS=Homo sapiens OX=9606 GN=NQO2 PE=1 SV=5	NQO2	25.918	30.7	5	10	5	0.796	0.046443	0.865	0.63192	0.92	1.617	1.287	0.653	0.565
P16104	Histone H2AX OS=Homo sapiens OX=9606 GN=H2AFX PE=1 SV=2	H2AFX	15.144	33.6	7	28	4	0.744	0.023601	1.35	0.31404	0.551	1.046	0.778	0.933	1.26
P16144	Integrin beta-4 OS=Homo sapiens OX=9606 GN=ITGB4 PE=1 SV=5	ITGB4	202.16	28.3	41	59	41	1.109	0.041836	0.852	1.76278e-05	1.302	0.441	0.489	1.688	1.439
P16152	Carbonyl reductase [NADPH] 1 OS=Homo sapiens OX=9606 GN=CBR1 PE=1 SV=3	CBR1	30.375	55.6	10	23	8	0.874	0.0107839	1.063	0.44646	0.822	1.649	1.441	0.429	0.456
P16219	Short-chain specific acyl-CoA dehydrogenase, mitochondrial OS=Homo sapiens OX=9606 GN=ACADS PE=1 SV=1	ACADS	44.297	13.6	5	5	5	1.656	0.098122	0.968	0.71456	1.711	0.564	0.934	1.277	1.236
P16220	Cyclic AMP-responsive element-binding protein 1 OS=Homo sapiens OX=9606 GN=CREB1 PE=1 SV=2	CREB1	36.688	17.6	5	7	3	0.981	0.86056	1.19	0.25836	0.824	0.899	0.882	1.019	1.213
P16278	Beta-galactosidase OS=Homo sapiens OX=9606 GN=GLB1 PE=1 SV=2	GLB1	76.074	14.5	7	15	7	0.978	0.8052	1.132	0.073395	0.864	1.055	1.032	0.897	1.015
P16298	Serine/threonine-protein phosphatase 2B catalytic subunit beta isoform OS=Homo sapiens OX=9606 GN=PPP3CB PE=1 SV=2	PPP3CB	59.024	4.6	2	3	1
P16333	Cytoplasmic protein NCK1 OS=Homo sapiens OX=9606 GN=NCK1 PE=1 SV=1	NCK1	42.864	24.4	9	13	9	0.956	0.6112	0.998	0.8654	0.958	1.241	1.186	0.807	0.805
P16383	GC-rich sequence DNA-binding factor 2 OS=Homo sapiens OX=9606 GN=GCFC2 PE=1 SV=2	GCFC2	89.384	10.1	6	7	6	1.034	0.7673	1.045	0.8191	0.989	0.908	0.939	1.052	1.099
P16401	Histone H1.5 OS=Homo sapiens OX=9606 GN=HIST1H1B PE=1 SV=3	HIST1H1B	22.58	39.4	13	32	10	0.695	4.8086e-08	2.451	2.80387e-12	0.284	1.371	0.953	0.459	1.125
P16422	Epithelial cell adhesion molecule OS=Homo sapiens OX=9606 GN=EPCAM PE=1 SV=2	EPCAM	34.932	31.8	9	26	9	1.033	0.54698	0.879	9.6409e-05	1.175	0.242	0.25	1.891	1.662
P16435	NADPH--cytochrome P450 reductase OS=Homo sapiens OX=9606 GN=POR PE=1 SV=2	POR	76.689	44.6	25	43	25	0.741	1.9894e-09	1.133	0.0061632	0.654	1.081	0.801	0.992	1.124
P16455	Methylated-DNA--protein-cysteine methyltransferase OS=Homo sapiens OX=9606 GN=MGMT PE=1 SV=1	MGMT	21.646	39.1	7	13	7	1.171	0.0155786	1.066	0.3749	1.098	0.981	1.149	0.904	0.964
P16615	Sarcoplasmic/endoplasmic reticulum calcium ATPase 2 OS=Homo sapiens OX=9606 GN=ATP2A2 PE=1 SV=1	ATP2A2	114.76	31	31	69	31	1.109	0.035557	1.113	0.000179252	0.996	0.822	0.912	1.072	1.193
P16671	Platelet glycoprotein 4 OS=Homo sapiens OX=9606 GN=CD36 PE=1 SV=2	CD36	53.053	14.8	6	7	6	1.367	0.170998	0.822	0.77742	1.663	1.301	1.778	0.501	0.412
P16930	Fumarylacetoacetase OS=Homo sapiens OX=9606 GN=FAH PE=1 SV=2	FAH	46.374	18.1	7	8	7	1.182	0.0084995	1.534	0.0168599	0.771	1.343	1.588	0.421	0.646
P16949	Stathmin OS=Homo sapiens OX=9606 GN=STMN1 PE=1 SV=3	STMN1	17.302	54.4	15	34	12	0.836	0.0078425	0.824	0.22624	1.015	1.417	1.185	0.803	0.662
P16989	Y-box-binding protein 3 OS=Homo sapiens OX=9606 GN=YBX3 PE=1 SV=4	YBX3	40.089	30.6	12	28	8	0.979	0.42336	0.967	0.34734	1.012	1.165	1.14	0.838	0.81
P17026	Zinc finger protein 22 OS=Homo sapiens OX=9606 GN=ZNF22 PE=1 SV=3	ZNF22	25.915	11.2	3	3	3
P17028	Zinc finger protein 24 OS=Homo sapiens OX=9606 GN=ZNF24 PE=1 SV=4	ZNF24	42.155	2.4	1	1	1	0.888		0.879		1.01	0.95	0.844	1.191	1.047
P17029	Zinc finger protein with KRAB and SCAN domains 1 OS=Homo sapiens OX=9606 GN=ZKSCAN1 PE=1 SV=3	ZKSCAN1	63.629	3	1	1	1	1.44		1.315		1.095	0.841	1.211	0.837	1.101
P17039	Zinc finger protein 30 OS=Homo sapiens OX=9606 GN=ZNF30 PE=2 SV=5	ZNF30	71.417	3	2	2	1
P17050	Alpha-N-acetylgalactosaminidase OS=Homo sapiens OX=9606 GN=NAGA PE=1 SV=2	NAGA	46.564	11.4	4	4	4	0.99	0.90134	0.99	0.51166	1	0.811	0.803	1.186	1.174
P17066	Heat shock 70 kDa protein 6 OS=Homo sapiens OX=9606 GN=HSPA6 PE=1 SV=2	HSPA6	71.027	12.4	9	61	1	0.913	0.24694	0.894	0.083221	1.021	0.97	0.886	1.155	1.032
P17096	High mobility group protein HMG-I/HMG-Y OS=Homo sapiens OX=9606 GN=HMGA1 PE=1 SV=3	HMGA1	11.676	37.4	4	10	4	1.116	0.57082	0.827	0.116337	1.349	0.715	0.798	1.399	1.157
P17152	Transmembrane protein 11, mitochondrial OS=Homo sapiens OX=9606 GN=TMEM11 PE=1 SV=1	TMEM11	21.541	15.6	3	3	3	0.967		1.055		0.917	0.91	0.88	1.085	1.145
P17174	Aspartate aminotransferase, cytoplasmic OS=Homo sapiens OX=9606 GN=GOT1 PE=1 SV=3	GOT1	46.247	48.2	17	35	17	0.951	0.94018	0.922	0.22532	1.031	1.356	1.29	0.719	0.663
P17252	Protein kinase C alpha type OS=Homo sapiens OX=9606 GN=PRKCA PE=1 SV=4	PRKCA	76.749	14.6	7	7	6	0.907	0.26266	1.057	0.9389	0.858	1.362	1.236	0.689	0.728
P17275	Transcription factor jun-B OS=Homo sapiens OX=9606 GN=JUNB PE=1 SV=1	JUNB	35.879	6.6	2	2	1	0.861		0.737		1.168	0.986	0.849	1.271	0.937
P17301	Integrin alpha-2 OS=Homo sapiens OX=9606 GN=ITGA2 PE=1 SV=1	ITGA2	129.29	18.5	17	24	17	1.141	0.5199	0.811	2.2008e-05	1.407	0.396	0.452	1.75	1.42
P17342	Atrial natriuretic peptide receptor 3 OS=Homo sapiens OX=9606 GN=NPR3 PE=1 SV=2	NPR3	59.807	3.1	2	2	2	0.747		0.99		0.755	1.759	1.314	0.48	0.475
P17405	Sphingomyelin phosphodiesterase OS=Homo sapiens OX=9606 GN=SMPD1 PE=1 SV=5	SMPD1	69.935	2.1	1	1	1
P17480	Nucleolar transcription factor 1 OS=Homo sapiens OX=9606 GN=UBTF PE=1 SV=1	UBTF	89.405	25.3	19	29	19	1.13	0.00092254	1.03	0.46052	1.097	1.131	1.278	0.775	0.798
P17535	Transcription factor jun-D OS=Homo sapiens OX=9606 GN=JUND PE=1 SV=3	JUND	35.173	17	4	6	3	0.897	0.8044	1.121	0.111336	0.8	0.901	0.808	1.089	1.221
P17544	Cyclic AMP-dependent transcription factor ATF-7 OS=Homo sapiens OX=9606 GN=ATF7 PE=1 SV=2	ATF7	52.967	11.5	4	4	2	1.119		1.005		1.113	1.182	1.323	0.75	0.754
P17568	NADH dehydrogenase [ubiquinone] 1 beta subcomplex subunit 7 OS=Homo sapiens OX=9606 GN=NDUFB7 PE=1 SV=4	NDUFB7	16.402	21.2	3	6	3	0.853		1.128		0.756	1.14	0.972	0.896	1.011
P17612	cAMP-dependent protein kinase catalytic subunit alpha OS=Homo sapiens OX=9606 GN=PRKACA PE=1 SV=2	PRKACA	40.589	19.7	8	11	8	0.814	0.0146049	1.07	0.79246	0.761	1.352	1.1	0.756	0.809
P17655	Calpain-2 catalytic subunit OS=Homo sapiens OX=9606 GN=CAPN2 PE=1 SV=6	CAPN2	79.994	32.3	18	38	18	0.901	0.052285	1.145	0.005183	0.787	1.127	1.015	0.86	0.985
P17676	CCAAT/enhancer-binding protein beta OS=Homo sapiens OX=9606 GN=CEBPB PE=1 SV=2	CEBPB	36.105	8.1	2	2	2	1.07		0.885		1.209	0.904	0.967	1.143	1.011
P17706	Tyrosine-protein phosphatase non-receptor type 2 OS=Homo sapiens OX=9606 GN=PTPN2 PE=1 SV=2	PTPN2	48.473	3.9	2	3	2	1.153	0.24882	0.586	0.036658	1.968	0.817	0.942	1.442	0.845
P17812	CTP synthase 1 OS=Homo sapiens OX=9606 GN=CTPS1 PE=1 SV=2	CTPS1	66.69	37.9	22	43	20	0.941	0.32576	1.053	0.81452	0.894	1.532	1.442	0.529	0.557
P17813	Endoglin OS=Homo sapiens OX=9606 GN=ENG PE=1 SV=2	ENG	70.577	3.3	2	3	2	0.919		0.753		1.22	1.614	1.483	0.526	0.396
P17844	Probable ATP-dependent RNA helicase DDX5 OS=Homo sapiens OX=9606 GN=DDX5 PE=1 SV=1	DDX5	69.147	57.3	41	119	32	0.946	0.038335	1.062	0.0036845	0.891	0.91	0.861	1.11	1.179
P17858	ATP-dependent 6-phosphofructokinase, liver type OS=Homo sapiens OX=9606 GN=PFKL PE=1 SV=6	PFKL	85.018	23.1	15	23	10	0.902	0.38186	0.957	0.67768	0.943	1.193	1.076	0.879	0.841
P17900	Ganglioside GM2 activator OS=Homo sapiens OX=9606 GN=GM2A PE=1 SV=4	GM2A	20.838	14.5	3	3	3	1.02		0.866		1.178	0.765	0.78	1.333	1.155
P17931	Galectin-3 OS=Homo sapiens OX=9606 GN=LGALS3 PE=1 SV=5	LGALS3	26.152	34.8	11	36	11	0.893	0.66664	0.677	3.9592e-07	1.319	0.661	0.59	1.689	1.143
P17980	26S proteasome regulatory subunit 6A OS=Homo sapiens OX=9606 GN=PSMC3 PE=1 SV=3	PSMC3	49.203	68.3	28	75	28	1	0.170955	0.923	2.155e-05	1.083	0.953	0.953	1.096	1.012
P17987	T-complex protein 1 subunit alpha OS=Homo sapiens OX=9606 GN=TCP1 PE=1 SV=1	TCP1	60.343	49.5	26	60	26	0.99	0.55582	1.102	0.03932	0.898	1.118	1.107	0.844	0.93
P18031	Tyrosine-protein phosphatase non-receptor type 1 OS=Homo sapiens OX=9606 GN=PTPN1 PE=1 SV=1	PTPN1	49.966	50.6	20	32	20	1.063	0.42578	1.158	0.00105842	0.918	0.949	1.009	0.97	1.123
P18065	Insulin-like growth factor-binding protein 2 OS=Homo sapiens OX=9606 GN=IGFBP2 PE=1 SV=2	IGFBP2	34.814	9.5	3	3	3	1.365	0.35574	0.856	0.39288	1.595	0.633	0.864	1.362	1.166
P18074	General transcription and DNA repair factor IIH helicase subunit XPD OS=Homo sapiens OX=9606 GN=ERCC2 PE=1 SV=1	ERCC2	86.908	18.8	11	13	11	1.19	0.03724	1.091	0.59554	1.091	0.91	1.083	0.947	1.033
P18077	60S ribosomal protein L35a OS=Homo sapiens OX=9606 GN=RPL35A PE=1 SV=2	RPL35A	12.538	60	9	37	9	0.93	0.05004	1.044	0.26116	0.891	1.293	1.203	0.748	0.781
P18084	Integrin beta-5 OS=Homo sapiens OX=9606 GN=ITGB5 PE=1 SV=1	ITGB5	88.053	13.4	7	9	7	0.911	0.54864	0.891	0.169796	1.022	0.755	0.688	1.371	1.222
P18085	ADP-ribosylation factor 4 OS=Homo sapiens OX=9606 GN=ARF4 PE=1 SV=3	ARF4	20.511	48.9	8	20	5	0.821	0.0054568	1.181	0.00036064	0.695	0.979	0.804	0.999	1.18
P18124	60S ribosomal protein L7 OS=Homo sapiens OX=9606 GN=RPL7 PE=1 SV=1	RPL7	29.225	45.2	16	65	16	0.97	0.86256	1	0.37708	0.97	1.189	1.153	0.821	0.821
P18206	Vinculin OS=Homo sapiens OX=9606 GN=VCL PE=1 SV=4	VCL	123.8	57.6	60	164	60	0.816	1e-32	0.989	0.66424	0.825	1.395	1.138	0.757	0.749
P18433	Receptor-type tyrosine-protein phosphatase alpha OS=Homo sapiens OX=9606 GN=PTPRA PE=1 SV=3	PTPRA	90.718	1.4	1	1	1
P18564	Integrin beta-6 OS=Homo sapiens OX=9606 GN=ITGB6 PE=1 SV=2	ITGB6	85.935	1.1	1	3	1	0.866	0.137725	0.891	0.075521	0.972	0.811	0.702	1.335	1.189
P18583	Protein SON OS=Homo sapiens OX=9606 GN=SON PE=1 SV=4	SON	263.83	13.5	28	40	28	0.971	0.067156	0.921	0.034881	1.054	0.695	0.675	1.388	1.279
P18615	Negative elongation factor E OS=Homo sapiens OX=9606 GN=NELFE PE=1 SV=3	NELFE	43.239	28.7	9	11	9	1.013	0.164944	0.957	0.60868	1.059	0.942	0.954	1.077	1.031
P18621	60S ribosomal protein L17 OS=Homo sapiens OX=9606 GN=RPL17 PE=1 SV=3	RPL17	21.397	51.6	9	28	9	0.933	0.73336	1.001	0.42826	0.932	1.277	1.192	0.752	0.753
P18669	Phosphoglycerate mutase 1 OS=Homo sapiens OX=9606 GN=PGAM1 PE=1 SV=2	PGAM1	28.804	52	14	63	14	1.11	0.00068453	0.948	0.102539	1.171	1.195	1.326	0.749	0.71
P18754	Regulator of chromosome condensation OS=Homo sapiens OX=9606 GN=RCC1 PE=1 SV=1	RCC1	44.969	42.8	14	41	14	1.023	0.35402	1.242	1.5896e-10	0.824	0.867	0.887	0.995	1.236
P18827	Syndecan-1 OS=Homo sapiens OX=9606 GN=SDC1 PE=1 SV=3	SDC1	32.461	5.5	1	2	1	0.993		1.331		0.746	0.554	0.55	1.246	1.658
P18846	Cyclic AMP-dependent transcription factor ATF-1 OS=Homo sapiens OX=9606 GN=ATF1 PE=1 SV=2	ATF1	29.232	18.1	4	6	2	1.151	0.26228	1.153	0.105303	0.998	0.87	1.001	0.992	1.144
P18858	DNA ligase 1 OS=Homo sapiens OX=9606 GN=LIG1 PE=1 SV=1	LIG1	101.73	22.1	17	20	17	0.95	0.82814	0.901	0.73642	1.054	0.783	0.744	1.328	1.197
P18859	ATP synthase-coupling factor 6, mitochondrial OS=Homo sapiens OX=9606 GN=ATP5PF PE=1 SV=1	ATP5PF	12.587	51.9	5	9	5	1.014	0.64072	1.081	0.7867	0.938	1.011	1.025	0.946	1.023
P18887	DNA repair protein XRCC1 OS=Homo sapiens OX=9606 GN=XRCC1 PE=1 SV=2	XRCC1	69.476	22.6	10	14	10	1.047	0.99462	1.035	0.77846	1.012	0.914	0.957	1.064	1.101
P19022	Cadherin-2 OS=Homo sapiens OX=9606 GN=CDH2 PE=1 SV=4	CDH2	99.808	1.7	1	1	1	0.945		0.951		0.994	1.181	1.116	0.883	0.84
P19075	Tetraspanin-8 OS=Homo sapiens OX=9606 GN=TSPAN8 PE=1 SV=1	TSPAN8	26.044	10.1	2	4	2	1	0.83862	0.828	0.156742	1.208	0.434	0.434	1.74	1.441
P19105	Myosin regulatory light chain 12A OS=Homo sapiens OX=9606 GN=MYL12A PE=1 SV=2	MYL12A	19.794	50.9	7	27	2	1.061	0.178344	1.25	0.39096	0.849	1.353	1.435	0.539	0.674
P19174	1-phosphatidylinositol 4,5-bisphosphate phosphodiesterase gamma-1 OS=Homo sapiens OX=9606 GN=PLCG1 PE=1 SV=1	PLCG1	148.53	14	15	18	15	0.938	0.2275	1.048	0.45288	0.895	1.052	0.987	0.956	1.002
P19224	UDP-glucuronosyltransferase 1-6 OS=Homo sapiens OX=9606 GN=UGT1A6 PE=1 SV=2	UGT1A6	60.75	4.1	2	2	2	1.266		0.105		12.057	0.263	0.333	3.242	0.34
P19256	Lymphocyte function-associated antigen 3 OS=Homo sapiens OX=9606 GN=CD58 PE=1 SV=1	CD58	28.147	4.8	2	2	2
P19338	Nucleolin OS=Homo sapiens OX=9606 GN=NCL PE=1 SV=3	NCL	76.613	42.7	43	120	43	0.768	3.55271e-15	0.984	0.98058	0.78	1.058	0.813	1.091	1.073
P19367	Hexokinase-1 OS=Homo sapiens OX=9606 GN=HK1 PE=1 SV=3	HK1	102.48	18	16	24	16	0.92	0.085284	1.343	0.020018	0.685	1.442	1.326	0.519	0.697
P19387	DNA-directed RNA polymerase II subunit RPB3 OS=Homo sapiens OX=9606 GN=POLR2C PE=1 SV=2	POLR2C	31.441	35.3	7	9	7	1.067	0.80994	1.103	0.2528	0.967	0.963	1.028	0.961	1.06
P19388	DNA-directed RNA polymerases I, II, and III subunit RPABC1 OS=Homo sapiens OX=9606 GN=POLR2E PE=1 SV=4	POLR2E	24.551	36.2	7	15	7	1.062	0.15746	1.033	0.45978	1.028	0.942	1	1.045	1.079
P19404	NADH dehydrogenase [ubiquinone] flavoprotein 2, mitochondrial OS=Homo sapiens OX=9606 GN=NDUFV2 PE=1 SV=2	NDUFV2	27.391	21.7	5	10	5	0.838	0.0082368	1.201	0.051858	0.698	1.144	0.959	0.86	1.033
P19438	Tumor necrosis factor receptor superfamily member 1A OS=Homo sapiens OX=9606 GN=TNFRSF1A PE=1 SV=1	TNFRSF1A	50.494	4.6	1	1	1	1.232		0.875		1.408	0.934	1.151	1.03	0.901
P19447	General transcription and DNA repair factor IIH helicase subunit XPB OS=Homo sapiens OX=9606 GN=ERCC3 PE=1 SV=1	ERCC3	89.277	8.7	5	5	5	1.026	0.51574	1.239	0.190936	0.828	1.093	1.121	0.812	1.006
P19474	E3 ubiquitin-protein ligase TRIM21 OS=Homo sapiens OX=9606 GN=TRIM21 PE=1 SV=1	TRIM21	54.169	5.1	2	2	2	0.876		0.959		0.913	0.707	0.619	1.382	1.325
P19525	Interferon-induced, double-stranded RNA-activated protein kinase OS=Homo sapiens OX=9606 GN=EIF2AK2 PE=1 SV=2	EIF2AK2	62.094	23.8	10	17	10	1.064	0.121339	1.162	0.00178438	0.916	1.142	1.215	0.765	0.889
P19526	Galactoside 2-alpha-L-fucosyltransferase 1 OS=Homo sapiens OX=9606 GN=FUT1 PE=1 SV=1	FUT1	41.251	3.6	1	1	1
P19623	Spermidine synthase OS=Homo sapiens OX=9606 GN=SRM PE=1 SV=1	SRM	33.824	35.1	8	17	8	0.924	0.49388	1.068	0.5337	0.865	1.352	1.249	0.662	0.707
P19634	Sodium/hydrogen exchanger 1 OS=Homo sapiens OX=9606 GN=SLC9A1 PE=1 SV=2	SLC9A1	90.762	2.2	1	1	1
P19784	Casein kinase II subunit alpha' OS=Homo sapiens OX=9606 GN=CSNK2A2 PE=1 SV=1	CSNK2A2	41.213	63.4	18	29	18	1.067	0.115137	1.025	0.8419	1.041	1.088	1.161	0.883	0.905
P19838	Nuclear factor NF-kappa-B p105 subunit OS=Homo sapiens OX=9606 GN=NFKB1 PE=1 SV=2	NFKB1	105.35	3	3	3	3	1.138		0.961		1.184	0.894	1.017	1.074	1.032
P19971	Thymidine phosphorylase OS=Homo sapiens OX=9606 GN=TYMP PE=1 SV=2	TYMP	49.955	8.5	3	3	3	0.866	0.71614	0.796	0.17042	1.088	1.041	0.901	1.167	0.929
P20020	Plasma membrane calcium-transporting ATPase 1 OS=Homo sapiens OX=9606 GN=ATP2B1 PE=1 SV=4	ATP2B1	134.68	24.2	23	36	12	1.291	0.00057595	0.986	0.55032	1.309	1.029	1.328	0.808	0.797
P20042	Eukaryotic translation initiation factor 2 subunit 2 OS=Homo sapiens OX=9606 GN=EIF2S2 PE=1 SV=2	EIF2S2	38.388	44.7	17	34	17	0.973	0.173701	1.001	0.62258	0.972	1.132	1.102	0.898	0.899
P20073	Annexin A7 OS=Homo sapiens OX=9606 GN=ANXA7 PE=1 SV=3	ANXA7	52.739	32.4	14	27	14	1.02	0.60696	1.101	0.090899	0.926	1.229	1.253	0.735	0.809
P20226	TATA-box-binding protein OS=Homo sapiens OX=9606 GN=TBP PE=1 SV=2	TBP	37.698	6.2	2	2	2
P20248	Cyclin-A2 OS=Homo sapiens OX=9606 GN=CCNA2 PE=1 SV=2	CCNA2	48.55	9.7	4	6	4	0.925	0.9757	0.996	0.60192	0.929	0.952	0.881	1.114	1.11
P20290	Transcription factor BTF3 OS=Homo sapiens OX=9606 GN=BTF3 PE=1 SV=1	BTF3	22.168	44.7	7	16	7	0.97	0.66194	0.886	0.148961	1.095	1.191	1.155	0.86	0.762
P20338	Ras-related protein Rab-4A OS=Homo sapiens OX=9606 GN=RAB4A PE=1 SV=3	RAB4A	24.389	23.4	4	4	4	0.912	0.187464	1.273	0.092997	0.716	0.833	0.76	1.064	1.355
P20339	Ras-related protein Rab-5A OS=Homo sapiens OX=9606 GN=RAB5A PE=1 SV=2	RAB5A	23.658	48.8	8	18	6	1.005	0.54428	1.034	0.43738	0.972	0.994	0.999	0.991	1.025
P20340	Ras-related protein Rab-6A OS=Homo sapiens OX=9606 GN=RAB6A PE=1 SV=3	RAB6A	23.593	51.9	9	24	8	0.914	0.25576	1.049	0.072338	0.871	0.93	0.85	1.107	1.161
P20585	DNA mismatch repair protein Msh3 OS=Homo sapiens OX=9606 GN=MSH3 PE=1 SV=4	MSH3	127.41	5.6	6	7	6	0.963	0.71868	1.042	0.72146	0.924	1.114	1.073	0.896	0.934
P20618	Proteasome subunit beta type-1 OS=Homo sapiens OX=9606 GN=PSMB1 PE=1 SV=2	PSMB1	26.489	48.5	11	22	11	0.983	0.30276	0.978	0.53068	1.005	1.062	1.044	0.962	0.941
P20645	Cation-dependent mannose-6-phosphate receptor OS=Homo sapiens OX=9606 GN=M6PR PE=1 SV=1	M6PR	30.993	20.9	5	7	5	1.186	0.0093008	0.989	0.60592	1.199	1.003	1.19	0.927	0.917
P20674	Cytochrome c oxidase subunit 5A, mitochondrial OS=Homo sapiens OX=9606 GN=COX5A PE=1 SV=2	COX5A	16.762	38	7	16	7	0.997	0.79278	0.967	0.30632	1.031	0.934	0.931	1.1	1.064
P20700	Lamin-B1 OS=Homo sapiens OX=9606 GN=LMNB1 PE=1 SV=2	LMNB1	66.408	53.4	39	108	36	0.965	0.142835	0.907	0.05496	1.064	0.876	0.845	1.22	1.106
P20749	B-cell lymphoma 3 protein OS=Homo sapiens OX=9606 GN=BCL3 PE=1 SV=2	BCL3	47.583	3.5	1	1	1
P20810	Calpastatin OS=Homo sapiens OX=9606 GN=CAST PE=1 SV=4	CAST	76.572	27.4	14	25	14	1.044	0.46494	0.943	0.42732	1.107	0.915	0.955	1.147	1.082
P20827	Ephrin-A1 OS=Homo sapiens OX=9606 GN=EFNA1 PE=1 SV=2	EFNA1	23.787	6.8	1	1	1
P20839	Inosine-5'-monophosphate dehydrogenase 1 OS=Homo sapiens OX=9606 GN=IMPDH1 PE=1 SV=2	IMPDH1	55.405	21.2	10	13	8	1.057	0.37196	0.869	0.34458	1.216	1.237	1.308	0.822	0.714
P20851	C4b-binding protein beta chain OS=Homo sapiens OX=9606 GN=C4BPB PE=1 SV=1	C4BPB	28.357	8.3	2	2	2	1.038	0.9052	0.522	0.0137002	1.989	0.424	0.44	2.114	1.104
P20933	N(4)-(beta-N-acetylglucosaminyl)-L-asparaginase OS=Homo sapiens OX=9606 GN=AGA PE=1 SV=2	AGA	37.208	5.5	2	2	2	1.015		1.12		0.906	0.797	0.809	1.137	1.273
P20936	Ras GTPase-activating protein 1 OS=Homo sapiens OX=9606 GN=RASA1 PE=1 SV=1	RASA1	116.4	1.2	1	2	1
P20941	Phosducin OS=Homo sapiens OX=9606 GN=PDC PE=1 SV=1	PDC	28.246	3.3	1	2	1	1.151		0.81		1.421	0.317	0.365	1.86	1.507
P20962	Parathymosin OS=Homo sapiens OX=9606 GN=PTMS PE=1 SV=2	PTMS	11.53	10.8	1	2	1	1.254	0.108641	1.089	0.68618	1.152	1.221	1.531	0.595	0.648
P21127	Cyclin-dependent kinase 11B OS=Homo sapiens OX=9606 GN=CDK11B PE=1 SV=4	CDK11B	92.619	27.9	23	29	23	1.008	0.95042	0.951	0.49558	1.06	0.826	0.833	1.213	1.153
P21266	Glutathione S-transferase Mu 3 OS=Homo sapiens OX=9606 GN=GSTM3 PE=1 SV=3	GSTM3	26.559	42.2	10	15	9	1.462	0.47476	1.163	0.21134	1.257	0.481	0.703	1.281	1.49
P21281	V-type proton ATPase subunit B, brain isoform OS=Homo sapiens OX=9606 GN=ATP6V1B2 PE=1 SV=3	ATP6V1B2	56.5	48.7	20	29	20	1.094	0.008958	0.974	0.188562	1.123	0.974	1.066	0.994	0.968
P21283	V-type proton ATPase subunit C 1 OS=Homo sapiens OX=9606 GN=ATP6V1C1 PE=1 SV=4	ATP6V1C1	43.941	33	14	16	14	0.956	0.61484	0.934	0.34454	1.024	1.165	1.114	0.905	0.845
P21291	Cysteine and glycine-rich protein 1 OS=Homo sapiens OX=9606 GN=CSRP1 PE=1 SV=3	CSRP1	20.567	68.9	12	39	12	0.685	1e-32	0.698	3.2306e-06	0.981	1.436	0.983	0.94	0.656
P21333	Filamin-A OS=Homo sapiens OX=9606 GN=FLNA PE=1 SV=4	FLNA	280.74	60.4	132	385	121	0.831	1e-32	1.041	1e-32	0.798	1.055	0.877	1.019	1.061
P21359	Neurofibromin OS=Homo sapiens OX=9606 GN=NF1 PE=1 SV=2	NF1	319.37	3.1	8	10	8	1.068	0.82376	1.061	0.94946	1.007	0.907	0.969	1.024	1.086
P21399	Cytoplasmic aconitate hydratase OS=Homo sapiens OX=9606 GN=ACO1 PE=1 SV=3	ACO1	98.398	16.3	13	18	13	0.965	0.371	0.912	0.036718	1.058	1.173	1.132	0.917	0.836
P21583	Kit ligand OS=Homo sapiens OX=9606 GN=KITLG PE=1 SV=1	KITLG	30.898	3.3	1	1	1	1.453		1.238		1.174	0.579	0.841	1.153	1.427
P21675	Transcription initiation factor TFIID subunit 1 OS=Homo sapiens OX=9606 GN=TAF1 PE=1 SV=2	TAF1	212.67	4.1	7	7	7
P21709	Ephrin type-A receptor 1 OS=Homo sapiens OX=9606 GN=EPHA1 PE=1 SV=4	EPHA1	108.13	3.3	2	3	2	1.283	0.5328	0.948	0.52338	1.353	0.336	0.431	1.677	1.589
P21741	Midkine OS=Homo sapiens OX=9606 GN=MDK PE=1 SV=1	MDK	15.585	11.9	2	3	2	0.976	0.96076	1.571	0.00034462	0.621	0.168	0.164	1.425	2.239
P21796	Voltage-dependent anion-selective channel protein 1 OS=Homo sapiens OX=9606 GN=VDAC1 PE=1 SV=2	VDAC1	30.772	61.5	14	59	14	0.781	1.08125e-12	1.086	0.00030017	0.719	1.114	0.87	0.987	1.072
P21912	Succinate dehydrogenase [ubiquinone] iron-sulfur subunit, mitochondrial OS=Homo sapiens OX=9606 GN=SDHB PE=1 SV=3	SDHB	31.629	43.6	12	25	12	0.89	0.075344	1.145	0.0065644	0.777	1.078	0.959	0.94	1.076
P21926	CD9 antigen OS=Homo sapiens OX=9606 GN=CD9 PE=1 SV=4	CD9	25.416	14.5	6	9	6	1.578	0.45008	0.974	0.66898	1.62	0.514	0.811	1.371	1.335
P21953	2-oxoisovalerate dehydrogenase subunit beta, mitochondrial OS=Homo sapiens OX=9606 GN=BCKDHB PE=1 SV=2	BCKDHB	43.122	9.2	3	5	3	1.061	0.56104	1.061	0.196955	1	0.962	1.021	0.963	1.022
P21964	Catechol O-methyltransferase OS=Homo sapiens OX=9606 GN=COMT PE=1 SV=2	COMT	30.037	24.7	6	8	6	0.965	0.23114	1.113	0.24612	0.867	1.127	1.087	0.852	0.948
P21980	Protein-glutamine gamma-glutamyltransferase 2 OS=Homo sapiens OX=9606 GN=TGM2 PE=1 SV=2	TGM2	77.328	2.9	2	2	2	0.537		1.74		0.309	0.887	0.476	0.965	1.679
P22033	Methylmalonyl-CoA mutase, mitochondrial OS=Homo sapiens OX=9606 GN=MMUT PE=1 SV=4	MMUT	83.134	7.7	6	9	6	0.86	0.101542	0.881	0.30486	0.976	0.966	0.831	1.191	1.049
P22059	Oxysterol-binding protein 1 OS=Homo sapiens OX=9606 GN=OSBP PE=1 SV=1	OSBP	89.42	31.8	20	24	20	1.074	0.140637	1.165	0.117881	0.922	1.056	1.134	0.832	0.969
P22061	Protein-L-isoaspartate(D-aspartate) O-methyltransferase OS=Homo sapiens OX=9606 GN=PCMT1 PE=1 SV=4	PCMT1	24.636	54.6	10	22	10	0.971	0.081241	1.155	0.00114389	0.841	1.087	1.056	0.846	0.977
P22083	Alpha-(1,3)-fucosyltransferase 4 OS=Homo sapiens OX=9606 GN=FUT4 PE=2 SV=3	FUT4	59.083	7.9	3	5	3	0.976	0.9403	0.849	0.0779	1.15	0.581	0.567	1.564	1.328
P22087	rRNA 2'-O-methyltransferase fibrillarin OS=Homo sapiens OX=9606 GN=FBL PE=1 SV=2	FBL	33.784	47	16	50	14	1.034	0.184543	1.085	0.0154609	0.953	0.915	0.946	1.033	1.121
P22102	Trifunctional purine biosynthetic protein adenosine-3 OS=Homo sapiens OX=9606 GN=GART PE=1 SV=1	GART	107.77	39.9	37	66	37	1.102	0.000176603	0.847	0.00049603	1.301	1.127	1.242	0.894	0.757
P22234	Multifunctional protein ADE2 OS=Homo sapiens OX=9606 GN=PAICS PE=1 SV=3	PAICS	47.079	46.8	18	40	18	1.097	0.0023768	0.832	0.00055952	1.319	0.956	1.049	1.116	0.929
P22307	Non-specific lipid-transfer protein OS=Homo sapiens OX=9606 GN=SCP2 PE=1 SV=2	SCP2	58.993	21.9	12	30	12	1.023	0.91014	0.986	0.4204	1.038	0.663	0.678	1.348	1.329
P22314	Ubiquitin-like modifier-activating enzyme 1 OS=Homo sapiens OX=9606 GN=UBA1 PE=1 SV=3	UBA1	117.85	34	30	83	30	1.093	0.00096312	0.989	0.71462	1.105	1.212	1.325	0.744	0.736
P22392	Nucleoside diphosphate kinase B OS=Homo sapiens OX=9606 GN=NME2 PE=1 SV=1	NME2	17.298	81.6	12	54	7	1.022	0.34324	0.944	0.187264	1.083	1.173	1.199	0.846	0.799
P22415	Upstream stimulatory factor 1 OS=Homo sapiens OX=9606 GN=USF1 PE=1 SV=1	USF1	33.538	8.4	3	5	3	0.98	0.99684	0.99	0.4062	0.99	0.71	0.696	1.326	1.313
P22570	NADPH:adrenodoxin oxidoreductase, mitochondrial OS=Homo sapiens OX=9606 GN=FDXR PE=1 SV=3	FDXR	53.836	39.9	15	22	15	0.825	0.57124	1.276	0.0160192	0.647	0.68	0.561	1.192	1.521
P22626	Heterogeneous nuclear ribonucleoproteins A2/B1 OS=Homo sapiens OX=9606 GN=HNRNPA2B1 PE=1 SV=2	HNRNPA2B1	37.429	76.2	29	137	29	0.965	0.069637	1.03	0.52964	0.937	0.853	0.823	1.152	1.187
P22670	MHC class II regulatory factor RFX1 OS=Homo sapiens OX=9606 GN=RFX1 PE=1 SV=2	RFX1	104.76	1.2	1	1	1
P22681	E3 ubiquitin-protein ligase CBL OS=Homo sapiens OX=9606 GN=CBL PE=1 SV=2	CBL	99.632	8.7	6	6	6	0.754	0.044545	1.04	0.95726	0.725	0.905	0.682	1.136	1.182
P22692	Insulin-like growth factor-binding protein 4 OS=Homo sapiens OX=9606 GN=IGFBP4 PE=1 SV=2	IGFBP4	27.934	3.9	1	1	1
P22695	Cytochrome b-c1 complex subunit 2, mitochondrial OS=Homo sapiens OX=9606 GN=UQCRC2 PE=1 SV=3	UQCRC2	48.442	49.2	19	45	19	0.961	0.32458	1.017	0.58566	0.945	1.078	1.036	0.941	0.957
P22830	Ferrochelatase, mitochondrial OS=Homo sapiens OX=9606 GN=FECH PE=1 SV=2	FECH	47.862	7.1	3	4	3	1.037		1.022		1.015	1.129	1.171	0.847	0.866
P23142	Fibulin-1 OS=Homo sapiens OX=9606 GN=FBLN1 PE=1 SV=4	FBLN1	77.213	12.8	5	2	2	0.904	0.021525	0.882	0.021115	1.025	1.722	1.557	0.391	0.345
P23193	Transcription elongation factor A protein 1 OS=Homo sapiens OX=9606 GN=TCEA1 PE=1 SV=2	TCEA1	33.969	51.2	15	27	15	1.011	0.607	1.029	0.154562	0.983	0.843	0.852	1.169	1.203
P23229	Integrin alpha-6 OS=Homo sapiens OX=9606 GN=ITGA6 PE=1 SV=5	ITGA6	126.6	22.8	22	33	22	1.141	0.174137	0.879	0.128777	1.298	0.721	0.823	1.327	1.166
P23246	Splicing factor, proline- and glutamine-rich OS=Homo sapiens OX=9606 GN=SFPQ PE=1 SV=2	SFPQ	76.149	41.3	29	125	29	0.968	0.27572	1.069	0.0082022	0.906	0.819	0.793	1.165	1.245
P23258	Tubulin gamma-1 chain OS=Homo sapiens OX=9606 GN=TUBG1 PE=1 SV=2	TUBG1	51.169	36.6	15	17	15	1	0.70148	1.003	0.22166	0.997	1.222	1.222	0.757	0.759
P23284	Peptidyl-prolyl cis-trans isomerase B OS=Homo sapiens OX=9606 GN=PPIB PE=1 SV=2	PPIB	23.742	48.1	11	53	11	0.891	0.00051821	1.025	0.92236	0.869	1.025	0.913	1.011	1.036
P23368	NAD-dependent malic enzyme, mitochondrial OS=Homo sapiens OX=9606 GN=ME2 PE=1 SV=1	ME2	65.443	22.1	11	12	10	1.192	0.2234	1.009	0.9899	1.181	0.79	0.942	1.161	1.171
P23381	Tryptophan--tRNA ligase, cytoplasmic OS=Homo sapiens OX=9606 GN=WARS PE=1 SV=2	WARS	53.165	46.3	16	30	16	1.05	0.2748	0.849	0.022218	1.237	1.281	1.345	0.722	0.613
P23396	40S ribosomal protein S3 OS=Homo sapiens OX=9606 GN=RPS3 PE=1 SV=2	RPS3	26.688	72	18	50	18	0.962	0.030339	1.015	0.3417	0.948	1.138	1.095	0.882	0.895
P23434	Glycine cleavage system H protein, mitochondrial OS=Homo sapiens OX=9606 GN=GCSH PE=1 SV=2	GCSH	18.884	25.4	3	12	3	1.206	0.0125391	0.973	0.85336	1.239	0.996	1.201	0.947	0.921
P23443	Ribosomal protein S6 kinase beta-1 OS=Homo sapiens OX=9606 GN=RPS6KB1 PE=1 SV=2	RPS6KB1	59.139	3.8	2	2	2	1.069		0.979		1.092	1.18	1.262	0.794	0.777
P23458	Tyrosine-protein kinase JAK1 OS=Homo sapiens OX=9606 GN=JAK1 PE=1 SV=2	JAK1	133.28	4.8	5	5	5	1.216	0.022075	1.009	0.82292	1.205	0.941	1.144	0.958	0.967
P23497	Nuclear autoantigen Sp-100 OS=Homo sapiens OX=9606 GN=SP100 PE=1 SV=3	SP100	100.42	6.1	7	14	4	0.764	0.0047156	0.88	0.025621	0.868	0.971	0.742	1.225	1.078
P23511	Nuclear transcription factor Y subunit alpha OS=Homo sapiens OX=9606 GN=NFYA PE=1 SV=2	NFYA	36.876	12.1	2	3	2	1.288	0.2447	0.848	0.1803	1.519	0.788	1.015	1.2	1.018
P23526	Adenosylhomocysteinase OS=Homo sapiens OX=9606 GN=AHCY PE=1 SV=4	AHCY	47.716	49.8	22	61	22	0.96	0.37506	0.874	0.0025217	1.098	1.195	1.147	0.907	0.793
P23528	Cofilin-1 OS=Homo sapiens OX=9606 GN=CFL1 PE=1 SV=3	CFL1	18.502	65.1	16	55	14	0.925	0.45012	1.402	3.7401e-06	0.66	1.07	0.99	0.808	1.133
P23588	Eukaryotic translation initiation factor 4B OS=Homo sapiens OX=9606 GN=EIF4B PE=1 SV=2	EIF4B	69.15	42.2	29	57	29	1.198	1.2826e-10	0.99	0.085542	1.21	1.21	1.449	0.672	0.665
P23610	Factor VIII intron 22 protein OS=Homo sapiens OX=9606 GN=F8A1 PE=1 SV=2	F8A1	39.103	16.4	4	4	4	0.982		1.009		0.973	1.021	1.003	0.993	1.002
P23634	Plasma membrane calcium-transporting ATPase 4 OS=Homo sapiens OX=9606 GN=ATP2B4 PE=1 SV=2	ATP2B4	137.92	19.7	20	34	10	1.019	0.87588	0.812	0.165763	1.255	0.671	0.684	1.482	1.203
P23743	Diacylglycerol kinase alpha OS=Homo sapiens OX=9606 GN=DGKA PE=1 SV=3	DGKA	82.629	2.3	1	1	1	1.204		1.094		1.101	0.948	1.141	0.916	1.002
P23786	Carnitine O-palmitoyltransferase 2, mitochondrial OS=Homo sapiens OX=9606 GN=CPT2 PE=1 SV=2	CPT2	73.776	29.9	16	19	16	0.91	0.0049163	1.135	0.0050404	0.802	0.996	0.906	0.998	1.133
P23919	Thymidylate kinase OS=Homo sapiens OX=9606 GN=DTYMK PE=1 SV=4	DTYMK	23.819	50	13	18	13	0.902	0.040522	0.922	0.30178	0.978	1.066	0.962	1.022	0.942
P23921	Ribonucleoside-diphosphate reductase large subunit OS=Homo sapiens OX=9606 GN=RRM1 PE=1 SV=1	RRM1	90.069	35.9	27	40	27	0.962	0.2315	0.873	0.194302	1.102	1.437	1.383	0.667	0.582
P24311	Cytochrome c oxidase subunit 7B, mitochondrial OS=Homo sapiens OX=9606 GN=COX7B PE=1 SV=2	COX7B	9.1604	10	2	4	2	1.061		0.994		1.067	0.924	0.98	1.06	1.054
P24386	Rab proteins geranylgeranyltransferase component A 1 OS=Homo sapiens OX=9606 GN=CHM PE=1 SV=3	CHM	73.475	1.4	1	1	1
P24468	COUP transcription factor 2 OS=Homo sapiens OX=9606 GN=NR2F2 PE=1 SV=1	NR2F2	45.571	8.9	4	4	4	1.127	0.78614	0.882	0.31566	1.278	0.908	1.023	1.165	1.028
P24534	Elongation factor 1-beta OS=Homo sapiens OX=9606 GN=EEF1B2 PE=1 SV=3	EEF1B2	24.763	34.2	8	26	7	0.682	1e-32	1.008	0.6083	0.677	1.4	0.955	0.846	0.853
P24539	ATP synthase F(0) complex subunit B1, mitochondrial OS=Homo sapiens OX=9606 GN=ATP5PB PE=1 SV=2	ATP5PB	28.908	34.4	9	24	9	0.963	0.115558	1.076	0.065996	0.895	1.144	1.102	0.854	0.919
P24588	A-kinase anchor protein 5 OS=Homo sapiens OX=9606 GN=AKAP5 PE=1 SV=3	AKAP5	47.088	3.7	1	1	1	0.734		0.816		0.9	0.233	0.171	2.012	1.641
P24666	Low molecular weight phosphotyrosine protein phosphatase OS=Homo sapiens OX=9606 GN=ACP1 PE=1 SV=3	ACP1	18.042	55.1	8	15	8	1.067	0.22044	0.954	0.71236	1.118	1.138	1.214	0.866	0.826
P24752	Acetyl-CoA acetyltransferase, mitochondrial OS=Homo sapiens OX=9606 GN=ACAT1 PE=1 SV=1	ACAT1	45.199	50.1	17	46	17	1.151	0.00041982	1.06	0.26938	1.086	0.877	1.009	1.039	1.101
P24844	Myosin regulatory light polypeptide 9 OS=Homo sapiens OX=9606 GN=MYL9 PE=1 SV=4	MYL9	19.827	62.2	8	27	3	0.936	0.91588	1.28	0.095781	0.731	1.029	0.963	0.885	1.133
P24863	Cyclin-C OS=Homo sapiens OX=9606 GN=CCNC PE=1 SV=2	CCNC	33.242	6	1	1	1	1.139		0.728		1.565	0.793	0.903	1.354	0.986
P24928	DNA-directed RNA polymerase II subunit RPB1 OS=Homo sapiens OX=9606 GN=POLR2A PE=1 SV=2	POLR2A	217.17	18.7	35	46	35	1.005	0.7917	1.01	0.86408	0.995	0.881	0.885	1.127	1.138
P24941	Cyclin-dependent kinase 2 OS=Homo sapiens OX=9606 GN=CDK2 PE=1 SV=2	CDK2	33.929	16.8	5	9	3	1.053	0.67692	0.941	0.64758	1.119	1.27	1.337	0.724	0.681
P25054	Adenomatous polyposis coli protein OS=Homo sapiens OX=9606 GN=APC PE=1 SV=2	APC	311.64	1.7	4	4	4	0.961	0.9029	1.067	0.6958	0.901	0.973	0.935	1.021	1.089
P25098	Beta-adrenergic receptor kinase 1 OS=Homo sapiens OX=9606 GN=GRK2 PE=1 SV=2	GRK2	79.573	7.5	5	5	5
P25205	DNA replication licensing factor MCM3 OS=Homo sapiens OX=9606 GN=MCM3 PE=1 SV=3	MCM3	90.98	45.9	36	64	36	0.912	0.00075715	1.063	0.22374	0.858	1.108	1.01	0.917	0.975
P25208	Nuclear transcription factor Y subunit beta OS=Homo sapiens OX=9606 GN=NFYB PE=1 SV=2	NFYB	22.831	12.1	3	3	3	1.218	0.108922	1.036	0.6114	1.176	0.82	0.999	1.077	1.116
P25325	3-mercaptopyruvate sulfurtransferase OS=Homo sapiens OX=9606 GN=MPST PE=1 SV=3	MPST	33.178	30.6	7	9	7	0.965	0.34596	1.005	0.8954	0.96	1.071	1.033	0.955	0.96
P25398	40S ribosomal protein S12 OS=Homo sapiens OX=9606 GN=RPS12 PE=1 SV=3	RPS12	14.515	64.4	10	32	10	0.959	0.33682	0.943	0.73548	1.017	1.086	1.042	0.974	0.918
P25440	Bromodomain-containing protein 2 OS=Homo sapiens OX=9606 GN=BRD2 PE=1 SV=2	BRD2	88.06	9.6	8	9	6	0.944	0.96236	1.086	0.75008	0.869	1.117	1.055	0.884	0.96
P25445	Tumor necrosis factor receptor superfamily member 6 OS=Homo sapiens OX=9606 GN=FAS PE=1 SV=1	FAS	37.732	12.2	4	4	4	0.96		1.361		0.705	1.438	1.381	0.502	0.683
P25490	Transcriptional repressor protein YY1 OS=Homo sapiens OX=9606 GN=YY1 PE=1 SV=2	YY1	44.712	18.4	5	5	5	0.719	0.24548	1.082	0.5142	0.665	1.067	0.767	1.055	1.141
P25685	DnaJ homolog subfamily B member 1 OS=Homo sapiens OX=9606 GN=DNAJB1 PE=1 SV=4	DNAJB1	38.044	50	19	25	18	0.906	0.29786	0.959	0.35968	0.945	0.942	0.853	1.123	1.077
P25686	DnaJ homolog subfamily B member 2 OS=Homo sapiens OX=9606 GN=DNAJB2 PE=1 SV=3	DNAJB2	35.58	19.8	6	6	6	0.983	0.81516	1.133	0.128581	0.868	0.761	0.748	1.164	1.319
P25705	ATP synthase subunit alpha, mitochondrial OS=Homo sapiens OX=9606 GN=ATP5F1A PE=1 SV=1	ATP5F1A	59.75	51	28	71	28	0.932	0.00108222	1.036	0.0104409	0.9	1.041	0.97	0.995	1.031
P25786	Proteasome subunit alpha type-1 OS=Homo sapiens OX=9606 GN=PSMA1 PE=1 SV=1	PSMA1	29.555	47.9	13	32	13	1.005	0.75032	0.877	0.021581	1.146	1.036	1.041	1.053	0.923
P25787	Proteasome subunit alpha type-2 OS=Homo sapiens OX=9606 GN=PSMA2 PE=1 SV=2	PSMA2	25.898	53.4	10	21	10	1.008	0.42042	0.938	0.664	1.075	1.043	1.051	0.957	0.898
P25788	Proteasome subunit alpha type-3 OS=Homo sapiens OX=9606 GN=PSMA3 PE=1 SV=2	PSMA3	28.433	32.2	9	22	9	0.928	0.43888	0.941	0.187685	0.986	1.075	0.998	1.018	0.958
P25789	Proteasome subunit alpha type-4 OS=Homo sapiens OX=9606 GN=PSMA4 PE=1 SV=1	PSMA4	29.483	50.6	13	31	13	1.055	0.63276	0.989	0.165624	1.067	1.136	1.198	0.843	0.834
P25815	Protein S100-P OS=Homo sapiens OX=9606 GN=S100P PE=1 SV=2	S100P	10.4	24.2	2	3	2	0.439	0.0147752	0.698	0.01004	0.629	1.408	0.618	1.181	0.824
P25942	Tumor necrosis factor receptor superfamily member 5 OS=Homo sapiens OX=9606 GN=CD40 PE=1 SV=1	CD40	30.619	3.2	1	1	1
P26006	Integrin alpha-3 OS=Homo sapiens OX=9606 GN=ITGA3 PE=1 SV=5	ITGA3	116.61	8	9	16	9	0.903	0.56992	0.93	0.89834	0.971	0.947	0.855	1.119	1.041
P26038	Moesin OS=Homo sapiens OX=9606 GN=MSN PE=1 SV=3	MSN	67.819	59.1	44	117	32	0.972	0.40594	1.026	0.22134	0.947	1.378	1.339	0.656	0.673
P26196	Probable ATP-dependent RNA helicase DDX6 OS=Homo sapiens OX=9606 GN=DDX6 PE=1 SV=2	DDX6	54.416	38.9	15	28	15	1.036	0.66126	0.981	0.45328	1.056	0.913	0.946	1.078	1.058
P26358	DNA (cytosine-5)-methyltransferase 1 OS=Homo sapiens OX=9606 GN=DNMT1 PE=1 SV=2	DNMT1	183.16	28.5	40	52	40	0.968	0.5913	1.107	0.047562	0.874	1.191	1.153	0.787	0.871
P26368	Splicing factor U2AF 65 kDa subunit OS=Homo sapiens OX=9606 GN=U2AF2 PE=1 SV=4	U2AF2	53.5	42.5	15	45	15	1.085	0.181878	0.958	0.094436	1.133	0.741	0.804	1.259	1.206
P26373	60S ribosomal protein L13 OS=Homo sapiens OX=9606 GN=RPL13 PE=1 SV=4	RPL13	24.261	40.8	9	38	9	0.953	0.046765	1.034	0.157044	0.922	1.213	1.156	0.835	0.863
P26374	Rab proteins geranylgeranyltransferase component A 2 OS=Homo sapiens OX=9606 GN=CHML PE=1 SV=2	CHML	74.071	4.1	3	3	3
P26440	Isovaleryl-CoA dehydrogenase, mitochondrial OS=Homo sapiens OX=9606 GN=IVD PE=1 SV=2	IVD	46.65	32.9	13	19	13	1.186	0.128037	0.95	0.45218	1.248	0.939	1.114	0.997	0.947
P26447	Protein S100-A4 OS=Homo sapiens OX=9606 GN=S100A4 PE=1 SV=1	S100A4	11.728	45.5	6	11	6	0.981	0.80574	1.023	0.95266	0.959	1.812	1.777	0.22	0.225
P26572	Alpha-1,3-mannosyl-glycoprotein 2-beta-N-acetylglucosaminyltransferase OS=Homo sapiens OX=9606 GN=MGAT1 PE=1 SV=2	MGAT1	50.878	9.2	3	3	3	0.924		1.084		0.852	0.807	0.746	1.185	1.284
P26583	High mobility group protein B2 OS=Homo sapiens OX=9606 GN=HMGB2 PE=1 SV=2	HMGB2	24.033	34.9	9	24	7	0.88	0.44644	1.181	0.25204	0.745	1.384	1.218	0.645	0.762
P26599	Polypyrimidine tract-binding protein 1 OS=Homo sapiens OX=9606 GN=PTBP1 PE=1 SV=1	PTBP1	57.221	39.5	15	49	13	1.047	0.23762	1.017	0.60194	1.029	0.948	0.993	1.032	1.05
P26639	Threonine--tRNA ligase, cytoplasmic OS=Homo sapiens OX=9606 GN=TARS PE=1 SV=3	TARS	83.434	54.1	36	75	36	1.044	0.094621	1.013	0.99626	1.031	1.476	1.541	0.473	0.479
P26640	Valine--tRNA ligase OS=Homo sapiens OX=9606 GN=VARS PE=1 SV=4	VARS	140.47	33.3	38	64	38	1.03	0.42434	1.066	0.20784	0.966	1.315	1.354	0.665	0.709
P26641	Elongation factor 1-gamma OS=Homo sapiens OX=9606 GN=EEF1G PE=1 SV=3	EEF1G	50.118	38.7	21	60	21	0.926	0.096556	1.016	0.5432	0.911	1.256	1.163	0.771	0.783
P26885	Peptidyl-prolyl cis-trans isomerase FKBP2 OS=Homo sapiens OX=9606 GN=FKBP2 PE=1 SV=2	FKBP2	15.649	33.1	6	11	6	0.884	0.0080418	0.836	0.074304	1.057	1.06	0.937	1.097	0.917
P27105	Erythrocyte band 7 integral membrane protein OS=Homo sapiens OX=9606 GN=STOM PE=1 SV=3	STOM	31.73	43.1	11	18	11	0.872	0.32278	1.086	0.60248	0.803	1.652	1.44	0.44	0.478
P27144	Adenylate kinase 4, mitochondrial OS=Homo sapiens OX=9606 GN=AK4 PE=1 SV=1	AK4	25.268	51.6	9	15	9	1.095	0.25982	1.056	0.194622	1.037	0.948	1.038	0.963	1.017
P27338	Amine oxidase [flavin-containing] B OS=Homo sapiens OX=9606 GN=MAOB PE=1 SV=3	MAOB	58.762	3.8	3	3	1
P27348	14-3-3 protein theta OS=Homo sapiens OX=9606 GN=YWHAQ PE=1 SV=1	YWHAQ	27.764	54.3	18	71	13	1.137	0.000136605	1.011	0.65902	1.125	1.126	1.28	0.785	0.794
P27361	Mitogen-activated protein kinase 3 OS=Homo sapiens OX=9606 GN=MAPK3 PE=1 SV=4	MAPK3	43.135	14.5	5	6	1	0.977	0.24216	0.969	0.24474	1.008	0.897	0.876	1.143	1.108
P27448	MAP/microtubule affinity-regulating kinase 3 OS=Homo sapiens OX=9606 GN=MARK3 PE=1 SV=5	MARK3	84.428	14.2	8	9	5	0.965	0.84274	1.083	0.88678	0.891	0.956	0.923	1.027	1.112
P27449	V-type proton ATPase 16 kDa proteolipid subunit OS=Homo sapiens OX=9606 GN=ATP6V0C PE=1 SV=1	ATP6V0C	15.736	11.6	1	1	1	0.823		1.084		0.759	1.133	0.933	0.939	1.018
P27540	Aryl hydrocarbon receptor nuclear translocator OS=Homo sapiens OX=9606 GN=ARNT PE=1 SV=1	ARNT	86.636	9	5	6	5	1.02	0.31406	1.081	0.70098	0.944	0.83	0.847	1.125	1.216
P27635	60S ribosomal protein L10 OS=Homo sapiens OX=9606 GN=RPL10 PE=1 SV=4	RPL10	24.604	38.3	10	26	10	1.031	0.3053	1.052	0.50414	0.98	1.12	1.155	0.865	0.91
P27694	Replication protein A 70 kDa DNA-binding subunit OS=Homo sapiens OX=9606 GN=RPA1 PE=1 SV=2	RPA1	68.137	41.1	24	46	24	0.965	0.134644	1.118	0.0175021	0.863	1.157	1.117	0.82	0.917
P27695	DNA-(apurinic or apyrimidinic site) lyase OS=Homo sapiens OX=9606 GN=APEX1 PE=1 SV=2	APEX1	35.554	51.9	13	32	13	1.094	0.00190289	1.078	0.139037	1.015	1.237	1.353	0.678	0.731
P27707	Deoxycytidine kinase OS=Homo sapiens OX=9606 GN=DCK PE=1 SV=1	DCK	30.518	19.6	4	6	4	0.811	0.002962	1.007	0.99108	0.805	1.015	0.823	1.096	1.104
P27708	CAD protein OS=Homo sapiens OX=9606 GN=CAD PE=1 SV=3	CAD	242.98	24.6	43	75	40	1.129	8.5132e-08	1.006	0.81014	1.122	1.212	1.368	0.72	0.724
P27797	Calreticulin OS=Homo sapiens OX=9606 GN=CALR PE=1 SV=1	CALR	48.141	63.8	26	105	26	0.975	0.59236	0.798	0.00081569	1.222	0.724	0.706	1.447	1.155
P27816	Microtubule-associated protein 4 OS=Homo sapiens OX=9606 GN=MAP4 PE=1 SV=3	MAP4	121	43.3	46	98	46	1.072	0.126016	0.987	0.69278	1.086	1.261	1.352	0.711	0.702
P27824	Calnexin OS=Homo sapiens OX=9606 GN=CANX PE=1 SV=2	CANX	67.567	36	30	66	30	0.697	7.74114e-12	0.98	0.51546	0.711	1.12	0.781	1.06	1.039
P27986	Phosphatidylinositol 3-kinase regulatory subunit alpha OS=Homo sapiens OX=9606 GN=PIK3R1 PE=1 SV=2	PIK3R1	83.597	6.5	4	4	4	1.151		0.934		1.232	0.737	0.848	1.261	1.178
P28062	Proteasome subunit beta type-8 OS=Homo sapiens OX=9606 GN=PSMB8 PE=1 SV=3	PSMB8	30.354	26.4	6	9	6	0.768	0.066624	0.915	0.85092	0.839	1.403	1.077	0.824	0.754
P28065	Proteasome subunit beta type-9 OS=Homo sapiens OX=9606 GN=PSMB9 PE=1 SV=2	PSMB9	23.264	4.1	1	1	1
P28066	Proteasome subunit alpha type-5 OS=Homo sapiens OX=9606 GN=PSMA5 PE=1 SV=3	PSMA5	26.411	47.7	9	26	9	1.016	0.49806	0.898	0.0047805	1.131	1.093	1.11	0.952	0.855
P28070	Proteasome subunit beta type-4 OS=Homo sapiens OX=9606 GN=PSMB4 PE=1 SV=4	PSMB4	29.204	28.8	5	17	5	1.063	0.221	0.966	0.165002	1.1	1.062	1.129	0.919	0.888
P28072	Proteasome subunit beta type-6 OS=Homo sapiens OX=9606 GN=PSMB6 PE=1 SV=4	PSMB6	25.357	34.3	8	17	8	1.024	0.53846	0.848	0.186218	1.208	0.986	1.01	1.099	0.932
P28074	Proteasome subunit beta type-5 OS=Homo sapiens OX=9606 GN=PSMB5 PE=1 SV=3	PSMB5	28.48	36.1	9	20	9	1.082	0.15082	0.921	0.31382	1.175	0.983	1.064	0.998	0.919
P28288	ATP-binding cassette sub-family D member 3 OS=Homo sapiens OX=9606 GN=ABCD3 PE=1 SV=1	ABCD3	75.475	27.9	17	27	17	0.961	0.21232	1.247	0.0021646	0.771	0.994	0.955	0.9	1.122
P28290	Protein ITPRID2 OS=Homo sapiens OX=9606 GN=ITPRID2 PE=1 SV=3	ITPRID2	138.38	12.5	14	17	14	1	0.79498	0.719	3.34049e-11	1.391	0.8	0.8	1.416	1.018
P28331	NADH-ubiquinone oxidoreductase 75 kDa subunit, mitochondrial OS=Homo sapiens OX=9606 GN=NDUFS1 PE=1 SV=3	NDUFS1	79.467	42.4	24	33	24	0.759	9.853e-07	1.159	0.005218	0.655	1.133	0.86	0.933	1.081
P28340	DNA polymerase delta catalytic subunit OS=Homo sapiens OX=9606 GN=POLD1 PE=1 SV=2	POLD1	123.63	26.3	26	31	26	0.984	0.75518	0.996	0.66954	0.988	1.02	1.004	1.022	1.018
P28347	Transcriptional enhancer factor TEF-1 OS=Homo sapiens OX=9606 GN=TEAD1 PE=1 SV=2	TEAD1	47.945	7	3	5	2
P28482	Mitogen-activated protein kinase 1 OS=Homo sapiens OX=9606 GN=MAPK1 PE=1 SV=3	MAPK1	41.389	32.5	11	13	7	1.023	0.9229	0.951	0.20322	1.076	0.987	1.01	1.028	0.978
P28676	Grancalcin OS=Homo sapiens OX=9606 GN=GCA PE=1 SV=2	GCA	24.01	13.8	3	4	3	0.989		1.271		0.778	0.265	0.262	1.536	1.952
P28702	Retinoic acid receptor RXR-beta OS=Homo sapiens OX=9606 GN=RXRB PE=1 SV=2	RXRB	56.921	4.5	2	2	2
P28715	DNA repair protein complementing XP-G cells OS=Homo sapiens OX=9606 GN=ERCC5 PE=1 SV=3	ERCC5	133.11	1.9	2	2	2
P28799	Progranulin OS=Homo sapiens OX=9606 GN=GRN PE=1 SV=2	GRN	63.544	25.8	12	20	12	1.029	0.60994	0.833	0.002456	1.235	0.986	1.015	1.056	0.88
P28838	Cytosol aminopeptidase OS=Homo sapiens OX=9606 GN=LAP3 PE=1 SV=3	LAP3	56.166	52.2	22	41	22	1.008	0.52272	1.041	0.29218	0.968	1.042	1.05	0.948	0.987
P29034	Protein S100-A2 OS=Homo sapiens OX=9606 GN=S100A2 PE=1 SV=3	S100A2	11.117	17.3	2	2	2
P29083	General transcription factor IIE subunit 1 OS=Homo sapiens OX=9606 GN=GTF2E1 PE=1 SV=2	GTF2E1	49.452	13.9	6	9	6	1.164	0.167696	1.116	0.57118	1.043	1.012	1.178	0.857	0.956
P29084	Transcription initiation factor IIE subunit beta OS=Homo sapiens OX=9606 GN=GTF2E2 PE=1 SV=1	GTF2E2	33.043	30.6	8	12	8	1.11	0.186161	1.2	0.114182	0.925	1.067	1.184	0.804	0.965
P29122	Proprotein convertase subtilisin/kexin type 6 OS=Homo sapiens OX=9606 GN=PCSK6 PE=1 SV=1	PCSK6	106.42	1.5	1	1	1	0.936		0.842		1.112	0.799	0.748	1.352	1.138
P29144	Tripeptidyl-peptidase 2 OS=Homo sapiens OX=9606 GN=TPP2 PE=1 SV=4	TPP2	138.35	24.3	24	34	24	1.046	0.193063	0.696	1.6315e-08	1.503	0.756	0.791	1.474	1.026
P29218	Inositol monophosphatase 1 OS=Homo sapiens OX=9606 GN=IMPA1 PE=1 SV=1	IMPA1	30.188	33.6	7	8	7	1.045	0.86112	1.172	0.22436	0.892	1.188	1.241	0.676	0.792
P29279	Connective tissue growth factor OS=Homo sapiens OX=9606 GN=CTGF PE=1 SV=2	CTGF	38.091	10.3	4	4	4
P29317	Ephrin type-A receptor 2 OS=Homo sapiens OX=9606 GN=EPHA2 PE=1 SV=2	EPHA2	108.27	33.5	25	41	23	1.147	0.29636	0.759	2.3963e-07	1.511	0.442	0.507	1.763	1.338
P29353	SHC-transforming protein 1 OS=Homo sapiens OX=9606 GN=SHC1 PE=1 SV=4	SHC1	62.821	19.4	9	12	9	1.021	0.8771	0.925	0.24768	1.104	1.145	1.169	0.885	0.819
P29372	DNA-3-methyladenine glycosylase OS=Homo sapiens OX=9606 GN=MPG PE=1 SV=3	MPG	32.868	23.5	4	9	4	1.038	0.53242	1.142	0.72248	0.909	1.264	1.312	0.667	0.762
P29373	Cellular retinoic acid-binding protein 2 OS=Homo sapiens OX=9606 GN=CRABP2 PE=1 SV=2	CRABP2	15.693	45.7	6	14	6	1.446	3.7838e-07	1.505	8.59757e-13	0.961	0.749	1.083	0.864	1.3
P29375	Lysine-specific demethylase 5A OS=Homo sapiens OX=9606 GN=KDM5A PE=1 SV=3	KDM5A	192.09	2.2	3	3	3	1.072	0.174064	1.142	0.076299	0.939	1.032	1.106	0.873	0.997
P29401	Transketolase OS=Homo sapiens OX=9606 GN=TKT PE=1 SV=3	TKT	67.877	42.4	25	93	25	0.805	1.62448e-12	1.018	0.33746	0.791	1.501	1.209	0.654	0.666
P29558	RNA-binding motif, single-stranded-interacting protein 1 OS=Homo sapiens OX=9606 GN=RBMS1 PE=1 SV=3	RBMS1	44.505	13.1	4	11	3	0.928	0.24096	1.22	0.026136	0.761	1.416	1.314	0.576	0.703
P29590	Protein PML OS=Homo sapiens OX=9606 GN=PML PE=1 SV=3	PML	97.55	16.8	14	19	14	1.017	0.56256	0.994	0.4172	1.023	1.177	1.197	0.823	0.818
P29597	Non-receptor tyrosine-protein kinase TYK2 OS=Homo sapiens OX=9606 GN=TYK2 PE=1 SV=3	TYK2	133.65	1.3	1	1	1
P29692	Elongation factor 1-delta OS=Homo sapiens OX=9606 GN=EEF1D PE=1 SV=5	EEF1D	31.121	44.8	13	50	12	0.928	0.160579	1.032	0.64848	0.899	1.136	1.054	0.915	0.944
P29966	Myristoylated alanine-rich C-kinase substrate OS=Homo sapiens OX=9606 GN=MARCKS PE=1 SV=4	MARCKS	31.554	39.8	10	25	9	0.93	0.49952	1.031	0.116341	0.902	0.781	0.726	1.234	1.272
P29992	Guanine nucleotide-binding protein subunit alpha-11 OS=Homo sapiens OX=9606 GN=GNA11 PE=1 SV=2	GNA11	42.123	23.4	8	13	6	0.945	0.076443	1.018	0.5415	0.928	0.777	0.734	1.272	1.295
P30038	Delta-1-pyrroline-5-carboxylate dehydrogenase, mitochondrial OS=Homo sapiens OX=9606 GN=ALDH4A1 PE=1 SV=3	ALDH4A1	61.719	17.2	9	11	9	0.931	0.86258	0.805	0.103577	1.157	0.777	0.723	1.369	1.102
P30040	Endoplasmic reticulum resident protein 29 OS=Homo sapiens OX=9606 GN=ERP29 PE=1 SV=4	ERP29	28.993	52.9	14	34	14	1.091	0.0168601	0.953	0.92126	1.145	1.013	1.105	0.982	0.936
P30041	Peroxiredoxin-6 OS=Homo sapiens OX=9606 GN=PRDX6 PE=1 SV=3	PRDX6	25.035	69.6	16	43	16	0.901	0.0036364	0.955	0.83436	0.943	1.438	1.296	0.639	0.61
P30043	Flavin reductase (NADPH) OS=Homo sapiens OX=9606 GN=BLVRB PE=1 SV=3	BLVRB	22.119	59.7	8	21	8	0.792	0.153238	0.76	0.0024773	1.042	0.778	0.616	1.506	1.145
P30044	Peroxiredoxin-5, mitochondrial OS=Homo sapiens OX=9606 GN=PRDX5 PE=1 SV=4	PRDX5	22.086	55.6	9	29	9	0.907	0.52568	0.949	0.32744	0.956	1.287	1.167	0.797	0.756
P30046	D-dopachrome decarboxylase OS=Homo sapiens OX=9606 GN=DDT PE=1 SV=3	DDT	12.712	59.3	8	17	8	0.95	0.81868	0.873	0.53352	1.088	1.265	1.202	0.829	0.724
P30047	GTP cyclohydrolase 1 feedback regulatory protein OS=Homo sapiens OX=9606 GN=GCHFR PE=1 SV=3	GCHFR	9.6981	58.3	3	3	3	1.156	0.3682	1.128	0.65368	1.025	1.17	1.352	0.696	0.785
P30048	Thioredoxin-dependent peroxide reductase, mitochondrial OS=Homo sapiens OX=9606 GN=PRDX3 PE=1 SV=3	PRDX3	27.692	43.8	10	38	10	1.262	3.0482e-08	1.166	7.7695e-05	1.082	0.855	1.079	0.941	1.097
P30049	ATP synthase subunit delta, mitochondrial OS=Homo sapiens OX=9606 GN=ATP5F1D PE=1 SV=2	ATP5F1D	17.49	13.7	2	5	2	1.003	0.75554	1.047	0.73932	0.958	1.049	1.052	0.908	0.951
P30050	60S ribosomal protein L12 OS=Homo sapiens OX=9606 GN=RPL12 PE=1 SV=1	RPL12	17.818	59.4	11	30	11	1.007	0.48574	0.967	0.6675	1.041	1.15	1.158	0.867	0.838
P30084	Enoyl-CoA hydratase, mitochondrial OS=Homo sapiens OX=9606 GN=ECHS1 PE=1 SV=4	ECHS1	31.387	40	13	28	13	1.26	1.78714e-05	1.034	0.4968	1.219	0.81	1.021	1.079	1.116
P30085	UMP-CMP kinase OS=Homo sapiens OX=9606 GN=CMPK1 PE=1 SV=3	CMPK1	22.222	34.2	6	16	6	0.913	0.092077	0.863	0.8156	1.058	1.321	1.206	0.796	0.687
P30086	Phosphatidylethanolamine-binding protein 1 OS=Homo sapiens OX=9606 GN=PEBP1 PE=1 SV=3	PEBP1	21.057	79.7	12	30	12	1.27	4.3416e-08	1.121	0.24688	1.133	1.264	1.605	0.522	0.585
P30101	Protein disulfide-isomerase A3 OS=Homo sapiens OX=9606 GN=PDIA3 PE=1 SV=4	PDIA3	56.782	62.8	35	130	35	0.982	0.82128	0.837	1e-32	1.173	0.678	0.666	1.47	1.23
P30153	Serine/threonine-protein phosphatase 2A 65 kDa regulatory subunit A alpha isoform OS=Homo sapiens OX=9606 GN=PPP2R1A PE=1 SV=4	PPP2R1A	65.308	44.1	23	56	19	1.019	0.6255	0.97	0.119503	1.051	0.914	0.931	1.12	1.086
P30154	Serine/threonine-protein phosphatase 2A 65 kDa regulatory subunit A beta isoform OS=Homo sapiens OX=9606 GN=PPP2R1B PE=1 SV=3	PPP2R1B	66.213	19.1	10	13	6	0.958	0.197944	0.905	0.058056	1.059	1.135	1.087	0.946	0.856
P30260	Cell division cycle protein 27 homolog OS=Homo sapiens OX=9606 GN=CDC27 PE=1 SV=2	CDC27	91.866	10.7	8	9	8	0.955	0.56474	1.134	0.031042	0.842	1.041	0.994	0.935	1.06
P30291	Wee1-like protein kinase OS=Homo sapiens OX=9606 GN=WEE1 PE=1 SV=2	WEE1	71.597	1.5	1	1	1
P30305	M-phase inducer phosphatase 2 OS=Homo sapiens OX=9606 GN=CDC25B PE=1 SV=2	CDC25B	64.987	1.9	1	1	1
P30307	M-phase inducer phosphatase 3 OS=Homo sapiens OX=9606 GN=CDC25C PE=1 SV=2	CDC25C	53.364	2.5	1	1	1	1.035		0.926		1.118	1.055	1.092	0.972	0.9
P30405	Peptidyl-prolyl cis-trans isomerase F, mitochondrial OS=Homo sapiens OX=9606 GN=PPIF PE=1 SV=1	PPIF	22.04	50.7	11	24	9	0.898	6.0378e-05	1.057	0.142457	0.85	1.227	1.102	0.838	0.886
P30414	NK-tumor recognition protein OS=Homo sapiens OX=9606 GN=NKTR PE=1 SV=2	NKTR	165.67	1.6	3	4	3
P30419	Glycylpeptide N-tetradecanoyltransferase 1 OS=Homo sapiens OX=9606 GN=NMT1 PE=1 SV=2	NMT1	56.806	18.5	8	12	7	1.095	0.3015	0.989	0.90492	1.107	1.133	1.241	0.827	0.818
P30498	HLA class I histocompatibility antigen, B-78 alpha chain OS=Homo sapiens OX=9606 GN=HLA-B PE=1 SV=1	HLA-B	40.478	21.8	7	15	0
P30508	HLA class I histocompatibility antigen, Cw-12 alpha chain OS=Homo sapiens OX=9606 GN=HLA-C PE=1 SV=2	HLA-C	40.885	45.6	13	26	0
P30511	HLA class I histocompatibility antigen, alpha chain F OS=Homo sapiens OX=9606 GN=HLA-F PE=1 SV=3	HLA-F	39.061	7.8	2	4	1
P30519	Heme oxygenase 2 OS=Homo sapiens OX=9606 GN=HMOX2 PE=1 SV=2	HMOX2	36.032	43	12	18	12	1.129	0.60666	1.006	0.90528	1.122	0.82	0.926	1.126	1.133
P30520	Adenylosuccinate synthetase isozyme 2 OS=Homo sapiens OX=9606 GN=ADSS PE=1 SV=3	ADSS	50.097	37.7	14	31	14	0.997	0.75498	0.947	0.0134971	1.053	1.004	1.001	1.043	0.988
P30533	Alpha-2-macroglobulin receptor-associated protein OS=Homo sapiens OX=9606 GN=LRPAP1 PE=1 SV=1	LRPAP1	41.465	36.4	17	26	17	0.814	0.109576	1.176	0.104943	0.692	0.699	0.569	1.258	1.48
P30536	Translocator protein OS=Homo sapiens OX=9606 GN=TSPO PE=1 SV=3	TSPO	18.828	9.5	2	6	2	0.958	0.60596	0.904	0.20206	1.06	0.898	0.86	1.193	1.079
P30566	Adenylosuccinate lyase OS=Homo sapiens OX=9606 GN=ADSL PE=1 SV=2	ADSL	54.889	23.1	9	15	9	0.98	0.62494	0.975	0.6309	1.005	1.44	1.411	0.558	0.544
P30622	CAP-Gly domain-containing linker protein 1 OS=Homo sapiens OX=9606 GN=CLIP1 PE=1 SV=2	CLIP1	162.24	26.8	35	47	33	1.059	0.2619	0.94	0.46224	1.127	1.2	1.271	0.788	0.741
P30626	Sorcin OS=Homo sapiens OX=9606 GN=SRI PE=1 SV=1	SRI	21.676	55.1	10	21	10	0.951	0.07334	1.159	0.184124	0.821	1.428	1.358	0.573	0.664
P30740	Leukocyte elastase inhibitor OS=Homo sapiens OX=9606 GN=SERPINB1 PE=1 SV=1	SERPINB1	42.741	43	15	35	14	0.813	0.00020236	0.826	0.0083628	0.984	1.093	0.889	1.111	0.918
P30825	High affinity cationic amino acid transporter 1 OS=Homo sapiens OX=9606 GN=SLC7A1 PE=1 SV=1	SLC7A1	67.638	1.6	1	1	1
P30837	Aldehyde dehydrogenase X, mitochondrial OS=Homo sapiens OX=9606 GN=ALDH1B1 PE=1 SV=3	ALDH1B1	57.206	31.3	15	26	14	1.014	0.2079	0.98	0.5084	1.035	1.18	1.196	0.811	0.795
P30838	Aldehyde dehydrogenase, dimeric NADP-preferring OS=Homo sapiens OX=9606 GN=ALDH3A1 PE=1 SV=3	ALDH3A1	50.394	4.4	2	2	2
P30876	DNA-directed RNA polymerase II subunit RPB2 OS=Homo sapiens OX=9606 GN=POLR2B PE=1 SV=1	POLR2B	133.9	22.7	25	34	25	1.027	0.92222	1.047	0.066076	0.981	0.989	1.016	0.995	1.042
P31040	Succinate dehydrogenase [ubiquinone] flavoprotein subunit, mitochondrial OS=Homo sapiens OX=9606 GN=SDHA PE=1 SV=2	SDHA	72.691	46.5	22	47	22	1.11	0.027843	1.07	0.075603	1.037	1.077	1.195	0.837	0.896
P31150	Rab GDP dissociation inhibitor alpha OS=Homo sapiens OX=9606 GN=GDI1 PE=1 SV=2	GDI1	50.582	43.2	15	29	8	1.124	0.0098801	1	0.6037	1.124	1.213	1.363	0.727	0.727
P31153	S-adenosylmethionine synthase isoform type-2 OS=Homo sapiens OX=9606 GN=MAT2A PE=1 SV=1	MAT2A	43.66	36.2	13	23	13	0.823	0.00192048	0.895	0.068818	0.92	1.287	1.059	0.886	0.793
P31327	Carbamoyl-phosphate synthase [ammonia], mitochondrial OS=Homo sapiens OX=9606 GN=CPS1 PE=1 SV=2	CPS1	164.94	47.8	67	142	64	0.165	1.62448e-12	1.025	0.6628	0.161	3.009	0.497	0.282	0.289
P31350	Ribonucleoside-diphosphate reductase subunit M2 OS=Homo sapiens OX=9606 GN=RRM2 PE=1 SV=1	RRM2	44.877	37	12	15	12	0.942	0.066515	0.784	0.00047609	1.202	1.146	1.079	0.979	0.768
P31431	Syndecan-4 OS=Homo sapiens OX=9606 GN=SDC4 PE=1 SV=2	SDC4	21.641	18.2	3	3	3	1.007		0.656		1.535	0.743	0.748	1.546	1.014
P31483	Nucleolysin TIA-1 isoform p40 OS=Homo sapiens OX=9606 GN=TIA1 PE=1 SV=3	TIA1	42.963	19.7	7	12	4	0.844	0.166421	1.013	0.7337	0.833	1.157	0.977	0.939	0.951
P31641	Sodium- and chloride-dependent taurine transporter OS=Homo sapiens OX=9606 GN=SLC6A6 PE=1 SV=2	SLC6A6	69.829	4.2	2	3	2	0.985	0.81904	0.929	0.68416	1.06	1.431	1.41	0.608	0.565
P31689	DnaJ homolog subfamily A member 1 OS=Homo sapiens OX=9606 GN=DNAJA1 PE=1 SV=2	DNAJA1	44.868	39	13	37	13	0.885	0.0157201	1.035	0.26278	0.855	1.162	1.028	0.908	0.94
P31749	RAC-alpha serine/threonine-protein kinase OS=Homo sapiens OX=9606 GN=AKT1 PE=1 SV=2	AKT1	55.686	17.5	6	6	3	0.948		1.026		0.924	1.391	1.319	0.643	0.66
P31751	RAC-beta serine/threonine-protein kinase OS=Homo sapiens OX=9606 GN=AKT2 PE=1 SV=2	AKT2	55.768	15.8	6	6	3
P31930	Cytochrome b-c1 complex subunit 1, mitochondrial OS=Homo sapiens OX=9606 GN=UQCRC1 PE=1 SV=3	UQCRC1	52.645	48.8	18	40	17	1.011	0.42462	1.007	0.62608	1.004	1.046	1.057	0.964	0.971
P31937	3-hydroxyisobutyrate dehydrogenase, mitochondrial OS=Homo sapiens OX=9606 GN=HIBADH PE=1 SV=2	HIBADH	35.329	29.8	7	10	7	0.849	0.64862	0.928	0.78106	0.915	0.742	0.63	1.356	1.258
P31939	Bifunctional purine biosynthesis protein PURH OS=Homo sapiens OX=9606 GN=ATIC PE=1 SV=3	ATIC	64.615	55.7	26	50	26	0.768	5.24558e-12	1.077	0.061118	0.713	1.24	0.952	0.87	0.937
P31942	Heterogeneous nuclear ribonucleoprotein H3 OS=Homo sapiens OX=9606 GN=HNRNPH3 PE=1 SV=2	HNRNPH3	36.926	47.7	13	38	12	1.075	0.080358	0.983	0.5748	1.094	0.786	0.845	1.173	1.153
P31943	Heterogeneous nuclear ribonucleoprotein H OS=Homo sapiens OX=9606 GN=HNRNPH1 PE=1 SV=4	HNRNPH1	49.229	55.7	20	102	8	1.053	0.095062	1.018	0.99942	1.034	0.886	0.933	1.077	1.096
P31946	14-3-3 protein beta/alpha OS=Homo sapiens OX=9606 GN=YWHAB PE=1 SV=3	YWHAB	28.082	48.4	12	66	6	0.986	0.81366	0.917	0.88134	1.075	1.103	1.088	0.957	0.878
P31947	14-3-3 protein sigma OS=Homo sapiens OX=9606 GN=SFN PE=1 SV=1	SFN	27.774	44	14	47	10	0.827	0.00132375	0.765	0.000121627	1.081	1.11	0.918	1.105	0.845
P31948	Stress-induced-phosphoprotein 1 OS=Homo sapiens OX=9606 GN=STIP1 PE=1 SV=1	STIP1	62.639	62.4	46	111	46	0.994	0.92498	0.952	0.100676	1.044	1.257	1.249	0.77	0.733
P31949	Protein S100-A11 OS=Homo sapiens OX=9606 GN=S100A11 PE=1 SV=2	S100A11	11.74	52.4	6	26	6	0.978	0.055538	0.881	0.00046243	1.11	0.721	0.705	1.392	1.227
P32004	Neural cell adhesion molecule L1 OS=Homo sapiens OX=9606 GN=L1CAM PE=1 SV=2	L1CAM	140	20.3	20	24	20	0.621	6.1847e-05	0.846	0.071662	0.734	1.528	0.949	0.853	0.722
P32119	Peroxiredoxin-2 OS=Homo sapiens OX=9606 GN=PRDX2 PE=1 SV=5	PRDX2	21.892	40.4	9	21	8	0.976	0.25074	0.992	0.9658	0.984	1.528	1.491	0.492	0.488
P32121	Beta-arrestin-2 OS=Homo sapiens OX=9606 GN=ARRB2 PE=1 SV=2	ARRB2	46.105	2.2	1	1	1
P32320	Cytidine deaminase OS=Homo sapiens OX=9606 GN=CDA PE=1 SV=2	CDA	16.185	33.6	4	6	4	1.21	0.3265	0.931	0.75076	1.3	1.281	1.55	0.606	0.564
P32321	Deoxycytidylate deaminase OS=Homo sapiens OX=9606 GN=DCTD PE=1 SV=2	DCTD	20.016	20.8	3	4	3	1.039		0.876		1.186	0.615	0.639	1.483	1.299
P32322	Pyrroline-5-carboxylate reductase 1, mitochondrial OS=Homo sapiens OX=9606 GN=PYCR1 PE=1 SV=2	PYCR1	33.36	38.6	9	13	8	1.043	0.777	1.013	0.63638	1.03	1.048	1.093	0.974	0.987
P32456	Guanylate-binding protein 2 OS=Homo sapiens OX=9606 GN=GBP2 PE=1 SV=3	GBP2	67.208	2	1	1	1
P32519	ETS-related transcription factor Elf-1 OS=Homo sapiens OX=9606 GN=ELF1 PE=1 SV=2	ELF1	67.497	11	5	5	4	1.156		0.725		1.594	0.609	0.704	1.584	1.148
P32754	4-hydroxyphenylpyruvate dioxygenase OS=Homo sapiens OX=9606 GN=HPD PE=1 SV=2	HPD	44.934	10.2	5	5	5	1.099	0.42334	0.982	0.90126	1.119	1.497	1.645	0.434	0.426
P32780	General transcription factor IIH subunit 1 OS=Homo sapiens OX=9606 GN=GTF2H1 PE=1 SV=1	GTF2H1	62.031	13.3	7	11	7	1.124	0.0101601	1.097	0.023359	1.025	0.902	1.014	0.99	1.086
P32929	Cystathionine gamma-lyase OS=Homo sapiens OX=9606 GN=CTH PE=1 SV=3	CTH	44.508	5.2	2	2	2
P32969	60S ribosomal protein L9 OS=Homo sapiens OX=9606 GN=RPL9 PE=1 SV=1	RPL9	21.863	36.5	7	23	7	0.985	0.84852	1.006	0.57002	0.979	1.148	1.131	0.854	0.859
P32970	CD70 antigen OS=Homo sapiens OX=9606 GN=CD70 PE=1 SV=2	CD70	21.118	7.3	2	2	2	0.598		1		0.598	1.991	1.191	0.429	0.429
P33121	Long-chain-fatty-acid--CoA ligase 1 OS=Homo sapiens OX=9606 GN=ACSL1 PE=1 SV=1	ACSL1	77.942	8.5	6	6	6	1.011	0.94108	1.337	0.038683	0.756	0.816	0.825	1.004	1.342
P33176	Kinesin-1 heavy chain OS=Homo sapiens OX=9606 GN=KIF5B PE=1 SV=1	KIF5B	109.68	54.9	47	80	47	0.931	0.00056292	0.941	0.025696	0.989	1.001	0.932	1.076	1.012
P33240	Cleavage stimulation factor subunit 2 OS=Homo sapiens OX=9606 GN=CSTF2 PE=1 SV=1	CSTF2	60.959	30	14	26	8	1.029	0.186796	1.085	0.109218	0.948	0.926	0.953	1.021	1.108
P33316	Deoxyuridine 5'-triphosphate nucleotidohydrolase, mitochondrial OS=Homo sapiens OX=9606 GN=DUT PE=1 SV=4	DUT	26.563	51.2	10	24	10	0.857	0.108496	1.006	0.9756	0.852	1.626	1.393	0.473	0.476
P33527	Multidrug resistance-associated protein 1 OS=Homo sapiens OX=9606 GN=ABCC1 PE=1 SV=3	ABCC1	171.59	10.8	14	14	14	0.948	0.4679	1.032	0.31048	0.919	1.027	0.974	1.008	1.04
P33552	Cyclin-dependent kinases regulatory subunit 2 OS=Homo sapiens OX=9606 GN=CKS2 PE=1 SV=1	CKS2	9.8602	25.3	3	5	3	1.09	0.46456	0.789	0.22278	1.381	1.093	1.191	0.971	0.766
P33897	ATP-binding cassette sub-family D member 1 OS=Homo sapiens OX=9606 GN=ABCD1 PE=1 SV=2	ABCD1	82.936	5.5	3	5	3	0.892	0.090497	1.143	0.124576	0.78	1.386	1.237	0.649	0.742
P33981	Dual specificity protein kinase TTK OS=Homo sapiens OX=9606 GN=TTK PE=1 SV=2	TTK	97.071	6.2	4	4	4	0.944	0.21066	0.879	0.075119	1.074	0.907	0.856	1.207	1.061
P33991	DNA replication licensing factor MCM4 OS=Homo sapiens OX=9606 GN=MCM4 PE=1 SV=5	MCM4	96.557	42.8	33	50	33	0.88	3.5611e-05	0.991	0.93142	0.888	1.112	0.979	0.973	0.964
P33992	DNA replication licensing factor MCM5 OS=Homo sapiens OX=9606 GN=MCM5 PE=1 SV=5	MCM5	82.285	41.7	27	48	27	0.904	0.00069635	1.122	0.021803	0.806	1.162	1.051	0.836	0.938
P33993	DNA replication licensing factor MCM7 OS=Homo sapiens OX=9606 GN=MCM7 PE=1 SV=4	MCM7	81.307	48.4	31	54	31	0.898	0.0095604	1.03	0.69124	0.872	1.077	0.967	0.966	0.995
P34059	N-acetylgalactosamine-6-sulfatase OS=Homo sapiens OX=9606 GN=GALNS PE=1 SV=1	GALNS	58.025	6.1	3	3	2
P34741	Syndecan-2 OS=Homo sapiens OX=9606 GN=SDC2 PE=1 SV=2	SDC2	22.16	11.4	2	2	2	0.797		0.912		0.874	1.9	1.515	0.317	0.289
P34896	Serine hydroxymethyltransferase, cytosolic OS=Homo sapiens OX=9606 GN=SHMT1 PE=1 SV=1	SHMT1	53.082	18.4	8	20	6	1.116	0.113299	0.963	0.76466	1.159	1.348	1.504	0.535	0.515
P34897	Serine hydroxymethyltransferase, mitochondrial OS=Homo sapiens OX=9606 GN=SHMT2 PE=1 SV=3	SHMT2	55.992	50	23	57	21	1.375	1.11022e-16	0.966	0.48964	1.423	0.839	1.154	1.021	0.986
P34931	Heat shock 70 kDa protein 1-like OS=Homo sapiens OX=9606 GN=HSPA1L PE=1 SV=2	HSPA1L	70.374	24.3	15	69	1	1.122		0.842		1.333	1.104	1.239	0.909	0.765
P34932	Heat shock 70 kDa protein 4 OS=Homo sapiens OX=9606 GN=HSPA4 PE=1 SV=4	HSPA4	94.33	55.5	44	111	40	0.838	4.44089e-16	0.996	0.72044	0.841	1.268	1.063	0.85	0.847
P34949	Mannose-6-phosphate isomerase OS=Homo sapiens OX=9606 GN=MPI PE=1 SV=2	MPI	46.655	11.8	4	4	4	0.852	0.50928	1.031	0.99264	0.826	1.563	1.331	0.554	0.571
P35052	Glypican-1 OS=Homo sapiens OX=9606 GN=GPC1 PE=1 SV=2	GPC1	61.68	21.5	10	14	10	0.832	0.064224	1.146	0.096897	0.726	0.944	0.785	1.081	1.239
P35080	Profilin-2 OS=Homo sapiens OX=9606 GN=PFN2 PE=1 SV=3	PFN2	15.046	40	6	11	6	1.275	0.00020326	1.026	0.76894	1.243	1.54	1.964	0.228	0.234
P35125	Ubiquitin carboxyl-terminal hydrolase 6 OS=Homo sapiens OX=9606 GN=USP6 PE=1 SV=2	USP6	158.66	0.9	1	1	1
P35221	Catenin alpha-1 OS=Homo sapiens OX=9606 GN=CTNNA1 PE=1 SV=1	CTNNA1	100.07	38	30	44	30	0.819	3.6484e-05	1.039	0.7534	0.788	1.292	1.058	0.812	0.844
P35222	Catenin beta-1 OS=Homo sapiens OX=9606 GN=CTNNB1 PE=1 SV=1	CTNNB1	85.496	26.4	17	50	14	1.033	0.47304	1.004	0.63108	1.029	0.424	0.438	1.586	1.593
P35226	Polycomb complex protein BMI-1 OS=Homo sapiens OX=9606 GN=BMI1 PE=1 SV=2	BMI1	36.949	5.8	2	2	1
P35232	Prohibitin OS=Homo sapiens OX=9606 GN=PHB PE=1 SV=1	PHB	29.804	40.8	11	27	11	1.12	0.21672	0.985	0.7724	1.137	0.876	0.981	1.055	1.039
P35237	Serpin B6 OS=Homo sapiens OX=9606 GN=SERPINB6 PE=1 SV=3	SERPINB6	42.621	48.9	15	27	14	0.833	8.0252e-05	0.98	0.95632	0.85	1.595	1.328	0.557	0.546
P35240	Merlin OS=Homo sapiens OX=9606 GN=NF2 PE=1 SV=1	NF2	69.689	6.7	4	4	4
P35241	Radixin OS=Homo sapiens OX=9606 GN=RDX PE=1 SV=1	RDX	68.563	52.1	37	91	22	1.024	0.39784	1.072	0.83318	0.955	1.673	1.713	0.277	0.297
P35244	Replication protein A 14 kDa subunit OS=Homo sapiens OX=9606 GN=RPA3 PE=1 SV=1	RPA3	13.569	45.5	4	10	4	0.987	0.66014	1.099	0.10742	0.898	1.041	1.027	0.918	1.009
P35249	Replication factor C subunit 4 OS=Homo sapiens OX=9606 GN=RFC4 PE=1 SV=2	RFC4	39.681	39.1	12	20	12	0.981	0.29096	1.047	0.62164	0.937	1.166	1.144	0.83	0.869
P35250	Replication factor C subunit 2 OS=Homo sapiens OX=9606 GN=RFC2 PE=1 SV=3	RFC2	39.157	38.1	11	16	11	0.897	0.24202	0.995	0.4661	0.902	1.043	0.936	0.977	0.972
P35251	Replication factor C subunit 1 OS=Homo sapiens OX=9606 GN=RFC1 PE=1 SV=4	RFC1	128.25	9.3	8	11	8	1.049	0.97172	1.08	0.058759	0.971	0.994	1.043	0.915	0.988
P35268	60S ribosomal protein L22 OS=Homo sapiens OX=9606 GN=RPL22 PE=1 SV=2	RPL22	14.787	27.3	5	14	5	1.025	0.40754	1.092	0.23168	0.939	1.283	1.315	0.673	0.735
P35269	General transcription factor IIF subunit 1 OS=Homo sapiens OX=9606 GN=GTF2F1 PE=1 SV=2	GTF2F1	58.24	24.2	11	14	11	1.099	0.31482	0.931	0.42756	1.18	0.869	0.955	1.12	1.043
P35270	Sepiapterin reductase OS=Homo sapiens OX=9606 GN=SPR PE=1 SV=1	SPR	28.048	36	8	16	8	1.061	0.098945	1.065	0.85708	0.996	1.079	1.145	0.847	0.902
P35544	Ubiquitin-like protein FUBI OS=Homo sapiens OX=9606 GN=FAU PE=1 SV=1	FAU	7.7598	25.7	1	1	1	0.995		0.935		1.064	0.951	0.946	1.099	1.028
P35548	Homeobox protein MSX-2 OS=Homo sapiens OX=9606 GN=MSX2 PE=1 SV=3	MSX2	28.897	5.6	1	1	1
P35555	Fibrillin-1 OS=Homo sapiens OX=9606 GN=FBN1 PE=1 SV=4	FBN1	312.3	0.7	1	1	1
P35573	Glycogen debranching enzyme OS=Homo sapiens OX=9606 GN=AGL PE=1 SV=3	AGL	174.76	13.7	20	21	20	0.81	0.25714	1.059	0.82546	0.765	1.141	0.924	0.937	0.992
P35579	Myosin-9 OS=Homo sapiens OX=9606 GN=MYH9 PE=1 SV=4	MYH9	226.53	51.6	114	314	89	0.927	1.66599e-05	1.05	0.054616	0.883	1.211	1.122	0.827	0.868
P35580	Myosin-10 OS=Homo sapiens OX=9606 GN=MYH10 PE=1 SV=3	MYH10	229	25.8	48	84	25	0.984	0.83246	0.994	0.9693	0.99	1.675	1.648	0.363	0.361
P35606	Coatomer subunit beta' OS=Homo sapiens OX=9606 GN=COPB2 PE=1 SV=2	COPB2	102.49	43.7	32	56	32	0.982	0.48344	0.996	0.54346	0.986	1.028	1.009	0.981	0.977
P35610	Sterol O-acyltransferase 1 OS=Homo sapiens OX=9606 GN=SOAT1 PE=1 SV=3	SOAT1	64.734	5.5	2	3	2	1.109	0.012116	3.118	0.0129833	0.356	1.352	1.5	0.279	0.87
P35611	Alpha-adducin OS=Homo sapiens OX=9606 GN=ADD1 PE=1 SV=2	ADD1	80.954	19.3	10	14	10	1.1	0.41742	1.009	0.97784	1.09	0.702	0.772	1.278	1.289
P35613	Basigin OS=Homo sapiens OX=9606 GN=BSG PE=1 SV=2	BSG	42.2	25.7	8	25	8	0.939	0.915	0.916	0.084338	1.025	0.975	0.916	1.119	1.025
P35637	RNA-binding protein FUS OS=Homo sapiens OX=9606 GN=FUS PE=1 SV=1	FUS	53.425	22.6	15	62	13	0.957	0.22816	1.031	0.061219	0.928	0.899	0.86	1.119	1.154
P35658	Nuclear pore complex protein Nup214 OS=Homo sapiens OX=9606 GN=NUP214 PE=1 SV=2	NUP214	213.62	20.1	31	47	31	1.07	0.164439	0.951	0.04488	1.125	0.902	0.965	1.114	1.059
P35659	Protein DEK OS=Homo sapiens OX=9606 GN=DEK PE=1 SV=1	DEK	42.674	26.4	12	26	12	0.922	0.0151974	1.151	0.0021775	0.801	1.019	0.94	0.964	1.11
P35754	Glutaredoxin-1 OS=Homo sapiens OX=9606 GN=GLRX PE=1 SV=2	GLRX	11.776	10.4	1	1	1
P35789	Zinc finger protein 93 OS=Homo sapiens OX=9606 GN=ZNF93 PE=2 SV=4	ZNF93	70.97	6	3	3	2	1.32		1.474		0.896	0.462	0.61	1.182	1.742
P35790	Choline kinase alpha OS=Homo sapiens OX=9606 GN=CHKA PE=1 SV=3	CHKA	52.248	4.8	2	2	2	1.069	0.83504	0.889	0.58364	1.202	0.743	0.794	1.319	1.173
P35813	Protein phosphatase 1A OS=Homo sapiens OX=9606 GN=PPM1A PE=1 SV=1	PPM1A	42.447	12	4	4	3	1.019	0.93706	0.944	0.6622	1.079	0.833	0.849	1.206	1.138
P35914	Hydroxymethylglutaryl-CoA lyase, mitochondrial OS=Homo sapiens OX=9606 GN=HMGCL PE=1 SV=2	HMGCL	34.36	19.1	5	5	5	1.124	0.26374	1.103	0.27876	1.019	0.815	0.916	1.085	1.197
P35998	26S proteasome regulatory subunit 7 OS=Homo sapiens OX=9606 GN=PSMC2 PE=1 SV=3	PSMC2	48.633	68.4	28	57	28	0.97	0.071605	0.912	0.024317	1.064	1.062	1.03	1.034	0.943
P36404	ADP-ribosylation factor-like protein 2 OS=Homo sapiens OX=9606 GN=ARL2 PE=1 SV=4	ARL2	20.878	21.7	4	6	4	0.728	0.022124	0.902	0.134122	0.807	1.275	0.928	0.926	0.835
P36405	ADP-ribosylation factor-like protein 3 OS=Homo sapiens OX=9606 GN=ARL3 PE=1 SV=2	ARL3	20.455	28.6	3	7	3	1.02	0.25376	1.212	0.61682	0.842	1.27	1.295	0.704	0.853
P36406	E3 ubiquitin-protein ligase TRIM23 OS=Homo sapiens OX=9606 GN=TRIM23 PE=1 SV=1	TRIM23	64.066	1.7	1	4	1	1.135	0.27412	1.114	0.39434	1.019	0.859	0.975	1.029	1.146
P36507	Dual specificity mitogen-activated protein kinase kinase 2 OS=Homo sapiens OX=9606 GN=MAP2K2 PE=1 SV=1	MAP2K2	44.424	37.8	13	21	10	0.932	0.30996	0.98	0.684	0.951	1.331	1.24	0.715	0.701
P36542	ATP synthase subunit gamma, mitochondrial OS=Homo sapiens OX=9606 GN=ATP5F1C PE=1 SV=1	ATP5F1C	32.996	30.9	9	27	9	0.868	9.9822e-05	1.12	0.0045191	0.775	1.123	0.975	0.903	1.011
P36543	V-type proton ATPase subunit E 1 OS=Homo sapiens OX=9606 GN=ATP6V1E1 PE=1 SV=1	ATP6V1E1	26.145	32.3	8	12	8	1.084	0.136005	0.907	0.43428	1.195	0.968	1.049	1.051	0.953
P36551	Oxygen-dependent coproporphyrinogen-III oxidase, mitochondrial OS=Homo sapiens OX=9606 GN=CPOX PE=1 SV=3	CPOX	50.151	38.1	15	22	15	1.009	0.79164	0.922	0.038503	1.094	0.43	0.434	1.637	1.51
P36578	60S ribosomal protein L4 OS=Homo sapiens OX=9606 GN=RPL4 PE=1 SV=5	RPL4	47.697	50.1	25	79	25	0.953	0.058602	0.972	0.77986	0.98	1.149	1.095	0.914	0.888
P36776	Lon protease homolog, mitochondrial OS=Homo sapiens OX=9606 GN=LONP1 PE=1 SV=2	LONP1	106.49	34.4	29	52	29	1.072	0.29368	0.997	0.65564	1.075	1.054	1.13	0.937	0.934
P36871	Phosphoglucomutase-1 OS=Homo sapiens OX=9606 GN=PGM1 PE=1 SV=3	PGM1	61.448	52.3	25	38	25	0.833	0.000195734	0.95	0.44506	0.877	1.229	1.024	0.925	0.879
P36873	Serine/threonine-protein phosphatase PP1-gamma catalytic subunit OS=Homo sapiens OX=9606 GN=PPP1CC PE=1 SV=1	PPP1CC	36.983	42.1	13	31	2	1.003		0.964		1.04	0.98	0.983	1.048	1.01
P36915	Guanine nucleotide-binding protein-like 1 OS=Homo sapiens OX=9606 GN=GNL1 PE=1 SV=2	GNL1	68.66	29.7	14	14	14	0.913	0.28212	0.999	0.78512	0.914	1.273	1.162	0.771	0.77
P36941	Tumor necrosis factor receptor superfamily member 3 OS=Homo sapiens OX=9606 GN=LTBR PE=1 SV=1	LTBR	46.709	6	2	2	2	1.269		0.916		1.385	0.672	0.853	1.303	1.194
P36952	Serpin B5 OS=Homo sapiens OX=9606 GN=SERPINB5 PE=1 SV=2	SERPINB5	42.1	21.1	6	8	6	1.241	0.60008	0.623	0.060862	1.992	0.303	0.376	2.089	1.301
P36954	DNA-directed RNA polymerase II subunit RPB9 OS=Homo sapiens OX=9606 GN=POLR2I PE=1 SV=1	POLR2I	14.523	32.8	3	5	3	1.08	0.70336	0.999	0.93662	1.081	0.738	0.797	1.244	1.243
P36957	Dihydrolipoyllysine-residue succinyltransferase component of 2-oxoglutarate dehydrogenase complex, mitochondrial OS=Homo sapiens OX=9606 GN=DLST PE=1 SV=4	DLST	48.755	20.5	8	14	8	1.021	0.74236	0.956	0.62068	1.068	0.661	0.675	1.372	1.311
P36969	Phospholipid hydroperoxide glutathione peroxidase OS=Homo sapiens OX=9606 GN=GPX4 PE=1 SV=3	GPX4	22.174	25.4	4	5	4	0.809	0.33346	1.069	0.6008	0.757	1.364	1.103	0.759	0.811
P37108	Signal recognition particle 14 kDa protein OS=Homo sapiens OX=9606 GN=SRP14 PE=1 SV=2	SRP14	14.57	64.7	7	15	7	0.991	0.91742	1.444	0.061776	0.686	1.214	1.203	0.651	0.94
P37198	Nuclear pore glycoprotein p62 OS=Homo sapiens OX=9606 GN=NUP62 PE=1 SV=3	NUP62	53.254	22.8	8	12	8	1.021	0.90972	0.966	0.171822	1.057	0.863	0.881	1.15	1.111
P37235	Hippocalcin-like protein 1 OS=Homo sapiens OX=9606 GN=HPCAL1 PE=1 SV=3	HPCAL1	22.313	46.1	8	14	8	0.894	0.0021433	1.117	0.026122	0.8	1.438	1.285	0.625	0.698
P37268	Squalene synthase OS=Homo sapiens OX=9606 GN=FDFT1 PE=1 SV=1	FDFT1	48.115	23.7	8	12	8	1.011	0.43544	1.124	0.0117844	0.899	1.009	1.02	0.945	1.062
P37802	Transgelin-2 OS=Homo sapiens OX=9606 GN=TAGLN2 PE=1 SV=3	TAGLN2	22.391	70.9	16	82	15	0.805	3.2346e-09	0.921	0.022645	0.874	1.018	0.819	1.14	1.05
P37837	Transaldolase OS=Homo sapiens OX=9606 GN=TALDO1 PE=1 SV=2	TALDO1	37.54	37.7	14	43	14	0.979	0.103819	0.988	0.67226	0.991	1.358	1.329	0.651	0.643
P37840	Alpha-synuclein OS=Homo sapiens OX=9606 GN=SNCA PE=1 SV=1	SNCA	14.46	40.7	7	7	7	0.893	0.62928	0.903	0.91524	0.989	1.473	1.315	0.648	0.585
P38117	Electron transfer flavoprotein subunit beta OS=Homo sapiens OX=9606 GN=ETFB PE=1 SV=3	ETFB	27.843	54.1	13	22	13	1.01	0.49816	1.101	0.53102	0.917	1.302	1.315	0.643	0.708
P38159	RNA-binding motif protein, X chromosome OS=Homo sapiens OX=9606 GN=RBMX PE=1 SV=3	RBMX	42.331	61.1	29	102	9	0.899	0.30582	1.086	0.26082	0.828	1.016	0.913	1	1.086
P38432	Coilin OS=Homo sapiens OX=9606 GN=COIL PE=1 SV=1	COIL	62.608	10.1	4	4	4	0.981	0.64492	0.906	0.3944	1.083	0.928	0.91	1.154	1.045
P38435	Vitamin K-dependent gamma-carboxylase OS=Homo sapiens OX=9606 GN=GGCX PE=1 SV=2	GGCX	87.56	3	2	2	2	1.016		0.917		1.108	1.075	1.092	0.967	0.887
P38570	Integrin alpha-E OS=Homo sapiens OX=9606 GN=ITGAE PE=1 SV=3	ITGAE	130.16	0.7	1	1	1
P38606	V-type proton ATPase catalytic subunit A OS=Homo sapiens OX=9606 GN=ATP6V1A PE=1 SV=2	ATP6V1A	68.303	41.3	21	36	21	0.995	0.56708	0.944	0.104622	1.054	1.066	1.061	0.961	0.907
P38646	Stress-70 protein, mitochondrial OS=Homo sapiens OX=9606 GN=HSPA9 PE=1 SV=2	HSPA9	73.68	56	44	173	43	0.816	1.62448e-12	0.997	0.8155	0.818	1.132	0.924	0.978	0.975
P38919	Eukaryotic initiation factor 4A-III OS=Homo sapiens OX=9606 GN=EIF4A3 PE=1 SV=4	EIF4A3	46.871	44.3	22	52	17	1.088	0.02388	0.988	0.55956	1.101	0.975	1.061	1.013	1.001
P38935	DNA-binding protein SMUBP-2 OS=Homo sapiens OX=9606 GN=IGHMBP2 PE=1 SV=3	IGHMBP2	109.15	2.2	2	2	2
P39019	40S ribosomal protein S19 OS=Homo sapiens OX=9606 GN=RPS19 PE=1 SV=2	RPS19	16.06	64.8	14	39	14	0.966	0.24046	1.059	0.138842	0.912	1.258	1.215	0.745	0.789
P39023	60S ribosomal protein L3 OS=Homo sapiens OX=9606 GN=RPL3 PE=1 SV=2	RPL3	46.108	50.6	23	86	23	0.936	0.019217	0.939	0.063101	0.997	1.172	1.097	0.909	0.854
P39210	Protein Mpv17 OS=Homo sapiens OX=9606 GN=MPV17 PE=1 SV=1	MPV17	19.733	4	1	3	1	0.931		0.82		1.135	1.196	1.114	0.944	0.774
P39656	Dolichyl-diphosphooligosaccharide--protein glycosyltransferase 48 kDa subunit OS=Homo sapiens OX=9606 GN=DDOST PE=1 SV=4	DDOST	50.8	30.9	12	27	12	0.857	9.7376e-05	1.004	0.90924	0.854	0.869	0.745	1.199	1.204
P39687	Acidic leucine-rich nuclear phosphoprotein 32 family member A OS=Homo sapiens OX=9606 GN=ANP32A PE=1 SV=1	ANP32A	28.585	28.5	9	28	8	1.175	0.0024436	1.035	0.53452	1.135	1.052	1.236	0.856	0.886
P39748	Flap endonuclease 1 OS=Homo sapiens OX=9606 GN=FEN1 PE=1 SV=1	FEN1	42.592	45	14	26	13	0.936	0.059463	1.06	0.43808	0.883	1.321	1.237	0.732	0.776
P39880	Homeobox protein cut-like 1 OS=Homo sapiens OX=9606 GN=CUX1 PE=1 SV=3	CUX1	164.19	8	11	12	2	0.929	0.3871	0.886	0.30544	1.049	0.995	0.924	1.119	0.991
P40121	Macrophage-capping protein OS=Homo sapiens OX=9606 GN=CAPG PE=1 SV=2	CAPG	38.498	29.3	8	14	8	0.93	0.69322	0.8	0.023275	1.163	0.674	0.627	1.513	1.211
P40123	Adenylyl cyclase-associated protein 2 OS=Homo sapiens OX=9606 GN=CAP2 PE=1 SV=1	CAP2	52.823	21	8	10	7	0.882	0.33736	1.141	0.48856	0.773	1.389	1.225	0.669	0.763
P40199	Carcinoembryonic antigen-related cell adhesion molecule 6 OS=Homo sapiens OX=9606 GN=CEACAM6 PE=1 SV=3	CEACAM6	37.194	6.1	1	1	1
P40222	Alpha-taxilin OS=Homo sapiens OX=9606 GN=TXLNA PE=1 SV=3	TXLNA	61.89	41.4	23	33	22	0.962	0.5771	0.959	0.79386	1.003	1.171	1.127	0.878	0.842
P40227	T-complex protein 1 subunit zeta OS=Homo sapiens OX=9606 GN=CCT6A PE=1 SV=3	CCT6A	58.024	47.5	25	58	25	1.018	0.4214	1.074	0.26274	0.948	1.141	1.162	0.815	0.875
P40261	Nicotinamide N-methyltransferase OS=Homo sapiens OX=9606 GN=NNMT PE=1 SV=1	NNMT	29.574	31.8	7	12	7	0.802	0.114601	1.023	0.99446	0.784	1.987	1.594	0.216	0.221
P40306	Proteasome subunit beta type-10 OS=Homo sapiens OX=9606 GN=PSMB10 PE=1 SV=1	PSMB10	28.936	11.4	2	2	2
P40337	von Hippel-Lindau disease tumor suppressor OS=Homo sapiens OX=9606 GN=VHL PE=1 SV=2	VHL	24.152	11.3	2	2	2	1.138	0.021761	0.936	0.27582	1.216	1.192	1.357	0.754	0.706
P40424	Pre-B-cell leukemia transcription factor 1 OS=Homo sapiens OX=9606 GN=PBX1 PE=1 SV=1	PBX1	46.625	9.3	2	2	1	1.021		1.171		0.872	1.18	1.205	0.747	0.875
P40429	60S ribosomal protein L13a OS=Homo sapiens OX=9606 GN=RPL13A PE=1 SV=2	RPL13A	23.577	35	9	38	9	0.835	1.57495e-05	0.949	0.2172	0.88	1.142	0.954	1.007	0.956
P40616	ADP-ribosylation factor-like protein 1 OS=Homo sapiens OX=9606 GN=ARL1 PE=1 SV=1	ARL1	20.417	30.9	3	5	3	1.08	0.44362	1.213	0.080122	0.89	1.066	1.151	0.821	0.996
P40692	DNA mismatch repair protein Mlh1 OS=Homo sapiens OX=9606 GN=MLH1 PE=1 SV=1	MLH1	84.6	7.5	6	8	6	1.006	0.42508	1.025	0.5579	0.981	1.088	1.094	0.916	0.939
P40763	Signal transducer and activator of transcription 3 OS=Homo sapiens OX=9606 GN=STAT3 PE=1 SV=2	STAT3	88.067	32.1	18	32	18	1.121	0.0103561	1.066	0.4791	1.052	1.084	1.215	0.843	0.899
P40818	Ubiquitin carboxyl-terminal hydrolase 8 OS=Homo sapiens OX=9606 GN=USP8 PE=1 SV=1	USP8	127.52	14.1	15	16	15	1.03	0.154616	0.995	0.43248	1.035	1.124	1.158	0.856	0.852
P40855	Peroxisomal biogenesis factor 19 OS=Homo sapiens OX=9606 GN=PEX19 PE=1 SV=1	PEX19	32.806	29.1	6	8	6	1.082	0.88262	0.897	0.192141	1.206	0.923	0.999	1.116	1.001
P40925	Malate dehydrogenase, cytoplasmic OS=Homo sapiens OX=9606 GN=MDH1 PE=1 SV=4	MDH1	36.426	45.8	16	37	16	0.934	0.126384	0.977	0.84068	0.956	1.345	1.256	0.724	0.707
P40926	Malate dehydrogenase, mitochondrial OS=Homo sapiens OX=9606 GN=MDH2 PE=1 SV=3	MDH2	35.503	60.4	18	92	18	1.007	0.59178	0.976	0.0124617	1.032	0.884	0.89	1.139	1.112
P40937	Replication factor C subunit 5 OS=Homo sapiens OX=9606 GN=RFC5 PE=1 SV=1	RFC5	38.496	32.4	8	11	8	0.988	0.29012	1.006	0.8873	0.982	1.125	1.112	0.869	0.874
P40938	Replication factor C subunit 3 OS=Homo sapiens OX=9606 GN=RFC3 PE=1 SV=2	RFC3	40.556	39.3	11	18	11	0.968	0.93082	1.082	0.5706	0.895	1.09	1.055	0.869	0.94
P40939	Trifunctional enzyme subunit alpha, mitochondrial OS=Homo sapiens OX=9606 GN=HADHA PE=1 SV=2	HADHA	82.999	51.6	32	74	32	1.18	2.9153e-08	1.087	0.00045733	1.086	0.883	1.042	1.003	1.09
P41091	Eukaryotic translation initiation factor 2 subunit 3 OS=Homo sapiens OX=9606 GN=EIF2S3 PE=1 SV=3	EIF2S3	51.109	30.7	14	35	14	1.045	0.095121	1.003	0.44418	1.042	1.101	1.151	0.873	0.876
P41134	DNA-binding protein inhibitor ID-1 OS=Homo sapiens OX=9606 GN=ID1 PE=1 SV=3	ID1	16.132	6.5	1	2	1	0.962		0.828		1.162	0.919	0.884	1.22	1.01
P41208	Centrin-2 OS=Homo sapiens OX=9606 GN=CETN2 PE=1 SV=1	CETN2	19.738	20.9	4	4	4
P41212	Transcription factor ETV6 OS=Homo sapiens OX=9606 GN=ETV6 PE=1 SV=1	ETV6	52.999	2	1	1	1
P41214	Eukaryotic translation initiation factor 2D OS=Homo sapiens OX=9606 GN=EIF2D PE=1 SV=3	EIF2D	64.706	15.8	7	7	7	0.988	0.97462	0.844	0.53026	1.171	1.054	1.041	1.048	0.884
P41223	Protein BUD31 homolog OS=Homo sapiens OX=9606 GN=BUD31 PE=1 SV=2	BUD31	17	34	6	9	6	0.972	0.47242	1.067	0.144439	0.911	1.08	1.05	0.881	0.94
P41227	N-alpha-acetyltransferase 10 OS=Homo sapiens OX=9606 GN=NAA10 PE=1 SV=1	NAA10	26.458	32.3	8	18	8	1.095	0.38398	0.938	0.35948	1.167	1.206	1.321	0.811	0.761
P41229	Lysine-specific demethylase 5C OS=Homo sapiens OX=9606 GN=KDM5C PE=1 SV=2	KDM5C	175.72	8.7	10	10	9	1.023	0.71998	0.935	0.68376	1.094	1.007	1.03	1.025	0.958
P41235	Hepatocyte nuclear factor 4-alpha OS=Homo sapiens OX=9606 GN=HNF4A PE=1 SV=3	HNF4A	52.784	4.9	2	3	2	1.052	0.87776	0.886	0.32036	1.187	0.382	0.402	1.727	1.53
P41236	Protein phosphatase inhibitor 2 OS=Homo sapiens OX=9606 GN=PPP1R2 PE=1 SV=2	PPP1R2	23.015	22.9	5	12	5	0.901	0.192678	1.065	0.43128	0.846	1.244	1.121	0.82	0.873
P41240	Tyrosine-protein kinase CSK OS=Homo sapiens OX=9606 GN=CSK PE=1 SV=1	CSK	50.704	29.1	11	19	11	0.999	0.6833	1.05	0.8282	0.951	1.254	1.253	0.754	0.792
P41247	Patatin-like phospholipase domain-containing protein 4 OS=Homo sapiens OX=9606 GN=PNPLA4 PE=2 SV=3	PNPLA4	27.98	7.5	2	2	2	1.754		0.732		2.396	0.916	1.607	0.85	0.622
P41250	Glycine--tRNA ligase OS=Homo sapiens OX=9606 GN=GARS PE=1 SV=3	GARS	83.165	37.6	25	35	25	1.064	0.41676	0.867	0.080322	1.227	1.127	1.199	0.904	0.784
P41252	Isoleucine--tRNA ligase, cytoplasmic OS=Homo sapiens OX=9606 GN=IARS PE=1 SV=2	IARS	144.5	31.3	33	55	33	1.133	6.029e-10	0.993	0.194299	1.141	1.097	1.243	0.834	0.828
P41273	Tumor necrosis factor ligand superfamily member 9 OS=Homo sapiens OX=9606 GN=TNFSF9 PE=1 SV=1	TNFSF9	26.624	3.9	1	1	1
P41440	Folate transporter 1 OS=Homo sapiens OX=9606 GN=SLC19A1 PE=1 SV=3	SLC19A1	64.868	1.4	1	2	1
P41567	Eukaryotic translation initiation factor 1 OS=Homo sapiens OX=9606 GN=EIF1 PE=1 SV=1	EIF1	12.732	50.4	6	18	6	0.942	0.5108	0.931	0.24752	1.012	1.011	0.952	1.057	0.984
P41743	Protein kinase C iota type OS=Homo sapiens OX=9606 GN=PRKCI PE=1 SV=2	PRKCI	68.262	29.2	13	25	10	1.152	0.035176	0.997	0.7382	1.155	1.005	1.158	0.945	0.942
P42025	Beta-centractin OS=Homo sapiens OX=9606 GN=ACTR1B PE=1 SV=1	ACTR1B	42.293	15.4	5	8	2	1.011	0.99714	0.968	0.89648	1.044	0.987	0.998	1.034	1.001
P42126	Enoyl-CoA delta isomerase 1, mitochondrial OS=Homo sapiens OX=9606 GN=ECI1 PE=1 SV=1	ECI1	32.816	18.2	5	8	5	0.942	0.163698	1.022	0.65372	0.922	1.019	0.96	1.044	1.067
P42166	Lamina-associated polypeptide 2, isoform alpha OS=Homo sapiens OX=9606 GN=TMPO PE=1 SV=2	TMPO	75.491	48.1	26	56	18	1.167	6.2058e-05	1.161	0.00030473	1.005	0.988	1.153	0.89	1.033
P42167	Lamina-associated polypeptide 2, isoforms beta/gamma OS=Homo sapiens OX=9606 GN=TMPO PE=1 SV=2	TMPO	50.67	49.1	18	53	10	1.152	0.00048233	1.067	0.70034	1.08	0.761	0.877	1.134	1.21
P42224	Signal transducer and activator of transcription 1-alpha/beta OS=Homo sapiens OX=9606 GN=STAT1 PE=1 SV=2	STAT1	87.334	34.3	20	26	20	0.996	0.6054	1.087	0.51824	0.916	1.336	1.331	0.634	0.689
P42226	Signal transducer and activator of transcription 6 OS=Homo sapiens OX=9606 GN=STAT6 PE=1 SV=1	STAT6	94.134	10.6	8	8	8	1.3	0.075142	1.065	0.7956	1.221	0.962	1.251	0.873	0.93
P42285	Exosome RNA helicase MTR4 OS=Homo sapiens OX=9606 GN=MTREX PE=1 SV=3	MTREX	117.8	31.5	30	47	30	1.069	0.24632	1.019	0.48784	1.049	0.781	0.835	1.167	1.189
P42336	Phosphatidylinositol 4,5-bisphosphate 3-kinase catalytic subunit alpha isoform OS=Homo sapiens OX=9606 GN=PIK3CA PE=1 SV=2	PIK3CA	124.28	2.5	2	2	2	0.935		1.052		0.889	1.199	1.121	0.827	0.87
P42338	Phosphatidylinositol 4,5-bisphosphate 3-kinase catalytic subunit beta isoform OS=Homo sapiens OX=9606 GN=PIK3CB PE=1 SV=1	PIK3CB	122.76	1.4	2	2	2
P42345	Serine/threonine-protein kinase mTOR OS=Homo sapiens OX=9606 GN=MTOR PE=1 SV=1	MTOR	288.89	4.7	11	13	11	0.998	0.9236	1.065	0.24254	0.937	1.088	1.086	0.904	0.963
P42356	Phosphatidylinositol 4-kinase alpha OS=Homo sapiens OX=9606 GN=PI4KA PE=1 SV=4	PI4KA	236.83	0.9	2	3	2
P42566	Epidermal growth factor receptor substrate 15 OS=Homo sapiens OX=9606 GN=EPS15 PE=1 SV=2	EPS15	98.655	14.2	11	11	11	1.094	0.29276	0.898	0.036196	1.218	0.871	0.953	1.127	1.012
P42568	Protein AF-9 OS=Homo sapiens OX=9606 GN=MLLT3 PE=1 SV=2	MLLT3	63.351	4.6	2	2	2
P42574	Caspase-3 OS=Homo sapiens OX=9606 GN=CASP3 PE=1 SV=2	CASP3	31.608	7.2	2	3	2	1.242		1.012	0.84684	1.227	0.38	0.472	1.45	1.468
P42575	Caspase-2 OS=Homo sapiens OX=9606 GN=CASP2 PE=1 SV=2	CASP2	50.685	9.1	3	4	3	0.933		0.893		1.045	1.061	0.99	1.044	0.932
P42677	40S ribosomal protein S27 OS=Homo sapiens OX=9606 GN=RPS27 PE=1 SV=3	RPS27	9.461	40.5	5	19	3	1.049	0.28158	0.865	0.059316	1.213	1.203	1.262	0.838	0.725
P42694	Probable helicase with zinc finger domain OS=Homo sapiens OX=9606 GN=HELZ PE=1 SV=2	HELZ	218.97	1.9	3	3	3	1.218		1.029		1.184	0.728	0.887	1.183	1.217
P42695	Condensin-2 complex subunit D3 OS=Homo sapiens OX=9606 GN=NCAPD3 PE=1 SV=2	NCAPD3	168.89	2.7	4	5	4	1.07	0.7405	0.855	0.97392	1.251	1.039	1.112	1.039	0.888
P42696	RNA-binding protein 34 OS=Homo sapiens OX=9606 GN=RBM34 PE=1 SV=2	RBM34	48.564	24	9	11	9	0.974	0.84944	1.182	0.3961	0.824	1.134	1.105	0.812	0.96
P42704	Leucine-rich PPR motif-containing protein, mitochondrial OS=Homo sapiens OX=9606 GN=LRPPRC PE=1 SV=3	LRPPRC	157.9	61.5	81	192	81	1.032	0.0090642	0.963	0.074577	1.072	1.068	1.102	0.942	0.907
P42765	3-ketoacyl-CoA thiolase, mitochondrial OS=Homo sapiens OX=9606 GN=ACAA2 PE=1 SV=2	ACAA2	41.924	42.3	11	13	11	0.951	0.38738	1.667	0.063339	0.57	1.64	1.56	0.288	0.48
P42766	60S ribosomal protein L35 OS=Homo sapiens OX=9606 GN=RPL35 PE=1 SV=2	RPL35	14.551	30.1	6	20	6	0.929	0.057319	1.206	0.028177	0.77	1.452	1.349	0.549	0.662
P42771	Cyclin-dependent kinase inhibitor 2A OS=Homo sapiens OX=9606 GN=CDKN2A PE=1 SV=2	CDKN2A	16.532	49.4	7	10	7	1.101	0.26166	0.896	0.8455	1.229	1.448	1.594	0.415	0.372
P42773	Cyclin-dependent kinase 4 inhibitor C OS=Homo sapiens OX=9606 GN=CDKN2C PE=1 SV=1	CDKN2C	18.127	14.9	3	3	3
P42785	Lysosomal Pro-X carboxypeptidase OS=Homo sapiens OX=9606 GN=PRCP PE=1 SV=1	PRCP	55.799	9.3	4	7	4	1.009	0.9174	1.297	0.019044	0.778	0.785	0.792	1.058	1.372
P42892	Endothelin-converting enzyme 1 OS=Homo sapiens OX=9606 GN=ECE1 PE=1 SV=2	ECE1	87.163	13	8	14	8	0.965	0.11434	0.837	0.0026966	1.153	1.184	1.142	0.958	0.802
P42898	Methylenetetrahydrofolate reductase OS=Homo sapiens OX=9606 GN=MTHFR PE=1 SV=3	MTHFR	74.596	2	1	1	1
P43003	Excitatory amino acid transporter 1 OS=Homo sapiens OX=9606 GN=SLC1A3 PE=1 SV=1	SLC1A3	59.572	2.2	1	1	1	1.177		1.161		1.014	0.815	0.959	1.034	1.2
P43007	Neutral amino acid transporter A OS=Homo sapiens OX=9606 GN=SLC1A4 PE=1 SV=1	SLC1A4	55.722	2.1	1	1	1	0.759		0.956		0.794	1.326	1.006	0.868	0.83
P43034	Platelet-activating factor acetylhydrolase IB subunit alpha OS=Homo sapiens OX=9606 GN=PAFAH1B1 PE=1 SV=2	PAFAH1B1	46.637	42.4	14	32	14	0.945	0.039456	1.085	0.93248	0.871	1.251	1.182	0.767	0.832
P43121	Cell surface glycoprotein MUC18 OS=Homo sapiens OX=9606 GN=MCAM PE=1 SV=2	MCAM	71.607	16.3	10	15	10	0.666	1.71718e-05	1.205	0.91294	0.553	2.149	1.432	0.22	0.265
P43243	Matrin-3 OS=Homo sapiens OX=9606 GN=MATR3 PE=1 SV=2	MATR3	94.622	40.6	35	84	35	0.939	0.36796	1.081	0.2439	0.869	0.948	0.89	1.04	1.124
P43246	DNA mismatch repair protein Msh2 OS=Homo sapiens OX=9606 GN=MSH2 PE=1 SV=1	MSH2	104.74	27.9	25	41	25	0.994	0.57072	1.035	0.2898	0.96	1.151	1.144	0.833	0.862
P43250	G protein-coupled receptor kinase 6 OS=Homo sapiens OX=9606 GN=GRK6 PE=1 SV=2	GRK6	65.99	3.8	2	3	2
P43304	Glycerol-3-phosphate dehydrogenase, mitochondrial OS=Homo sapiens OX=9606 GN=GPD2 PE=1 SV=3	GPD2	80.852	46.4	33	45	33	0.839	4.2018e-05	1.054	0.174418	0.796	1.245	1.044	0.832	0.877
P43307	Translocon-associated protein subunit alpha OS=Homo sapiens OX=9606 GN=SSR1 PE=1 SV=3	SSR1	32.235	9.1	2	8	2	0.83	0.37196	1.177	0.045362	0.705	0.958	0.795	1.015	1.195
P43378	Tyrosine-protein phosphatase non-receptor type 9 OS=Homo sapiens OX=9606 GN=PTPN9 PE=1 SV=1	PTPN9	68.019	9.1	5	6	5	1.073	0.83186	1.371	0.20534	0.783	0.875	0.939	0.923	1.265
P43487	Ran-specific GTPase-activating protein OS=Homo sapiens OX=9606 GN=RANBP1 PE=1 SV=1	RANBP1	23.31	41.3	8	16	8	0.977	0.62576	0.95	0.60752	1.028	1.108	1.083	0.912	0.866
P43490	Nicotinamide phosphoribosyltransferase OS=Homo sapiens OX=9606 GN=NAMPT PE=1 SV=1	NAMPT	55.52	38.3	17	28	17	1.021	0.87994	0.978	0.34042	1.044	1.007	1.028	1.011	0.989
P43686	26S proteasome regulatory subunit 6B OS=Homo sapiens OX=9606 GN=PSMC4 PE=1 SV=2	PSMC4	47.366	49.5	24	43	24	0.985	0.45468	0.943	0.59392	1.045	0.974	0.959	1.083	1.021
P43694	Transcription factor GATA-4 OS=Homo sapiens OX=9606 GN=GATA4 PE=1 SV=2	GATA4	44.565	6.8	2	2	1
P43897	Elongation factor Ts, mitochondrial OS=Homo sapiens OX=9606 GN=TSFM PE=1 SV=2	TSFM	35.39	28.9	9	15	9	1.32	5.5195e-05	1.041	0.93036	1.268	0.865	1.142	0.948	0.987
P45877	Peptidyl-prolyl cis-trans isomerase C OS=Homo sapiens OX=9606 GN=PPIC PE=1 SV=1	PPIC	22.763	6.1	1	2	1	0.775		0.985		0.787	1.892	1.467	0.335	0.33
P45880	Voltage-dependent anion-selective channel protein 2 OS=Homo sapiens OX=9606 GN=VDAC2 PE=1 SV=2	VDAC2	31.566	55.4	15	52	15	1.022	0.3975	1.171	1.9819e-06	0.873	1.01	1.032	0.891	1.043
P45954	Short/branched chain specific acyl-CoA dehydrogenase, mitochondrial OS=Homo sapiens OX=9606 GN=ACADSB PE=1 SV=1	ACADSB	47.485	25.5	8	10	8	1.123	0.3536	1.051	0.93104	1.069	0.683	0.767	1.257	1.321
P45973	Chromobox protein homolog 5 OS=Homo sapiens OX=9606 GN=CBX5 PE=1 SV=1	CBX5	22.225	63.4	13	27	12	1.034	0.74866	1.153	0.0176172	0.897	1.057	1.093	0.867	1
P45974	Ubiquitin carboxyl-terminal hydrolase 5 OS=Homo sapiens OX=9606 GN=USP5 PE=1 SV=2	USP5	95.785	27.5	20	32	18	1.262	1.52201e-05	1.025	0.54154	1.231	1.128	1.424	0.724	0.742
P45984	Mitogen-activated protein kinase 9 OS=Homo sapiens OX=9606 GN=MAPK9 PE=1 SV=2	MAPK9	48.139	7.5	3	3	2
P45985	Dual specificity mitogen-activated protein kinase kinase 4 OS=Homo sapiens OX=9606 GN=MAP2K4 PE=1 SV=1	MAP2K4	44.287	12.5	5	5	5	0.876	0.0058606	1.051	0.067499	0.833	0.945	0.828	1.097	1.153
P46013	Proliferation marker protein Ki-67 OS=Homo sapiens OX=9606 GN=MKI67 PE=1 SV=2	MKI67	358.69	48	115	175	115	0.852	6.9221e-09	0.94	0.037024	0.906	0.965	0.822	1.146	1.077
P46060	Ran GTPase-activating protein 1 OS=Homo sapiens OX=9606 GN=RANGAP1 PE=1 SV=1	RANGAP1	63.541	48.7	28	61	28	0.998	0.57794	0.99	0.174337	1.008	0.936	0.934	1.082	1.071
P46063	ATP-dependent DNA helicase Q1 OS=Homo sapiens OX=9606 GN=RECQL PE=1 SV=3	RECQL	73.457	34.2	17	24	17	1.179	0.00047957	1.149	0.0129958	1.026	1.245	1.468	0.606	0.696
P46087	Probable 28S rRNA (cytosine(4447)-C(5))-methyltransferase OS=Homo sapiens OX=9606 GN=NOP2 PE=1 SV=2	NOP2	89.301	36	25	49	25	1.33	5.1085e-08	1.068	0.084804	1.245	0.981	1.305	0.835	0.892
P46100	Transcriptional regulator ATRX OS=Homo sapiens OX=9606 GN=ATRX PE=1 SV=5	ATRX	282.58	7.4	15	17	15	1.02	0.88544	1.035	0.75336	0.986	1.008	1.028	0.963	0.997
P46108	Adapter molecule crk OS=Homo sapiens OX=9606 GN=CRK PE=1 SV=2	CRK	33.83	40.8	11	15	11	0.963	0.21466	1.028	0.52968	0.937	1.134	1.092	0.89	0.915
P46109	Crk-like protein OS=Homo sapiens OX=9606 GN=CRKL PE=1 SV=1	CRKL	33.777	45.2	9	16	9	1.161	0.181538	0.958	0.70868	1.212	0.895	1.039	1.051	1.007
P46199	Translation initiation factor IF-2, mitochondrial OS=Homo sapiens OX=9606 GN=MTIF2 PE=1 SV=2	MTIF2	81.316	9.1	6	6	6	1.033	0.52226	0.95	0.95022	1.087	1.101	1.137	0.884	0.84
P46379	Large proline-rich protein BAG6 OS=Homo sapiens OX=9606 GN=BAG6 PE=1 SV=2	BAG6	119.41	22.9	20	35	20	1.03	0.38468	1.018	0.9751	1.012	0.965	0.994	0.993	1.011
P46459	Vesicle-fusing ATPase OS=Homo sapiens OX=9606 GN=NSF PE=1 SV=3	NSF	82.593	30.6	21	33	20	0.949	0.60446	0.936	0.25276	1.014	0.969	0.92	1.095	1.025
P46531	Neurogenic locus notch homolog protein 1 OS=Homo sapiens OX=9606 GN=NOTCH1 PE=1 SV=4	NOTCH1	272.5	1.7	4	6	3	0.855	0.3061	1.177	0.145841	0.726	0.863	0.738	1.111	1.308
P46734	Dual specificity mitogen-activated protein kinase kinase 3 OS=Homo sapiens OX=9606 GN=MAP2K3 PE=1 SV=2	MAP2K3	39.318	30	9	12	9	1.326	0.029715	0.96	0.54	1.381	0.875	1.16	1.007	0.967
P46736	Lys-63-specific deubiquitinase BRCC36 OS=Homo sapiens OX=9606 GN=BRCC3 PE=1 SV=2	BRCC3	36.072	10.4	4	4	4	1.09		0.988		1.103	0.899	0.98	1.076	1.063
P46776	60S ribosomal protein L27a OS=Homo sapiens OX=9606 GN=RPL27A PE=1 SV=2	RPL27A	16.561	37.8	6	20	6	0.985	0.61344	0.971	0.848	1.014	1.039	1.023	0.988	0.959
P46777	60S ribosomal protein L5 OS=Homo sapiens OX=9606 GN=RPL5 PE=1 SV=3	RPL5	34.362	45.1	19	87	19	0.945	0.078657	0.999	0.92948	0.946	1.179	1.114	0.871	0.87
P46778	60S ribosomal protein L21 OS=Homo sapiens OX=9606 GN=RPL21 PE=1 SV=2	RPL21	18.565	46.9	10	50	10	0.941	0.112318	0.931	0.76698	1.011	1.072	1.009	0.991	0.923
P46779	60S ribosomal protein L28 OS=Homo sapiens OX=9606 GN=RPL28 PE=1 SV=3	RPL28	15.747	51.1	10	35	10	0.925	0.030877	1.051	0.21922	0.88	1.313	1.214	0.73	0.767
P46781	40S ribosomal protein S9 OS=Homo sapiens OX=9606 GN=RPS9 PE=1 SV=3	RPS9	22.591	42.8	13	28	13	0.988	0.077562	0.865	0.043284	1.142	1.121	1.107	1.016	0.879
P46782	40S ribosomal protein S5 OS=Homo sapiens OX=9606 GN=RPS5 PE=1 SV=4	RPS5	22.876	40.2	12	61	12	1.032	0.43794	0.945	0.49328	1.092	1.134	1.17	0.859	0.812
P46783	40S ribosomal protein S10 OS=Homo sapiens OX=9606 GN=RPS10 PE=1 SV=1	RPS10	18.898	54.5	13	43	13	0.911	0.146344	1.112	0.110421	0.819	1.343	1.223	0.686	0.763
P46821	Microtubule-associated protein 1B OS=Homo sapiens OX=9606 GN=MAP1B PE=1 SV=2	MAP1B	270.63	13	24	31	24	1.165	0.0087624	0.94	0.95078	1.239	1.478	1.722	0.4	0.376
P46926	Glucosamine-6-phosphate isomerase 1 OS=Homo sapiens OX=9606 GN=GNPDA1 PE=1 SV=1	GNPDA1	32.668	38.1	9	11	7	1.002	0.47612	0.933	0.34196	1.074	1.217	1.22	0.762	0.711
P46934	E3 ubiquitin-protein ligase NEDD4 OS=Homo sapiens OX=9606 GN=NEDD4 PE=1 SV=4	NEDD4	149.11	5.3	6	8	4	1.311	0.042724	1.006	0.82884	1.303	1.109	1.454	0.676	0.68
P46937	Transcriptional coactivator YAP1 OS=Homo sapiens OX=9606 GN=YAP1 PE=1 SV=2	YAP1	54.461	29	11	13	10	0.992	0.98442	1.017	0.87866	0.975	0.865	0.858	1.143	1.162
P46939	Utrophin OS=Homo sapiens OX=9606 GN=UTRN PE=1 SV=2	UTRN	394.46	10.7	33	37	32	0.959	0.46432	1.72	7.77156e-16	0.558	0.801	0.768	0.863	1.484
P46940	Ras GTPase-activating-like protein IQGAP1 OS=Homo sapiens OX=9606 GN=IQGAP1 PE=1 SV=1	IQGAP1	189.25	42.2	63	130	60	0.978	0.27886	1.014	0.22982	0.964	1.112	1.087	0.899	0.912
P46976	Glycogenin-1 OS=Homo sapiens OX=9606 GN=GYG1 PE=1 SV=4	GYG1	39.383	5.7	2	3	2	0.948		0.975		0.972	1.088	1.031	0.963	0.939
P46977	Dolichyl-diphosphooligosaccharide--protein glycosyltransferase subunit STT3A OS=Homo sapiens OX=9606 GN=STT3A PE=1 SV=2	STT3A	80.529	16	13	22	11	0.88	0.0101556	0.996	0.85146	0.884	0.851	0.749	1.217	1.212
P47712	Cytosolic phospholipase A2 OS=Homo sapiens OX=9606 GN=PLA2G4A PE=1 SV=2	PLA2G4A	85.238	5.5	4	5	4	0.813	0.118756	1.119	0.195556	0.727	1.01	0.821	1.035	1.158
P47755	F-actin-capping protein subunit alpha-2 OS=Homo sapiens OX=9606 GN=CAPZA2 PE=1 SV=3	CAPZA2	32.949	55.6	12	25	9	1.032	0.57728	0.954	0.3567	1.082	0.914	0.943	1.092	1.042
P47756	F-actin-capping protein subunit beta OS=Homo sapiens OX=9606 GN=CAPZB PE=1 SV=4	CAPZB	31.35	42.2	12	37	12	0.978	0.6744	0.98	0.046238	0.998	0.984	0.962	1.051	1.03
P47813	Eukaryotic translation initiation factor 1A, X-chromosomal OS=Homo sapiens OX=9606 GN=EIF1AX PE=1 SV=2	EIF1AX	16.46	38.2	7	21	7	0.978	0.68568	1.05	0.4276	0.931	1.037	1.014	0.959	1.007
P47897	Glutamine--tRNA ligase OS=Homo sapiens OX=9606 GN=QARS PE=1 SV=1	QARS	87.798	53.3	38	68	37	1.078	0.011059	0.969	0.96678	1.112	1.127	1.215	0.838	0.812
P47914	60S ribosomal protein L29 OS=Homo sapiens OX=9606 GN=RPL29 PE=1 SV=2	RPL29	17.752	20.8	3	10	3	0.944	0.51166	1.005	0.8679	0.939	1.272	1.201	0.77	0.774
P47929	Galectin-7 OS=Homo sapiens OX=9606 GN=LGALS7 PE=1 SV=2	LGALS7	15.075	8.8	1	2	1
P47974	mRNA decay activator protein ZFP36L2 OS=Homo sapiens OX=9606 GN=ZFP36L2 PE=1 SV=3	ZFP36L2	51.062	4.5	2	3	2	0.918		1.043		0.88	1.094	1.004	0.941	0.981
P47985	Cytochrome b-c1 complex subunit Rieske, mitochondrial OS=Homo sapiens OX=9606 GN=UQCRFS1 PE=1 SV=2	UQCRFS1	29.668	23.4	8	9	8	0.909	0.68568	1.084	0.48998	0.839	1.033	0.939	1.004	1.088
P48047	ATP synthase subunit O, mitochondrial OS=Homo sapiens OX=9606 GN=ATP5PO PE=1 SV=1	ATP5PO	23.277	57.7	10	26	10	0.943	0.147902	1.055	0.100337	0.894	1.079	1.018	0.929	0.98
P48059	LIM and senescent cell antigen-like-containing domain protein 1 OS=Homo sapiens OX=9606 GN=LIMS1 PE=1 SV=4	LIMS1	37.251	38.8	11	30	11	0.858	8.2829e-05	1.067	0.20724	0.804	1	0.858	1.051	1.121
P48147	Prolyl endopeptidase OS=Homo sapiens OX=9606 GN=PREP PE=1 SV=2	PREP	80.699	42.3	24	35	24	1.029	0.36752	0.794	3.9882e-06	1.296	0.967	0.995	1.14	0.905
P48163	NADP-dependent malic enzyme OS=Homo sapiens OX=9606 GN=ME1 PE=1 SV=1	ME1	64.149	13.5	8	11	8	0.713	0.0031382	1.08	0.8892	0.66	1.842	1.314	0.423	0.457
P48200	Iron-responsive element-binding protein 2 OS=Homo sapiens OX=9606 GN=IREB2 PE=1 SV=4	IREB2	105.06	6.7	7	7	7	0.858	0.4302	0.835	0.129096	1.028	1.079	0.926	1.106	0.924
P48304	Lithostathine-1-beta OS=Homo sapiens OX=9606 GN=REG1B PE=1 SV=1	REG1B	18.665	6.6	1	1	1
P48426	Phosphatidylinositol 5-phosphate 4-kinase type-2 alpha OS=Homo sapiens OX=9606 GN=PIP4K2A PE=1 SV=2	PIP4K2A	46.224	2.7	1	1	1
P48431	Transcription factor SOX-2 OS=Homo sapiens OX=9606 GN=SOX2 PE=1 SV=1	SOX2	34.31	5.4	1	1	1
P48436	Transcription factor SOX-9 OS=Homo sapiens OX=9606 GN=SOX9 PE=1 SV=1	SOX9	56.136	10.4	5	8	5	1.301	0.15086	1.009	0.70556	1.289	0.339	0.441	1.637	1.652
P48444	Coatomer subunit delta OS=Homo sapiens OX=9606 GN=ARCN1 PE=1 SV=1	ARCN1	57.21	43.6	24	48	24	0.953	0.170242	0.995	0.82302	0.958	0.965	0.92	1.073	1.068
P48449	Lanosterol synthase OS=Homo sapiens OX=9606 GN=LSS PE=1 SV=1	LSS	83.308	28.1	17	19	17	0.962	0.85354	1.059	0.73146	0.908	0.763	0.734	1.227	1.299
P48506	Glutamate--cysteine ligase catalytic subunit OS=Homo sapiens OX=9606 GN=GCLC PE=1 SV=2	GCLC	72.765	9.3	6	8	6	0.863	0.017537	1.061	0.46842	0.813	1.25	1.079	0.821	0.871
P48507	Glutamate--cysteine ligase regulatory subunit OS=Homo sapiens OX=9606 GN=GCLM PE=1 SV=1	GCLM	30.727	32.5	7	10	7	0.818	0.00043647	0.888	0.53174	0.921	1.537	1.258	0.652	0.579
P48509	CD151 antigen OS=Homo sapiens OX=9606 GN=CD151 PE=1 SV=3	CD151	28.295	10.3	3	5	3	0.858	0.069541	0.907	0.059244	0.946	1.053	0.903	1.088	0.987
P48556	26S proteasome non-ATPase regulatory subunit 8 OS=Homo sapiens OX=9606 GN=PSMD8 PE=1 SV=2	PSMD8	39.611	23.1	7	12	7	1.003	0.3298	0.923	0.1327	1.087	0.967	0.97	1.097	1.012
P48634	Protein PRRC2A OS=Homo sapiens OX=9606 GN=PRRC2A PE=1 SV=3	PRRC2A	228.86	16	24	28	23	0.952	0.90318	0.888	0.4558	1.072	1.136	1.081	0.976	0.867
P48637	Glutathione synthetase OS=Homo sapiens OX=9606 GN=GSS PE=1 SV=1	GSS	52.384	22.6	9	15	9	0.926	0.93126	1.079	0.75606	0.858	1.197	1.109	0.788	0.85
P48643	T-complex protein 1 subunit epsilon OS=Homo sapiens OX=9606 GN=CCT5 PE=1 SV=1	CCT5	59.67	56.2	32	84	32	0.955	0.0197574	1.075	0.033537	0.888	1.206	1.152	0.8	0.86
P48651	Phosphatidylserine synthase 1 OS=Homo sapiens OX=9606 GN=PTDSS1 PE=1 SV=1	PTDSS1	55.527	12.5	4	5	4	0.995	0.6697	1.048	0.74498	0.949	1.129	1.123	0.861	0.902
P48681	Nestin OS=Homo sapiens OX=9606 GN=NES PE=1 SV=2	NES	177.44	9.1	11	11	11	0.916	0.73934	0.651	5.7279e-05	1.407	0.897	0.822	1.455	0.947
P48723	Heat shock 70 kDa protein 13 OS=Homo sapiens OX=9606 GN=HSPA13 PE=1 SV=1	HSPA13	51.927	5.9	2	2	2	0.905		1.081		0.837	0.881	0.797	1.126	1.217
P48729	Casein kinase I isoform alpha OS=Homo sapiens OX=9606 GN=CSNK1A1 PE=1 SV=2	CSNK1A1	38.914	24.9	8	12	8	0.916	0.24592	1.057	0.2962	0.867	0.941	0.862	1.059	1.119
P48730	Casein kinase I isoform delta OS=Homo sapiens OX=9606 GN=CSNK1D PE=1 SV=2	CSNK1D	47.33	18.8	5	7	2	1.204	0.344	1.032	0.84656	1.167	1.001	1.205	0.886	0.914
P48735	Isocitrate dehydrogenase [NADP], mitochondrial OS=Homo sapiens OX=9606 GN=IDH2 PE=1 SV=2	IDH2	50.909	42	19	31	18	1.518	1.3246e-08	0.878	0.031878	1.729	0.85	1.29	0.992	0.871
P48739	Phosphatidylinositol transfer protein beta isoform OS=Homo sapiens OX=9606 GN=PITPNB PE=1 SV=2	PITPNB	31.54	54.6	15	19	13	1.059	0.64828	0.849	0.155815	1.247	1.139	1.206	0.89	0.756
P48960	CD97 antigen OS=Homo sapiens OX=9606 GN=CD97 PE=1 SV=4	CD97	91.868	12	8	10	7	0.895	0.58624	0.856	0.7264	1.046	1.042	0.933	1.107	0.948
P49005	DNA polymerase delta subunit 2 OS=Homo sapiens OX=9606 GN=POLD2 PE=1 SV=1	POLD2	51.289	4.3	2	2	2	0.901		0.97		0.929	1.138	1.025	0.944	0.916
P49006	MARCKS-related protein OS=Homo sapiens OX=9606 GN=MARCKSL1 PE=1 SV=2	MARCKSL1	19.529	32.3	6	11	5	1.205	0.099239	1.063	0.25772	1.134	0.453	0.546	1.467	1.559
P49023	Paxillin OS=Homo sapiens OX=9606 GN=PXN PE=1 SV=3	PXN	64.505	33.3	14	20	14	1.22	0.0117595	0.702	0.0181587	1.738	1.115	1.36	0.925	0.649
P49069	Calcium signal-modulating cyclophilin ligand OS=Homo sapiens OX=9606 GN=CAMLG PE=1 SV=1	CAMLG	32.952	13.5	2	2	2
P49116	Nuclear receptor subfamily 2 group C member 2 OS=Homo sapiens OX=9606 GN=NR2C2 PE=1 SV=1	NR2C2	65.414	3.2	2	2	2
P49137	MAP kinase-activated protein kinase 2 OS=Homo sapiens OX=9606 GN=MAPKAPK2 PE=1 SV=1	MAPKAPK2	45.567	14.8	6	6	4	0.919	0.23146	0.908	0.24846	1.012	1.089	1.001	1.015	0.922
P49189	4-trimethylaminobutyraldehyde dehydrogenase OS=Homo sapiens OX=9606 GN=ALDH9A1 PE=1 SV=3	ALDH9A1	53.801	36.8	17	28	17	0.911	0.0140182	0.864	0.182496	1.054	1.122	1.022	1.011	0.873
P49207	60S ribosomal protein L34 OS=Homo sapiens OX=9606 GN=RPL34 PE=1 SV=3	RPL34	13.293	35.9	5	18	5	0.87	0.028325	1.04	0.57278	0.837	1.326	1.154	0.732	0.761
P49247	Ribose-5-phosphate isomerase OS=Homo sapiens OX=9606 GN=RPIA PE=1 SV=3	RPIA	33.269	24.8	7	8	7	1.298	0.0025825	0.99	0.62492	1.311	0.833	1.081	1.067	1.056
P49257	Protein ERGIC-53 OS=Homo sapiens OX=9606 GN=LMAN1 PE=1 SV=2	LMAN1	57.548	42.9	18	31	18	0.919	0.024802	1.062	0.074479	0.865	1.147	1.054	0.886	0.941
P49281	Natural resistance-associated macrophage protein 2 OS=Homo sapiens OX=9606 GN=SLC11A2 PE=1 SV=2	SLC11A2	62.265	1.9	1	1	1
P49321	Nuclear autoantigenic sperm protein OS=Homo sapiens OX=9606 GN=NASP PE=1 SV=2	NASP	85.237	42.5	25	60	25	0.99	0.181162	0.907	0.0050198	1.092	1.148	1.136	0.907	0.823
P49327	Fatty acid synthase OS=Homo sapiens OX=9606 GN=FASN PE=1 SV=3	FASN	273.42	43.2	85	177	85	1.002	0.63644	0.965	0.056082	1.038	1.047	1.049	0.981	0.947
P49336	Cyclin-dependent kinase 8 OS=Homo sapiens OX=9606 GN=CDK8 PE=1 SV=1	CDK8	53.283	10.8	5	5	5	0.98	0.83668	0.912	0.39756	1.075	0.788	0.772	1.292	1.178
P49354	Protein farnesyltransferase/geranylgeranyltransferase type-1 subunit alpha OS=Homo sapiens OX=9606 GN=FNTA PE=1 SV=1	FNTA	44.408	7.9	3	4	3	0.948	0.33234	0.988	0.91104	0.96	1.105	1.048	0.951	0.94
P49356	Protein farnesyltransferase subunit beta OS=Homo sapiens OX=9606 GN=FNTB PE=1 SV=1	FNTB	48.773	1.6	1	1	1
P49366	Deoxyhypusine synthase OS=Homo sapiens OX=9606 GN=DHPS PE=1 SV=1	DHPS	40.97	15.2	4	5	4	1.037	0.36544	0.924	0.32322	1.122	1.153	1.196	0.892	0.824
P49368	T-complex protein 1 subunit gamma OS=Homo sapiens OX=9606 GN=CCT3 PE=1 SV=4	CCT3	60.533	57.4	33	102	33	0.96	0.147876	1.07	0.020942	0.897	1.139	1.093	0.854	0.914
P49406	39S ribosomal protein L19, mitochondrial OS=Homo sapiens OX=9606 GN=MRPL19 PE=1 SV=2	MRPL19	33.535	37	11	15	11	0.999	0.86328	1.088	0.79926	0.918	0.948	0.947	0.996	1.084
P49407	Beta-arrestin-1 OS=Homo sapiens OX=9606 GN=ARRB1 PE=1 SV=2	ARRB1	47.065	10.5	4	6	4	1.254	0.053098	0.944	0.4461	1.328	0.927	1.162	0.988	0.933
P49411	Elongation factor Tu, mitochondrial OS=Homo sapiens OX=9606 GN=TUFM PE=1 SV=2	TUFM	49.541	65	27	82	27	1.09	0.024778	0.958	0.0033184	1.138	0.864	0.942	1.116	1.069
P49419	Alpha-aminoadipic semialdehyde dehydrogenase OS=Homo sapiens OX=9606 GN=ALDH7A1 PE=1 SV=5	ALDH7A1	58.486	47.7	22	39	22	1.199	0.00030174	1.03	0.20664	1.164	0.682	0.818	1.246	1.284
P49427	Ubiquitin-conjugating enzyme E2 R1 OS=Homo sapiens OX=9606 GN=CDC34 PE=1 SV=2	CDC34	26.736	10.6	3	3	3	0.973	0.82828	0.959	0.7833	1.015	0.96	0.934	1.088	1.043
P49441	Inositol polyphosphate 1-phosphatase OS=Homo sapiens OX=9606 GN=INPP1 PE=1 SV=1	INPP1	43.998	6.5	2	3	2	0.919		1.291		0.712	1.462	1.343	0.525	0.678
P49454	Centromere protein F OS=Homo sapiens OX=9606 GN=CENPF PE=1 SV=3	CENPF	357.52	13.1	37	44	37	1.036	0.80584	0.954	0.043557	1.086	0.898	0.93	1.142	1.09
P49458	Signal recognition particle 9 kDa protein OS=Homo sapiens OX=9606 GN=SRP9 PE=1 SV=2	SRP9	10.112	62.8	6	15	6	0.814	0.00160311	1.26	0.00037808	0.646	1.088	0.886	0.873	1.1
P49459	Ubiquitin-conjugating enzyme E2 A OS=Homo sapiens OX=9606 GN=UBE2A PE=1 SV=2	UBE2A	17.315	11.2	1	2	1	1.078		0.99		1.089	1.016	1.095	0.957	0.947
P49585	Choline-phosphate cytidylyltransferase A OS=Homo sapiens OX=9606 GN=PCYT1A PE=1 SV=2	PCYT1A	41.731	42	15	20	15	0.959	0.089077	1.106	0.0176622	0.867	1.105	1.06	0.879	0.972
P49588	Alanine--tRNA ligase, cytoplasmic OS=Homo sapiens OX=9606 GN=AARS PE=1 SV=2	AARS	106.81	36.2	30	46	30	1.132	2.0309e-05	0.866	0.00070478	1.307	1.029	1.165	0.987	0.855
P49589	Cysteine--tRNA ligase, cytoplasmic OS=Homo sapiens OX=9606 GN=CARS PE=1 SV=3	CARS	85.472	31.4	22	27	21	1.027	0.43738	0.928	0.86308	1.107	1.274	1.309	0.779	0.723
P49590	Probable histidine--tRNA ligase, mitochondrial OS=Homo sapiens OX=9606 GN=HARS2 PE=1 SV=1	HARS2	56.888	24.5	13	16	8	0.909	0.168798	0.932	0.062599	0.975	0.951	0.864	1.155	1.076
P49591	Serine--tRNA ligase, cytoplasmic OS=Homo sapiens OX=9606 GN=SARS PE=1 SV=3	SARS	58.777	28.4	13	26	13	0.919	0.34096	1.052	0.43212	0.874	1.31	1.204	0.733	0.771
P49593	Protein phosphatase 1F OS=Homo sapiens OX=9606 GN=PPM1F PE=1 SV=3	PPM1F	49.83	5.7	2	2	2
P49641	Alpha-mannosidase 2x OS=Homo sapiens OX=9606 GN=MAN2A2 PE=2 SV=3	MAN2A2	130.54	2.4	3	3	2
P49642	DNA primase small subunit OS=Homo sapiens OX=9606 GN=PRIM1 PE=1 SV=1	PRIM1	49.901	17.1	8	11	8	1.196	1.0545e-07	0.98	0.94252	1.22	1.091	1.305	0.813	0.797
P49643	DNA primase large subunit OS=Homo sapiens OX=9606 GN=PRIM2 PE=1 SV=2	PRIM2	58.805	19.3	9	10	9	1.014	0.157016	0.987	0.60286	1.027	1.134	1.15	0.856	0.845
P49662	Caspase-4 OS=Homo sapiens OX=9606 GN=CASP4 PE=1 SV=1	CASP4	43.262	4.5	2	2	2	0.784	0.2146	0.69	0.146576	1.136	1.308	1.025	1.012	0.698
P49674	Casein kinase I isoform epsilon OS=Homo sapiens OX=9606 GN=CSNK1E PE=1 SV=1	CSNK1E	47.315	11.5	4	5	1	0.855		1.144		0.747	1.364	1.166	0.694	0.794
P49711	Transcriptional repressor CTCF OS=Homo sapiens OX=9606 GN=CTCF PE=1 SV=1	CTCF	82.785	18.3	14	21	14	0.829	0.071444	1.084	0.091958	0.765	0.86	0.713	1.158	1.255
P49720	Proteasome subunit beta type-3 OS=Homo sapiens OX=9606 GN=PSMB3 PE=1 SV=2	PSMB3	22.949	36.6	7	14	7	1.056	0.41772	0.95	0.75892	1.112	1.078	1.138	0.897	0.852
P49721	Proteasome subunit beta type-2 OS=Homo sapiens OX=9606 GN=PSMB2 PE=1 SV=1	PSMB2	22.836	38.3	12	29	12	0.979	0.78642	0.905	0.183975	1.082	1.028	1.006	1.037	0.938
P49736	DNA replication licensing factor MCM2 OS=Homo sapiens OX=9606 GN=MCM2 PE=1 SV=4	MCM2	101.89	37.8	31	71	31	0.855	1.5598e-09	1.007	0.73548	0.849	1.083	0.926	1.002	1.009
P49748	Very long-chain specific acyl-CoA dehydrogenase, mitochondrial OS=Homo sapiens OX=9606 GN=ACADVL PE=1 SV=1	ACADVL	70.389	42.7	24	39	24	0.901	0.0021823	0.92	0.00017626	0.979	1.021	0.92	1.084	0.997
P49750	YLP motif-containing protein 1 OS=Homo sapiens OX=9606 GN=YLPM1 PE=1 SV=4	YLPM1	241.64	22.6	40	58	40	0.936	0.96962	0.977	0.031461	0.958	0.691	0.647	1.363	1.332
P49754	Vacuolar protein sorting-associated protein 41 homolog OS=Homo sapiens OX=9606 GN=VPS41 PE=1 SV=3	VPS41	98.565	5.4	4	4	4
P49755	Transmembrane emp24 domain-containing protein 10 OS=Homo sapiens OX=9606 GN=TMED10 PE=1 SV=2	TMED10	24.976	42.5	9	23	9	0.946	0.149539	1.112	0.019882	0.851	0.83	0.785	1.13	1.257
P49756	RNA-binding protein 25 OS=Homo sapiens OX=9606 GN=RBM25 PE=1 SV=3	RBM25	100.18	18.6	15	26	15	0.987	0.36814	0.945	0.21004	1.044	0.72	0.711	1.331	1.258
P49757	Protein numb homolog OS=Homo sapiens OX=9606 GN=NUMB PE=1 SV=2	NUMB	70.803	16.7	9	10	8	1.013	0.89502	0.944	0.25192	1.073	0.669	0.678	1.38	1.303
P49759	Dual specificity protein kinase CLK1 OS=Homo sapiens OX=9606 GN=CLK1 PE=1 SV=2	CLK1	57.29	4.1	2	2	2	1.033		0.946		1.092	1.019	1.053	1.001	0.947
P49760	Dual specificity protein kinase CLK2 OS=Homo sapiens OX=9606 GN=CLK2 PE=1 SV=1	CLK2	60.089	7.2	3	3	3	1.014		1.057		0.959	0.787	0.798	1.184	1.251
P49761	Dual specificity protein kinase CLK3 OS=Homo sapiens OX=9606 GN=CLK3 PE=1 SV=3	CLK3	73.514	7.4	4	5	4	1.095	0.2785	1.036	0.25264	1.057	0.941	1.03	1.003	1.039
P49768	Presenilin-1 OS=Homo sapiens OX=9606 GN=PSEN1 PE=1 SV=1	PSEN1	52.667	3.6	2	2	2
P49770	Translation initiation factor eIF-2B subunit beta OS=Homo sapiens OX=9606 GN=EIF2B2 PE=1 SV=3	EIF2B2	38.989	19.1	7	11	7	0.933	0.29856	1.075	0.37666	0.868	1.14	1.064	0.868	0.933
P49773	Histidine triad nucleotide-binding protein 1 OS=Homo sapiens OX=9606 GN=HINT1 PE=1 SV=2	HINT1	13.802	59.5	6	13	6	0.94	0.57416	0.955	0.8027	0.984	1.338	1.258	0.728	0.695
P49790	Nuclear pore complex protein Nup153 OS=Homo sapiens OX=9606 GN=NUP153 PE=1 SV=2	NUP153	153.94	36	39	64	39	0.949	0.20944	0.94	0.0174816	1.01	0.842	0.799	1.24	1.165
P49792	E3 SUMO-protein ligase RanBP2 OS=Homo sapiens OX=9606 GN=RANBP2 PE=1 SV=2	RANBP2	358.2	37.9	98	156	67	1.075	0.027524	0.93	0.00188282	1.156	0.921	0.99	1.08	1.004
P49795	Regulator of G-protein signaling 19 OS=Homo sapiens OX=9606 GN=RGS19 PE=1 SV=1	RGS19	24.635	3.7	1	1	1	1.125		1.157		0.972	0.819	0.921	1.052	1.217
P49815	Tuberin OS=Homo sapiens OX=9606 GN=TSC2 PE=1 SV=2	TSC2	200.61	1	1	1	1
P49821	NADH dehydrogenase [ubiquinone] flavoprotein 1, mitochondrial OS=Homo sapiens OX=9606 GN=NDUFV1 PE=1 SV=4	NDUFV1	50.817	25.2	11	17	11	0.795	4.2921e-05	1.225	0.0022978	0.649	1.162	0.924	0.858	1.051
P49840	Glycogen synthase kinase-3 alpha OS=Homo sapiens OX=9606 GN=GSK3A PE=1 SV=2	GSK3A	50.98	27.5	9	11	6	0.958	0.77276	0.99	0.78306	0.968	0.816	0.782	1.223	1.211
P49841	Glycogen synthase kinase-3 beta OS=Homo sapiens OX=9606 GN=GSK3B PE=1 SV=2	GSK3B	46.744	24.8	7	8	4	1.002	0.6913	1.058	0.75336	0.947	1.072	1.074	0.926	0.98
P49848	Transcription initiation factor TFIID subunit 6 OS=Homo sapiens OX=9606 GN=TAF6 PE=1 SV=1	TAF6	72.668	14.3	8	10	8	1.17		0.961		1.217	0.867	1.014	1.088	1.046
P49902	Cytosolic purine 5'-nucleotidase OS=Homo sapiens OX=9606 GN=NT5C2 PE=1 SV=1	NT5C2	64.969	11.2	5	7	5	1.508	0.0071194	0.911	0.52936	1.655	0.928	1.399	0.87	0.793
P49903	Selenide, water dikinase 1 OS=Homo sapiens OX=9606 GN=SEPHS1 PE=1 SV=2	SEPHS1	42.91	14.3	4	9	4	1.059	0.22032	1.059	0.124045	1	0.92	0.974	1.04	1.101
P49914	5-formyltetrahydrofolate cyclo-ligase OS=Homo sapiens OX=9606 GN=MTHFS PE=1 SV=2	MTHFS	23.255	10.3	2	3	2
P49915	GMP synthase [glutamine-hydrolyzing] OS=Homo sapiens OX=9606 GN=GMPS PE=1 SV=1	GMPS	76.715	43.4	31	50	31	0.965	0.36072	1.008	0.81148	0.957	1.103	1.064	0.93	0.937
P49916	DNA ligase 3 OS=Homo sapiens OX=9606 GN=LIG3 PE=1 SV=2	LIG3	112.91	12.7	11	13	11	1.013	0.63562	1.189	0.00187525	0.852	0.896	0.908	1.004	1.194
P49917	DNA ligase 4 OS=Homo sapiens OX=9606 GN=LIG4 PE=1 SV=2	LIG4	103.97	1.6	1	1	1	1.01		0.967		1.044	1.088	1.099	0.931	0.9
P49959	Double-strand break repair protein MRE11 OS=Homo sapiens OX=9606 GN=MRE11 PE=1 SV=3	MRE11	80.592	25.8	18	26	18	0.934	0.050924	1.004	0.57502	0.93	1.004	0.938	1.061	1.065
P50148	Guanine nucleotide-binding protein G(q) subunit alpha OS=Homo sapiens OX=9606 GN=GNAQ PE=1 SV=4	GNAQ	42.142	22.3	6	9	5	1.1	0.49874	0.914	0.98354	1.204	0.618	0.68	1.397	1.277
P50151	Guanine nucleotide-binding protein G(I)/G(S)/G(O) subunit gamma-10 OS=Homo sapiens OX=9606 GN=GNG10 PE=1 SV=1	GNG10	7.2053	52.9	2	2	2
P50213	Isocitrate dehydrogenase [NAD] subunit alpha, mitochondrial OS=Homo sapiens OX=9606 GN=IDH3A PE=1 SV=1	IDH3A	39.591	30.6	12	23	12	0.803	0.00046266	0.93	0.92284	0.863	1.173	0.942	0.976	0.908
P50238	Cysteine-rich protein 1 OS=Homo sapiens OX=9606 GN=CRIP1 PE=1 SV=3	CRIP1	8.5328	71.4	5	13	5	1.11	0.39032	1.097	0.36542	1.012	0.707	0.785	1.203	1.32
P50281	Matrix metalloproteinase-14 OS=Homo sapiens OX=9606 GN=MMP14 PE=1 SV=3	MMP14	65.893	6.5	3	3	3	1.295		1.079		1.2	0.552	0.715	1.321	1.426
P50336	Protoporphyrinogen oxidase OS=Homo sapiens OX=9606 GN=PPOX PE=1 SV=1	PPOX	50.765	4.6	2	2	2	1.126		1.018		1.106	0.96	1.081	0.977	0.995
P50395	Rab GDP dissociation inhibitor beta OS=Homo sapiens OX=9606 GN=GDI2 PE=1 SV=2	GDI2	50.663	65.2	28	75	21	0.867	0.000115857	0.887	0.0050206	0.977	1.27	1.101	0.861	0.764
P50402	Emerin OS=Homo sapiens OX=9606 GN=EMD PE=1 SV=1	EMD	28.994	60.2	12	24	12	0.899	0.00060407	0.983	0.69282	0.915	1.119	1.006	0.949	0.933
P50416	Carnitine O-palmitoyltransferase 1, liver isoform OS=Homo sapiens OX=9606 GN=CPT1A PE=1 SV=2	CPT1A	88.367	23.5	15	25	15	1.013	0.2434	1.185	0.00059783	0.855	1.121	1.136	0.807	0.956
P50440	Glycine amidinotransferase, mitochondrial OS=Homo sapiens OX=9606 GN=GATM PE=1 SV=1	GATM	48.455	62.2	24	65	24	1.144	0.37802	1.234	0.00025692	0.927	0.257	0.294	1.503	1.854
P50453	Serpin B9 OS=Homo sapiens OX=9606 GN=SERPINB9 PE=1 SV=1	SERPINB9	42.403	13.3	5	6	4
P50454	Serpin H1 OS=Homo sapiens OX=9606 GN=SERPINH1 PE=1 SV=2	SERPINH1	46.44	52.6	21	55	21	0.991	0.82872	1.122	0.00078019	0.883	0.878	0.87	1.068	1.198
P50479	PDZ and LIM domain protein 4 OS=Homo sapiens OX=9606 GN=PDLIM4 PE=1 SV=2	PDLIM4	35.398	15.5	4	4	4	0.684	0.00034055	1.025	0.65174	0.667	1.524	1.043	0.724	0.742
P50502	Hsc70-interacting protein OS=Homo sapiens OX=9606 GN=ST13 PE=1 SV=2	ST13	41.331	26	9	30	9	1.008	0.4741	0.967	0.2743	1.042	1.152	1.161	0.869	0.84
P50542	Peroxisomal targeting signal 1 receptor OS=Homo sapiens OX=9606 GN=PEX5 PE=1 SV=3	PEX5	70.864	11.1	5	5	5	1.257	0.2085	1.018	0.90622	1.235	1.01	1.27	0.855	0.87
P50548	ETS domain-containing transcription factor ERF OS=Homo sapiens OX=9606 GN=ERF PE=1 SV=2	ERF	58.702	9.1	3	3	3
P50552	Vasodilator-stimulated phosphoprotein OS=Homo sapiens OX=9606 GN=VASP PE=1 SV=3	VASP	39.829	42.1	15	29	15	1.04	0.37138	0.897	0.0044773	1.159	0.771	0.802	1.296	1.162
P50570	Dynamin-2 OS=Homo sapiens OX=9606 GN=DNM2 PE=1 SV=2	DNM2	98.063	32.9	25	29	17	0.985	0.52634	0.839	0.0180981	1.174	1.167	1.149	0.92	0.772
P50579	Methionine aminopeptidase 2 OS=Homo sapiens OX=9606 GN=METAP2 PE=1 SV=1	METAP2	52.891	32.6	11	25	11	1.288	6.8228e-08	1.225	0.0006622	1.051	0.866	1.115	0.889	1.089
P50583	Bis(5'-nucleosyl)-tetraphosphatase [asymmetrical] OS=Homo sapiens OX=9606 GN=NUDT2 PE=1 SV=3	NUDT2	16.829	16.3	2	2	2	0.805		1.882		0.428	1.952	1.572	0.169	0.318
P50613	Cyclin-dependent kinase 7 OS=Homo sapiens OX=9606 GN=CDK7 PE=1 SV=1	CDK7	39.038	14.5	4	6	4	1.085	0.050842	1.022	0.48662	1.062	0.964	1.046	0.979	1.001
P50747	Biotin--protein ligase OS=Homo sapiens OX=9606 GN=HLCS PE=1 SV=1	HLCS	80.759	1.7	1	1	1	1.12		0.83		1.349	0.831	0.931	1.238	1.028
P50748	Kinetochore-associated protein 1 OS=Homo sapiens OX=9606 GN=KNTC1 PE=1 SV=1	KNTC1	250.75	9.3	19	22	19	1.1	0.49154	0.943	0.76308	1.166	1.125	1.237	0.843	0.795
P50750	Cyclin-dependent kinase 9 OS=Homo sapiens OX=9606 GN=CDK9 PE=1 SV=3	CDK9	42.777	18.5	7	10	6	0.975	0.76208	1.048	0.41776	0.93	1.006	0.981	0.985	1.032
P50851	Lipopolysaccharide-responsive and beige-like anchor protein OS=Homo sapiens OX=9606 GN=LRBA PE=1 SV=4	LRBA	319.1	6.7	18	20	18	0.976	0.9295	1.012	0.60388	0.964	0.701	0.684	1.287	1.302
P50895	Basal cell adhesion molecule OS=Homo sapiens OX=9606 GN=BCAM PE=1 SV=2	BCAM	67.404	27.7	15	24	15	1.131	0.100622	1.206	0.0038198	0.938	0.498	0.563	1.339	1.615
P50897	Palmitoyl-protein thioesterase 1 OS=Homo sapiens OX=9606 GN=PPT1 PE=1 SV=1	PPT1	34.193	25.2	7	12	7	1.117	0.95698	1.06	0.076424	1.054	0.92	1.028	0.984	1.043
P50914	60S ribosomal protein L14 OS=Homo sapiens OX=9606 GN=RPL14 PE=1 SV=4	RPL14	23.432	37.2	8	19	8	0.833	0.00033517	1.212	0.2499	0.687	1.65	1.375	0.457	0.554
P50990	T-complex protein 1 subunit theta OS=Homo sapiens OX=9606 GN=CCT8 PE=1 SV=4	CCT8	59.62	57.8	33	97	33	1.013	0.98708	1	0.37232	1.013	1.096	1.11	0.903	0.903
P50991	T-complex protein 1 subunit delta OS=Homo sapiens OX=9606 GN=CCT4 PE=1 SV=4	CCT4	57.924	51.2	25	80	25	1.005	0.125804	1.016	0.71748	0.989	1.161	1.167	0.832	0.845
P50995	Annexin A11 OS=Homo sapiens OX=9606 GN=ANXA11 PE=1 SV=1	ANXA11	54.389	34.5	17	28	17	0.967	0.95094	0.987	0.723	0.98	0.826	0.799	1.198	1.183
P51003	Poly(A) polymerase alpha OS=Homo sapiens OX=9606 GN=PAPOLA PE=1 SV=4	PAPOLA	82.842	28.7	19	24	17	1.002	0.95842	1.093	0.032023	0.917	0.873	0.875	1.08	1.18
P51114	Fragile X mental retardation syndrome-related protein 1 OS=Homo sapiens OX=9606 GN=FXR1 PE=1 SV=3	FXR1	69.72	43.2	25	39	22	0.953	0.32518	1.096	0.47476	0.87	1.116	1.063	0.889	0.974
P51116	Fragile X mental retardation syndrome-related protein 2 OS=Homo sapiens OX=9606 GN=FXR2 PE=1 SV=2	FXR2	74.222	31.5	18	25	14	1.014	0.93378	0.999	0.68434	1.015	1.152	1.168	0.831	0.83
P51148	Ras-related protein Rab-5C OS=Homo sapiens OX=9606 GN=RAB5C PE=1 SV=2	RAB5C	23.482	43.5	7	19	5	1.123	0.0028385	0.808	2.3189e-10	1.39	0.989	1.111	1.064	0.86
P51149	Ras-related protein Rab-7a OS=Homo sapiens OX=9606 GN=RAB7A PE=1 SV=1	RAB7A	23.489	63.8	12	33	12	0.927	0.022164	1.011	0.5214	0.917	0.912	0.845	1.119	1.131
P51151	Ras-related protein Rab-9A OS=Homo sapiens OX=9606 GN=RAB9A PE=1 SV=1	RAB9A	22.837	29.9	5	8	5	1.228	0.028002	1.031	0.30996	1.191	0.906	1.113	0.978	1.008
P51153	Ras-related protein Rab-13 OS=Homo sapiens OX=9606 GN=RAB13 PE=1 SV=1	RAB13	22.774	36.5	7	15	5	0.956	0.73964	1.201	0.0110991	0.796	0.877	0.838	1.048	1.259
P51159	Ras-related protein Rab-27A OS=Homo sapiens OX=9606 GN=RAB27A PE=1 SV=3	RAB27A	24.868	5	1	1	1
P51397	Death-associated protein 1 OS=Homo sapiens OX=9606 GN=DAP PE=1 SV=3	DAP	11.164	15.7	2	6	2	0.828	0.057357	0.968	0.96694	0.855	1.556	1.288	0.559	0.541
P51398	28S ribosomal protein S29, mitochondrial OS=Homo sapiens OX=9606 GN=DAP3 PE=1 SV=1	DAP3	45.566	29.1	10	14	10	1.045	0.16508	1	0.67068	1.045	1.005	1.05	0.961	0.961
P51452	Dual specificity protein phosphatase 3 OS=Homo sapiens OX=9606 GN=DUSP3 PE=1 SV=1	DUSP3	20.478	48.1	7	12	7	0.942	0.50022	1.039	0.83918	0.907	1.24	1.168	0.792	0.823
P51531	Probable global transcription activator SNF2L2 OS=Homo sapiens OX=9606 GN=SMARCA2 PE=1 SV=2	SMARCA2	181.28	8.5	13	18	2
P51532	Transcription activator BRG1 OS=Homo sapiens OX=9606 GN=SMARCA4 PE=1 SV=2	SMARCA4	184.64	18.5	28	40	17	0.941	0.35536	1.107	0.0038847	0.85	0.973	0.916	0.993	1.099
P51553	Isocitrate dehydrogenase [NAD] subunit gamma, mitochondrial OS=Homo sapiens OX=9606 GN=IDH3G PE=1 SV=1	IDH3G	42.794	33.8	9	17	9	0.826	0.3944	1.021	0.61094	0.809	1.244	1.028	0.86	0.878
P51570	Galactokinase OS=Homo sapiens OX=9606 GN=GALK1 PE=1 SV=1	GALK1	42.272	19.4	6	7	6	1	0.9848	0.906	0.39366	1.104	1.116	1.116	0.938	0.85
P51571	Translocon-associated protein subunit delta OS=Homo sapiens OX=9606 GN=SSR4 PE=1 SV=1	SSR4	18.998	36.4	5	21	5	0.822	0.00149998	1.046	0.1211	0.786	1.012	0.832	1.055	1.104
P51572	B-cell receptor-associated protein 31 OS=Homo sapiens OX=9606 GN=BCAP31 PE=1 SV=3	BCAP31	27.991	32.9	12	24	12	0.887	6.3456e-05	1.068	0.0028605	0.831	0.977	0.867	1.052	1.124
P51575	P2X purinoceptor 1 OS=Homo sapiens OX=9606 GN=P2RX1 PE=1 SV=1	P2RX1	44.98	1.8	1	1	1	0.922		0.945		0.976	1.19	1.097	0.892	0.843
P51580	Thiopurine S-methyltransferase OS=Homo sapiens OX=9606 GN=TPMT PE=1 SV=1	TPMT	28.18	24.9	7	11	7	1.038	0.7676	1.012	0.59384	1.026	1.09	1.131	0.914	0.925
P51587	Breast cancer type 2 susceptibility protein OS=Homo sapiens OX=9606 GN=BRCA2 PE=1 SV=3	BRCA2	384.2	0.8	2	2	2	0.916		0.942		0.972	0.783	0.717	1.303	1.228
P51608	Methyl-CpG-binding protein 2 OS=Homo sapiens OX=9606 GN=MECP2 PE=1 SV=1	MECP2	52.44	18.7	7	7	7	0.993	0.39668	1.095	0.192119	0.907	1.064	1.057	0.923	1.011
P51610	Host cell factor 1 OS=Homo sapiens OX=9606 GN=HCFC1 PE=1 SV=2	HCFC1	208.73	20.9	31	55	31	1.04	0.103244	0.901	0.0105798	1.154	0.86	0.894	1.197	1.078
P51617	Interleukin-1 receptor-associated kinase 1 OS=Homo sapiens OX=9606 GN=IRAK1 PE=1 SV=2	IRAK1	76.536	5.9	3	3	3	1.002		1.171		0.856	1.28	1.282	0.666	0.78
P51648	Fatty aldehyde dehydrogenase OS=Homo sapiens OX=9606 GN=ALDH3A2 PE=1 SV=1	ALDH3A2	54.847	30.7	15	25	15	0.867	0.0146035	1.202	2.8395e-07	0.721	0.834	0.723	1.1	1.322
P51649	Succinate-semialdehyde dehydrogenase, mitochondrial OS=Homo sapiens OX=9606 GN=ALDH5A1 PE=1 SV=2	ALDH5A1	57.214	14.4	6	6	6	1.089	0.024924	1.057	0.043479	1.03	0.943	1.027	0.997	1.054
P51654	Glypican-3 OS=Homo sapiens OX=9606 GN=GPC3 PE=1 SV=1	GPC3	54.392	1.2	1	1	1
P51659	Peroxisomal multifunctional enzyme type 2 OS=Homo sapiens OX=9606 GN=HSD17B4 PE=1 SV=3	HSD17B4	79.685	43.6	27	51	27	1.065	0.088657	1.054	0.146602	1.01	0.721	0.768	1.223	1.289
P51665	26S proteasome non-ATPase regulatory subunit 7 OS=Homo sapiens OX=9606 GN=PSMD7 PE=1 SV=2	PSMD7	37.025	27.8	8	14	8	1.184	0.35256	0.883	0.40452	1.341	0.998	1.182	0.996	0.879
P51692	Signal transducer and activator of transcription 5B OS=Homo sapiens OX=9606 GN=STAT5B PE=1 SV=2	STAT5B	89.865	9.8	7	7	7	0.85		1.062		0.8	1.299	1.104	0.784	0.833
P51784	Ubiquitin carboxyl-terminal hydrolase 11 OS=Homo sapiens OX=9606 GN=USP11 PE=1 SV=3	USP11	109.82	9.7	7	9	7	1.015	0.9189	0.95	0.098537	1.068	1.026	1.041	0.999	0.949
P51790	H(+)/Cl(-) exchange transporter 3 OS=Homo sapiens OX=9606 GN=CLCN3 PE=1 SV=2	CLCN3	90.965	4.8	4	5	3
P51795	H(+)/Cl(-) exchange transporter 5 OS=Homo sapiens OX=9606 GN=CLCN5 PE=1 SV=1	CLCN5	83.146	4.7	3	4	2	1.1	0.274	1.178	0.191896	0.934	0.647	0.712	1.218	1.435
P51798	H(+)/Cl(-) exchange transporter 7 OS=Homo sapiens OX=9606 GN=CLCN7 PE=1 SV=2	CLCN7	88.678	3.4	3	4	3	0.941	0.137002	0.941	0.123884	1	1.088	1.024	0.985	0.927
P51808	Dynein light chain Tctex-type 3 OS=Homo sapiens OX=9606 GN=DYNLT3 PE=1 SV=1	DYNLT3	13.062	35.3	2	3	2	0.902		0.895		1.008	1.244	1.122	0.876	0.784
P51809	Vesicle-associated membrane protein 7 OS=Homo sapiens OX=9606 GN=VAMP7 PE=1 SV=3	VAMP7	24.935	9.5	2	3	2	0.908	0.31848	1.129	0.2708	0.804	1.138	1.033	0.867	0.979
P51812	Ribosomal protein S6 kinase alpha-3 OS=Homo sapiens OX=9606 GN=RPS6KA3 PE=1 SV=1	RPS6KA3	83.735	29.7	18	21	12	0.998	0.84624	1.154	0.36356	0.865	1.53	1.527	0.454	0.524
P51825	AF4/FMR2 family member 1 OS=Homo sapiens OX=9606 GN=AFF1 PE=1 SV=1	AFF1	131.42	1.7	1	1	1	1.173		1.173		1	1.234	1.447	0.606	0.711
P51858	Hepatoma-derived growth factor OS=Homo sapiens OX=9606 GN=HDGF PE=1 SV=1	HDGF	26.788	60.8	15	34	14	1.015	0.26364	0.925	0.21358	1.097	1.077	1.093	0.965	0.893
P51946	Cyclin-H OS=Homo sapiens OX=9606 GN=CCNH PE=1 SV=1	CCNH	37.643	14.6	5	6	5	1.134		1.032		1.099	0.967	1.097	0.958	0.989
P51948	CDK-activating kinase assembly factor MAT1 OS=Homo sapiens OX=9606 GN=MNAT1 PE=1 SV=1	MNAT1	35.823	13.6	4	5	4	1.124	0.60116	0.957	0.69608	1.175	0.92	1.034	1.064	1.018
P51965	Ubiquitin-conjugating enzyme E2 E1 OS=Homo sapiens OX=9606 GN=UBE2E1 PE=1 SV=1	UBE2E1	21.404	18.7	3	3	3	1.239	0.76268	0.843	0.6965	1.47	0.708	0.877	1.325	1.117
P51970	NADH dehydrogenase [ubiquinone] 1 alpha subcomplex subunit 8 OS=Homo sapiens OX=9606 GN=NDUFA8 PE=1 SV=3	NDUFA8	20.105	38.4	6	13	6	0.989	0.5432	0.963	0.5823	1.027	0.957	0.946	1.081	1.041
P51991	Heterogeneous nuclear ribonucleoprotein A3 OS=Homo sapiens OX=9606 GN=HNRNPA3 PE=1 SV=2	HNRNPA3	39.594	53.7	26	71	24	0.973	0.81976	0.983	0.36274	0.99	0.826	0.804	1.21	1.19
P52198	Rho-related GTP-binding protein RhoN OS=Homo sapiens OX=9606 GN=RND2 PE=1 SV=2	RND2	25.368	3.1	1	1	1
P52209	6-phosphogluconate dehydrogenase, decarboxylating OS=Homo sapiens OX=9606 GN=PGD PE=1 SV=3	PGD	53.139	47.2	19	44	19	0.979	0.41312	0.997	0.85886	0.982	1.244	1.218	0.776	0.774
P52272	Heterogeneous nuclear ribonucleoprotein M OS=Homo sapiens OX=9606 GN=HNRNPM PE=1 SV=3	HNRNPM	77.515	70.5	52	181	52	1.001	0.75852	1.081	0.000195045	0.926	0.905	0.906	1.059	1.145
P52292	Importin subunit alpha-1 OS=Homo sapiens OX=9606 GN=KPNA2 PE=1 SV=1	KPNA2	57.861	32.5	12	37	12	0.925	0.101576	1.067	0.155521	0.867	1.28	1.184	0.733	0.782
P52294	Importin subunit alpha-5 OS=Homo sapiens OX=9606 GN=KPNA1 PE=1 SV=3	KPNA1	60.221	20.3	12	19	6	0.966	0.6651	0.96	0.38876	1.006	1.068	1.032	0.983	0.944
P52298	Nuclear cap-binding protein subunit 2 OS=Homo sapiens OX=9606 GN=NCBP2 PE=1 SV=1	NCBP2	18.001	17.9	3	4	3	0.994	0.70884	1.25	0.62372	0.795	1.304	1.296	0.612	0.765
P52306	Rap1 GTPase-GDP dissociation stimulator 1 OS=Homo sapiens OX=9606 GN=RAP1GDS1 PE=1 SV=3	RAP1GDS1	66.316	22.6	11	13	11	0.961	0.38332	1.021	0.92504	0.941	0.942	0.905	1.067	1.089
P52429	Diacylglycerol kinase epsilon OS=Homo sapiens OX=9606 GN=DGKE PE=1 SV=1	DGKE	63.926	3.7	2	2	2
P52434	DNA-directed RNA polymerases I, II, and III subunit RPABC3 OS=Homo sapiens OX=9606 GN=POLR2H PE=1 SV=4	POLR2H	17.143	28.7	3	11	3	1.043	0.76888	0.995	0.80134	1.048	1.186	1.237	0.789	0.785
P52435	DNA-directed RNA polymerase II subunit RPB11-a OS=Homo sapiens OX=9606 GN=POLR2J PE=1 SV=1	POLR2J	13.293	24.8	3	5	3
P52565	Rho GDP-dissociation inhibitor 1 OS=Homo sapiens OX=9606 GN=ARHGDIA PE=1 SV=3	ARHGDIA	23.207	36.8	9	25	9	0.997	0.99552	0.923	0.095065	1.08	1.211	1.207	0.822	0.759
P52594	Arf-GAP domain and FG repeat-containing protein 1 OS=Homo sapiens OX=9606 GN=AGFG1 PE=1 SV=2	AGFG1	58.259	23	11	14	10	0.726	0.0187636	1.056	0.81606	0.688	1.154	0.838	0.997	1.053
P52597	Heterogeneous nuclear ribonucleoprotein F OS=Homo sapiens OX=9606 GN=HNRNPF PE=1 SV=3	HNRNPF	45.671	42.9	14	68	12	0.981	0.25996	0.96	0.051541	1.022	0.904	0.887	1.146	1.1
P52655	Transcription initiation factor IIA subunit 1 OS=Homo sapiens OX=9606 GN=GTF2A1 PE=1 SV=1	GTF2A1	41.513	5.3	2	2	2	1.129	0.171135	1.092	0.04388	1.034	0.933	1.053	0.968	1.057
P52657	Transcription initiation factor IIA subunit 2 OS=Homo sapiens OX=9606 GN=GTF2A2 PE=1 SV=1	GTF2A2	12.457	14.7	2	2	2	0.896		0.973		0.921	1.15	1.03	0.934	0.909
P52701	DNA mismatch repair protein Msh6 OS=Homo sapiens OX=9606 GN=MSH6 PE=1 SV=2	MSH6	152.78	30.4	34	54	34	1.021	0.80136	1.095	0.050038	0.932	1.219	1.245	0.735	0.805
P52732	Kinesin-like protein KIF11 OS=Homo sapiens OX=9606 GN=KIF11 PE=1 SV=2	KIF11	119.16	25.3	26	31	26	1.072	0.0110015	0.982	0.47104	1.092	1.177	1.262	0.798	0.784
P52735	Guanine nucleotide exchange factor VAV2 OS=Homo sapiens OX=9606 GN=VAV2 PE=1 SV=2	VAV2	101.29	7.4	6	8	6	1.04	0.8577	1.088	0.26306	0.956	1.079	1.122	0.872	0.949
P52739	Zinc finger protein 131 OS=Homo sapiens OX=9606 GN=ZNF131 PE=1 SV=2	ZNF131	71.421	3.5	1	1	1	1.18		0.86		1.372	1.085	1.28	0.887	0.763
P52747	Zinc finger protein 143 OS=Homo sapiens OX=9606 GN=ZNF143 PE=1 SV=2	ZNF143	68.895	6.9	4	5	2	1.087	0.35906	0.995	0.83798	1.092	0.86	0.935	1.111	1.105
P52756	RNA-binding protein 5 OS=Homo sapiens OX=9606 GN=RBM5 PE=1 SV=2	RBM5	92.153	9.6	8	8	5	0.909	0.53282	0.907	0.8365	1.002	0.89	0.809	1.195	1.084
P52758	2-iminobutanoate/2-iminopropanoate deaminase OS=Homo sapiens OX=9606 GN=RIDA PE=1 SV=1	RIDA	14.494	32.1	4	5	4	1.008	0.66184	1.269	0.008296	0.794	1.164	1.173	0.706	0.896
P52788	Spermine synthase OS=Homo sapiens OX=9606 GN=SMS PE=1 SV=2	SMS	41.268	19.1	6	9	6	1.226	0.126417	0.934	0.65594	1.313	1.116	1.368	0.787	0.735
P52789	Hexokinase-2 OS=Homo sapiens OX=9606 GN=HK2 PE=1 SV=2	HK2	102.38	30.8	24	32	24	1.031	0.088904	1.165	0.00181756	0.885	1.03	1.062	0.86	1.002
P52799	Ephrin-B2 OS=Homo sapiens OX=9606 GN=EFNB2 PE=1 SV=1	EFNB2	36.923	12.9	3	3	3	1.019		0.371		2.747	0.213	0.217	2.693	0.998
P52815	39S ribosomal protein L12, mitochondrial OS=Homo sapiens OX=9606 GN=MRPL12 PE=1 SV=2	MRPL12	21.348	16.2	4	13	4	0.986	0.48166	1.046	0.64416	0.943	0.829	0.817	1.157	1.21
P52888	Thimet oligopeptidase OS=Homo sapiens OX=9606 GN=THOP1 PE=1 SV=2	THOP1	78.839	33.5	23	41	23	0.946	0.120299	0.828	0.06646	1.143	1.369	1.295	0.74	0.613
P52907	F-actin-capping protein subunit alpha-1 OS=Homo sapiens OX=9606 GN=CAPZA1 PE=1 SV=3	CAPZA1	32.922	57.3	11	28	8	1.005	0.92744	0.908	0.0026449	1.107	0.922	0.927	1.134	1.03
P52926	High mobility group protein HMGI-C OS=Homo sapiens OX=9606 GN=HMGA2 PE=1 SV=1	HMGA2	11.832	33	3	6	3	2.123	0.051099	1.433	0.00066124	1.482	0.292	0.62	1.267	1.815
P52943	Cysteine-rich protein 2 OS=Homo sapiens OX=9606 GN=CRIP2 PE=1 SV=1	CRIP2	22.492	25	4	7	4	0.783	0.0003185	1.611	0.033657	0.486	1.927	1.509	0.239	0.385
P52948	Nuclear pore complex protein Nup98-Nup96 OS=Homo sapiens OX=9606 GN=NUP98 PE=1 SV=4	NUP98	197.58	24.7	38	57	38	1.004	0.66592	0.939	0.2755	1.069	0.956	0.96	1.089	1.023
P53004	Biliverdin reductase A OS=Homo sapiens OX=9606 GN=BLVRA PE=1 SV=2	BLVRA	33.428	22.3	6	13	6	0.832	0.0024045	1.089	0.048903	0.764	1.122	0.933	0.928	1.011
P53007	Tricarboxylate transport protein, mitochondrial OS=Homo sapiens OX=9606 GN=SLC25A1 PE=1 SV=2	SLC25A1	34.012	31.2	10	16	10	0.909	0.0074357	1.1	0.0137553	0.826	0.843	0.766	1.129	1.242
P53041	Serine/threonine-protein phosphatase 5 OS=Homo sapiens OX=9606 GN=PPP5C PE=1 SV=1	PPP5C	56.878	32.9	15	25	15	0.961	0.50266	0.837	0.0105554	1.148	0.887	0.852	1.249	1.046
P53350	Serine/threonine-protein kinase PLK1 OS=Homo sapiens OX=9606 GN=PLK1 PE=1 SV=1	PLK1	68.254	20.4	11	12	11	0.976	0.80248	1.03	0.32496	0.948	1.019	0.995	1.005	1.035
P53365	Arfaptin-2 OS=Homo sapiens OX=9606 GN=ARFIP2 PE=1 SV=1	ARFIP2	37.855	25.2	7	10	7	0.99	0.54434	1.106	0.27158	0.895	1.196	1.184	0.784	0.867
P53367	Arfaptin-1 OS=Homo sapiens OX=9606 GN=ARFIP1 PE=1 SV=2	ARFIP1	41.738	31.4	9	11	9	0.971	0.60384	0.888	0.044616	1.093	1.056	1.025	1.007	0.894
P53384	Cytosolic Fe-S cluster assembly factor NUBP1 OS=Homo sapiens OX=9606 GN=NUBP1 PE=1 SV=2	NUBP1	34.534	18.8	4	4	4	0.928	0.188238	0.923	0.98186	1.005	1.343	1.246	0.819	0.756
P53396	ATP-citrate synthase OS=Homo sapiens OX=9606 GN=ACLY PE=1 SV=3	ACLY	120.84	46.1	45	93	45	0.975	0.20398	0.958	0.52206	1.018	1.251	1.22	0.782	0.749
P53567	CCAAT/enhancer-binding protein gamma OS=Homo sapiens OX=9606 GN=CEBPG PE=1 SV=1	CEBPG	16.408	11.3	2	2	2
P53582	Methionine aminopeptidase 1 OS=Homo sapiens OX=9606 GN=METAP1 PE=1 SV=2	METAP1	43.215	21.8	8	17	8	1.081	0.195778	0.927	0.143721	1.166	0.929	1.004	1.079	1
P53597	Succinate--CoA ligase [ADP/GDP-forming] subunit alpha, mitochondrial OS=Homo sapiens OX=9606 GN=SUCLG1 PE=1 SV=4	SUCLG1	36.249	26.9	8	17	8	0.981	0.64162	0.791	2.9211e-08	1.24	0.823	0.807	1.362	1.078
P53602	Diphosphomevalonate decarboxylase OS=Homo sapiens OX=9606 GN=MVD PE=1 SV=1	MVD	43.404	8	3	5	3
P53609	Geranylgeranyl transferase type-1 subunit beta OS=Homo sapiens OX=9606 GN=PGGT1B PE=1 SV=2	PGGT1B	42.368	7.4	3	5	3
P53611	Geranylgeranyl transferase type-2 subunit beta OS=Homo sapiens OX=9606 GN=RABGGTB PE=1 SV=2	RABGGTB	36.924	7.3	2	3	2	0.787		0.981		0.802	1.308	1.029	0.854	0.838
P53618	Coatomer subunit beta OS=Homo sapiens OX=9606 GN=COPB1 PE=1 SV=3	COPB1	107.14	31.4	28	53	28	0.946	0.047718	0.985	0.84088	0.96	1.012	0.957	1.033	1.018
P53621	Coatomer subunit alpha OS=Homo sapiens OX=9606 GN=COPA PE=1 SV=2	COPA	138.34	43.1	46	71	46	0.946	0.00085553	1.124	2.4163e-05	0.842	1.126	1.065	0.853	0.959
P53634	Dipeptidyl peptidase 1 OS=Homo sapiens OX=9606 GN=CTSC PE=1 SV=2	CTSC	51.853	31.1	11	20	11	0.928	0.69722	1.075	0.7554	0.863	1.2	1.114	0.826	0.888
P53667	LIM domain kinase 1 OS=Homo sapiens OX=9606 GN=LIMK1 PE=1 SV=3	LIMK1	72.584	2.2	1	1	1	1.349		0.975		1.384	1.221	1.647	0.57	0.556
P53675	Clathrin heavy chain 2 OS=Homo sapiens OX=9606 GN=CLTCL1 PE=1 SV=2	CLTCL1	187.03	8.2	16	36	1
P53677	AP-3 complex subunit mu-2 OS=Homo sapiens OX=9606 GN=AP3M2 PE=2 SV=1	AP3M2	46.977	7.7	3	4	1
P53680	AP-2 complex subunit sigma OS=Homo sapiens OX=9606 GN=AP2S1 PE=1 SV=2	AP2S1	17.018	12.7	2	4	2	1.006	0.95096	1.077	0.47726	0.934	0.771	0.776	1.19	1.282
P53701	Cytochrome c-type heme lyase OS=Homo sapiens OX=9606 GN=HCCS PE=1 SV=1	HCCS	30.601	56	13	24	13	0.977	0.3708	1.136	0.157241	0.86	1.227	1.199	0.738	0.838
P53801	Pituitary tumor-transforming gene 1 protein-interacting protein OS=Homo sapiens OX=9606 GN=PTTG1IP PE=1 SV=1	PTTG1IP	20.324	7.8	2	2	2	1.124		0.889		1.264	0.51	0.573	1.563	1.389
P53803	DNA-directed RNA polymerases I, II, and III subunit RPABC4 OS=Homo sapiens OX=9606 GN=POLR2K PE=1 SV=1	POLR2K	7.0041	43.1	2	4	2	0.948	0.83096	1.006	0.9684	0.942	1.178	1.117	0.859	0.864
P53814	Smoothelin OS=Homo sapiens OX=9606 GN=SMTN PE=1 SV=7	SMTN	99.058	3.4	3	3	3	0.674		1.405		0.48	0.515	0.347	1.31	1.84
P53985	Monocarboxylate transporter 1 OS=Homo sapiens OX=9606 GN=SLC16A1 PE=1 SV=3	SLC16A1	53.944	8.2	5	9	5	1.045	0.67622	0.932	0.129421	1.121	0.683	0.714	1.389	1.294
P53990	IST1 homolog OS=Homo sapiens OX=9606 GN=IST1 PE=1 SV=1	IST1	39.75	13.5	5	7	5	1.032	0.65256	0.909	0.053023	1.135	0.997	1.029	1.044	0.949
P53992	Protein transport protein Sec24C OS=Homo sapiens OX=9606 GN=SEC24C PE=1 SV=3	SEC24C	118.32	28.8	23	31	21	0.899	0.069583	1.099	0.66142	0.818	1.151	1.035	0.882	0.969
P53999	Activated RNA polymerase II transcriptional coactivator p15 OS=Homo sapiens OX=9606 GN=SUB1 PE=1 SV=3	SUB1	14.395	37	6	29	6	1.033	0.110422	1.082	0.163644	0.955	1.314	1.358	0.613	0.663
P54098	DNA polymerase subunit gamma-1 OS=Homo sapiens OX=9606 GN=POLG PE=1 SV=1	POLG	139.56	2.2	2	2	2
P54105	Methylosome subunit pICln OS=Homo sapiens OX=9606 GN=CLNS1A PE=1 SV=1	CLNS1A	26.215	24.1	4	11	4	1.145	0.08268	0.901	0.70422	1.271	1.122	1.285	0.825	0.743
P54132	Bloom syndrome protein OS=Homo sapiens OX=9606 GN=BLM PE=1 SV=1	BLM	159	6.1	6	6	6	1.105		0.955		1.157	1.094	1.209	0.874	0.835
P54136	Arginine--tRNA ligase, cytoplasmic OS=Homo sapiens OX=9606 GN=RARS PE=1 SV=2	RARS	75.378	50.2	33	71	33	1.013	0.32554	1.022	0.52716	0.991	1.16	1.175	0.826	0.844
P54198	Protein HIRA OS=Homo sapiens OX=9606 GN=HIRA PE=1 SV=2	HIRA	111.83	2.6	3	4	3	1.028		1.069		0.962	0.792	0.814	1.166	1.246
P54252	Ataxin-3 OS=Homo sapiens OX=9606 GN=ATXN3 PE=1 SV=5	ATXN3	41.25	7.2	2	3	2	1.173	0.53906	1.066	0.78946	1.1	0.875	1.026	1.021	1.088
P54259	Atrophin-1 OS=Homo sapiens OX=9606 GN=ATN1 PE=1 SV=3	ATN1	125.41	1.8	2	3	2	0.95	0.64188	0.939	0.38792	1.012	1.055	1.002	1.015	0.953
P54277	PMS1 protein homolog 1 OS=Homo sapiens OX=9606 GN=PMS1 PE=1 SV=1	PMS1	105.83	1.7	2	2	2	0.952		1.118		0.852	0.991	0.943	0.983	1.099
P54278	Mismatch repair endonuclease PMS2 OS=Homo sapiens OX=9606 GN=PMS2 PE=1 SV=2	PMS2	95.796	3.5	2	2	2
P54577	Tyrosine--tRNA ligase, cytoplasmic OS=Homo sapiens OX=9606 GN=YARS PE=1 SV=4	YARS	59.143	51.9	29	49	29	1.12	0.00026226	0.95	0.155041	1.179	1.24	1.389	0.705	0.67
P54578	Ubiquitin carboxyl-terminal hydrolase 14 OS=Homo sapiens OX=9606 GN=USP14 PE=1 SV=3	USP14	56.068	42.9	17	23	17	1.03	0.58008	0.867	0.31644	1.188	1.27	1.308	0.759	0.658
P54619	5'-AMP-activated protein kinase subunit gamma-1 OS=Homo sapiens OX=9606 GN=PRKAG1 PE=1 SV=1	PRKAG1	37.579	11.2	4	6	4	1.218	0.00163704	0.986	0.73374	1.235	1.159	1.412	0.705	0.695
P54652	Heat shock-related 70 kDa protein 2 OS=Homo sapiens OX=9606 GN=HSPA2 PE=1 SV=1	HSPA2	70.02	25.4	18	68	4	1.279	0.0119994	1.629	0.0110633	0.785	0.444	0.568	1.132	1.844
P54687	Branched-chain-amino-acid aminotransferase, cytosolic OS=Homo sapiens OX=9606 GN=BCAT1 PE=1 SV=3	BCAT1	42.966	2.8	1	1	1
P54709	Sodium/potassium-transporting ATPase subunit beta-3 OS=Homo sapiens OX=9606 GN=ATP1B3 PE=1 SV=1	ATP1B3	31.512	30.8	7	11	7	0.996	0.42488	1.203	0.003856	0.828	0.982	0.978	0.926	1.114
P54725	UV excision repair protein RAD23 homolog A OS=Homo sapiens OX=9606 GN=RAD23A PE=1 SV=1	RAD23A	39.609	15.4	4	7	2	0.909	0.54526	0.836	0.38972	1.087	1.128	1.025	1.101	0.92
P54727	UV excision repair protein RAD23 homolog B OS=Homo sapiens OX=9606 GN=RAD23B PE=1 SV=1	RAD23B	43.171	26.4	11	30	9	1.075	0.59354	0.997	0.36854	1.078	0.91	0.978	1.071	1.068
P54750	Calcium/calmodulin-dependent 3',5'-cyclic nucleotide phosphodiesterase 1A OS=Homo sapiens OX=9606 GN=PDE1A PE=2 SV=2	PDE1A	61.251	4.5	2	4	2	0.462	6.3141e-05	0.805	0.66834	0.574	2.515	1.163	0.205	0.165
P54760	Ephrin type-B receptor 4 OS=Homo sapiens OX=9606 GN=EPHB4 PE=1 SV=2	EPHB4	108.27	8.9	7	10	5	1.083	0.25958	1.161	0.074176	0.933	0.938	1.016	0.946	1.098
P54764	Ephrin type-A receptor 4 OS=Homo sapiens OX=9606 GN=EPHA4 PE=1 SV=1	EPHA4	109.86	2	2	4	1
P54803	Galactocerebrosidase OS=Homo sapiens OX=9606 GN=GALC PE=1 SV=3	GALC	77.063	15.5	7	8	7	1.286	0.52724	0.497	0.00041878	2.588	0.287	0.369	2.32	1.153
P54819	Adenylate kinase 2, mitochondrial OS=Homo sapiens OX=9606 GN=AK2 PE=1 SV=2	AK2	26.477	60.3	12	41	12	1.069	0.086338	1.012	0.79094	1.056	1.13	1.208	0.849	0.859
P54886	Delta-1-pyrroline-5-carboxylate synthase OS=Homo sapiens OX=9606 GN=ALDH18A1 PE=1 SV=2	ALDH18A1	87.301	40.6	29	53	29	1.102	0.0034009	1.129	0.0023225	0.976	1.054	1.162	0.846	0.955
P54920	Alpha-soluble NSF attachment protein OS=Homo sapiens OX=9606 GN=NAPA PE=1 SV=3	NAPA	33.232	43.1	12	25	12	0.92	0.160255	0.937	0.468	0.982	0.977	0.899	1.122	1.051
P55010	Eukaryotic translation initiation factor 5 OS=Homo sapiens OX=9606 GN=EIF5 PE=1 SV=2	EIF5	49.222	47.6	18	33	18	0.904	0.00036466	0.94	0.034358	0.962	1.152	1.041	0.953	0.896
P55011	Solute carrier family 12 member 2 OS=Homo sapiens OX=9606 GN=SLC12A2 PE=1 SV=1	SLC12A2	131.45	28.8	26	46	26	1.194	0.6315	0.615	5.44009e-15	1.941	0.283	0.338	2.132	1.312
P55036	26S proteasome non-ATPase regulatory subunit 4 OS=Homo sapiens OX=9606 GN=PSMD4 PE=1 SV=1	PSMD4	40.736	39.5	12	25	8	0.869	0.0048	0.874	0.00032272	0.994	0.939	0.816	1.228	1.073
P55039	Developmentally-regulated GTP-binding protein 2 OS=Homo sapiens OX=9606 GN=DRG2 PE=1 SV=1	DRG2	40.746	23.9	9	13	9	0.882	0.129124	0.959	0.55224	0.92	1.336	1.178	0.754	0.723
P55060	Exportin-2 OS=Homo sapiens OX=9606 GN=CSE1L PE=1 SV=3	CSE1L	110.42	33.4	31	69	31	0.952	0.162998	0.983	0.3498	0.968	1.135	1.081	0.905	0.89
P55061	Bax inhibitor 1 OS=Homo sapiens OX=9606 GN=TMBIM6 PE=1 SV=2	TMBIM6	26.537	3.8	1	1	1
P55072	Transitional endoplasmic reticulum ATPase OS=Homo sapiens OX=9606 GN=VCP PE=1 SV=4	VCP	89.321	52.2	34	119	34	0.961	0.043259	1.053	0.043896	0.913	0.994	0.955	1.007	1.06
P55081	Microfibrillar-associated protein 1 OS=Homo sapiens OX=9606 GN=MFAP1 PE=1 SV=2	MFAP1	51.958	21.9	8	12	8	0.988	0.82606	0.999	0.48076	0.989	0.997	0.985	1.047	1.046
P55084	Trifunctional enzyme subunit beta, mitochondrial OS=Homo sapiens OX=9606 GN=HADHB PE=1 SV=3	HADHB	51.294	38.4	15	33	15	1.183	0.00066409	1.079	0.35826	1.096	0.903	1.068	0.987	1.065
P55145	Mesencephalic astrocyte-derived neurotrophic factor OS=Homo sapiens OX=9606 GN=MANF PE=1 SV=3	MANF	20.7	41.8	12	29	12	0.829	0.000102559	1.002	0.28658	0.827	0.979	0.812	1.132	1.134
P55160	Nck-associated protein 1-like OS=Homo sapiens OX=9606 GN=NCKAP1L PE=1 SV=3	NCKAP1L	128.15	0.7	1	1	1	0.82		0.417		1.966	1.74	1.426	0.616	0.257
P55196	Afadin OS=Homo sapiens OX=9606 GN=AFDN PE=1 SV=3	AFDN	206.8	5.6	10	12	10	1.017	0.72086	1.223	0.54338	0.832	0.873	0.888	1.01	1.235
P55197	Protein AF-10 OS=Homo sapiens OX=9606 GN=MLLT10 PE=1 SV=2	MLLT10	113.32	0.9	1	1	1
P55198	Protein AF-17 OS=Homo sapiens OX=9606 GN=MLLT6 PE=1 SV=3	MLLT6	112.05	1.9	2	2	2	1.053	0.61498	0.836	0.24074	1.26	0.981	1.033	1.096	0.916
P55199	RNA polymerase II elongation factor ELL OS=Homo sapiens OX=9606 GN=ELL PE=1 SV=1	ELL	68.264	9.2	5	6	5	0.947		0.938		1.01	0.884	0.837	1.19	1.116
P55201	Peregrin OS=Homo sapiens OX=9606 GN=BRPF1 PE=1 SV=2	BRPF1	137.5	7.9	10	11	9	0.865	0.148641	1.158	0.35558	0.747	1.217	1.053	0.809	0.937
P55209	Nucleosome assembly protein 1-like 1 OS=Homo sapiens OX=9606 GN=NAP1L1 PE=1 SV=1	NAP1L1	45.374	24.8	9	19	8	1.309	1.4059e-07	0.926	0.38102	1.414	0.997	1.305	0.855	0.792
[truncated: 4,398 more rows]

## Sheet: Peptide_quant
ID	Sequence	Protein accession	Protein description	Charge	m/z	mass error [ppm]	PEP	Score	Unique [yes/no]	MGC_CTRL	YES_OE	AGS_CTRL	YES_SH
0	AAAAAAAAAAAAAAAGAGAGAK	P55011	Solute carrier family 12 member 2 OS=Homo sapiens OX=9606 GN=SLC12A2 PE=1 SV=1	3	532.953	-0.19001	6.6792e-15	117.18	yes	0.352	0.484	1.799	1.365
1	AAAAAAAAAPAAAATAPTTAATTAATAAQ	P37108	Signal recognition particle 14 kDa protein OS=Homo sapiens OX=9606 GN=SRP14 PE=1 SV=2	3	790.075	-2.1349	0.017426	30.223	yes	0.902	0.843	1.081	1.174
2	AAAAAAAAAPAAAATAPTTAATTAATAAQ	P37108	Signal recognition particle 14 kDa protein OS=Homo sapiens OX=9606 GN=SRP14 PE=1 SV=2	2	1184.61	-1.739	8.3074e-06	51.827	yes	1.326	1.564	0.11	NA
3	AAAAAAAAAPAAAATAPTTAATTAATAAQ	P37108	Signal recognition particle 14 kDa protein OS=Homo sapiens OX=9606 GN=SRP14 PE=1 SV=2	3	790.075	-2.1817	0.043364	25.157	yes	NA	NA	NA	NA
4	AAAAAAAAAVSR	Q96JP5	E3 ubiquitin-protein ligase ZFP91 OS=Homo sapiens OX=9606 GN=ZFP91 PE=1 SV=1	2	500.78	-1.5511	0.0015206	71.888	yes	NA	NA	NA	NA
5	AAAAAAALQAK	P36578	60S ribosomal protein L4 OS=Homo sapiens OX=9606 GN=RPL4 PE=1 SV=5	2	478.78	-1.157	2.7611e-06	144.65	yes	NA	NA	NA	NA
6	AAAAAAALQAK	P36578	60S ribosomal protein L4 OS=Homo sapiens OX=9606 GN=RPL4 PE=1 SV=5	3	319.522	0.15146	0.00017719	82.645	yes	1.016	1.05	0.897	1.037
7	AAAAAAALQAK	P36578	60S ribosomal protein L4 OS=Homo sapiens OX=9606 GN=RPL4 PE=1 SV=5	3	319.522	0.095162	0.00012682	83.948	yes	NA	NA	NA	NA
8	AAAAAAALQAK	P36578	60S ribosomal protein L4 OS=Homo sapiens OX=9606 GN=RPL4 PE=1 SV=5	2	478.78	-1.665	4.6738e-10	179.8	yes	1.072	1.092	0.9	0.936
9	AAAAAGGAAAAAAR	O15265	Ataxin-7 OS=Homo sapiens OX=9606 GN=ATXN7 PE=1 SV=1	2	535.789	-1.7398	6.0168e-08	117.09	yes	0.752	0.764	1.19	1.294
10	AAAAALSQQQSLQER	Q8WUQ7	Cactin OS=Homo sapiens OX=9606 GN=CACTIN PE=1 SV=3	2	786.41	-3.529	3.5524e-10	131.4	yes	0.717	0.944	1.114	1.226
11	AAAAASAAGPGGLVAGKEEK	A6NIH7	Protein unc-119 homolog B OS=Homo sapiens OX=9606 GN=UNC119B PE=1 SV=1	3	575.976	-0.42699	5.9877e-20	145.48	yes	NA	NA	NA	NA
12	AAAAATVVPPMVGGPPFVGPVGFGPGDR	Q9BTD8	RNA-binding protein 42 OS=Homo sapiens OX=9606 GN=RBM42 PE=1 SV=1	4	648.591	-0.44324	2.5661e-06	55.158	yes	0.749	0.854	1.334	1.063
13	AAAAATVVPPMVGGPPFVGPVGFGPGDR	Q9BTD8	RNA-binding protein 42 OS=Homo sapiens OX=9606 GN=RBM42 PE=1 SV=1	3	864.453	-1.0612	9.0627e-10	75.193	yes	NA	NA	NA	NA
14	AAAAAWEEPSSGNGTAR	Q9P258	Protein RCC2 OS=Homo sapiens OX=9606 GN=RCC2 PE=1 SV=2	3	549.585	-1.3723	0.021471	40.724	yes	NA	NA	NA	NA
15	AAAAAWEEPSSGNGTAR	Q9P258	Protein RCC2 OS=Homo sapiens OX=9606 GN=RCC2 PE=1 SV=2	2	823.874	-2.4139	4.1307e-16	150.01	yes	0.993	1.233	0.805	0.969
16	AAAAGSLDR	Q9Y2U8	Inner nuclear membrane protein Man1 OS=Homo sapiens OX=9606 GN=LEMD3 PE=1 SV=2	2	416.22	-1.2438	0.00088065	109.48	yes	NA	NA	NA	NA
17	AAAAPAGGNPEQR	Q68DK7	Male-specific lethal 1 homolog OS=Homo sapiens OX=9606 GN=MSL1 PE=1 SV=3	2	605.302	-1.4381	1.3825e-07	132.5	yes	0.7	0.776	1.202	1.322
18	AAAAPGASPSPGGDAAWSEAGPGPRPLAR	P52701	DNA mismatch repair protein Msh6 OS=Homo sapiens OX=9606 GN=MSH6 PE=1 SV=2	4	661.332	-0.91427	6.2416e-10	70.449	yes	NA	NA	NA	NA
19	AAAAPGASPSPGGDAAWSEAGPGPRPLAR	P52701	DNA mismatch repair protein Msh6 OS=Homo sapiens OX=9606 GN=MSH6 PE=1 SV=2	3	881.441	-1.2542	5.9476e-10	74.876	yes	0.356	0.353	1.481	1.81
20	AAAASAAEAGIATTGTEDSDDALLK	P55036	26S proteasome non-ATPase regulatory subunit 4 OS=Homo sapiens OX=9606 GN=PSMD4 PE=1 SV=1	3	774.043	-0.63615	2.2442e-20	120.32	yes	0.887	0.907	1.15	1.056
21	AAAASAAEAGIATTGTEDSDDALLK	P55036	26S proteasome non-ATPase regulatory subunit 4 OS=Homo sapiens OX=9606 GN=PSMD4 PE=1 SV=1	4	580.784	-0.17953	5.5326e-11	95.195	yes	0.842	0.958	1.036	1.164
22	AAAASAAEAGIATTGTEDSDDALLK	P55036	26S proteasome non-ATPase regulatory subunit 4 OS=Homo sapiens OX=9606 GN=PSMD4 PE=1 SV=1	3	774.043	-1.1189	8.4292e-28	137.64	yes	0.847	0.869	1.158	1.127
23	AAAAVEPDVVVK	Q9BQE4	Selenoprotein S OS=Homo sapiens OX=9606 GN=SELENOS PE=1 SV=3	2	584.832	-1.8959	1.1879e-06	138.24	yes	NA	NA	NA	NA
24	AAAAVGAGHGAGGPGAASSSGGAR	Q96K37	Solute carrier family 35 member E1 OS=Homo sapiens OX=9606 GN=SLC35E1 PE=1 SV=2	3	622.305	-2.0328	1.5069e-14	107.78	yes	0.682	0.788	1.083	1.447
25	AAADGDRDCVLQK	Q96D53	Atypical kinase COQ8B, mitochondrial OS=Homo sapiens OX=9606 GN=COQ8B PE=1 SV=2	3	473.561	-0.77693	2.7471e-06	102.87	yes	0.685	0.766	1.234	1.316
26	AAAEAAAEAK	Q9UNF1	Melanoma-associated antigen D2 OS=Homo sapiens OX=9606 GN=MAGED2 PE=1 SV=2	2	451.733	-1.5471	0.00026851	116.55	yes	1.5	1.27	0.565	0.664
27	AAAEDVNVTFEDQQK	Q9NQP4	Prefoldin subunit 4 OS=Homo sapiens OX=9606 GN=PFDN4 PE=1 SV=1	3	555.597	-1.3286	1.5741e-07	111.12	yes	NA	NA	NA	NA
28	AAAEDVNVTFEDQQK	Q9NQP4	Prefoldin subunit 4 OS=Homo sapiens OX=9606 GN=PFDN4 PE=1 SV=1	3	555.597	-0.81835	2.9084e-10	125.84	yes	NA	NA	NA	NA
29	AAAEDVNVTFEDQQK	Q9NQP4	Prefoldin subunit 4 OS=Homo sapiens OX=9606 GN=PFDN4 PE=1 SV=1	2	832.892	-1.6487	1.1825e-26	205.68	yes	1.185	1.337	0.674	0.804
30	AAAEEGHIIPR	O95551	Tyrosyl-DNA phosphodiesterase 2 OS=Homo sapiens OX=9606 GN=TDP2 PE=1 SV=1	3	388.544	-0.012347	0.052084	31.758	yes	NA	NA	NA	NA
31	AAAEEQIK	Q96P70	Importin-9 OS=Homo sapiens OX=9606 GN=IPO9 PE=1 SV=3	2	430.23	-1.4829	0.0045402	116.05	yes	0.897	0.874	1.323	0.906
32	AAAEQAISVR	Q01780	Exosome component 10 OS=Homo sapiens OX=9606 GN=EXOSC10 PE=1 SV=2	2	508.28	-1.6134	0.00016956	133.91	yes	0.917	0.979	0.951	1.153
33	AAAEVAGQFVIK	P02786	Transferrin receptor protein 1 OS=Homo sapiens OX=9606 GN=TFRC PE=1 SV=2	2	602.34	-2.0268	0.00017454	93.766	yes	NA	NA	NA	NA
34	AAAEVNQDYGLDPK	P07954	Fumarate hydratase, mitochondrial OS=Homo sapiens OX=9606 GN=FH PE=1 SV=3	3	497.576	-2.5548	0.00036468	66.004	yes	0.911	0.832	1.119	1.138
35	AAAEVNQDYGLDPK	P07954	Fumarate hydratase, mitochondrial OS=Homo sapiens OX=9606 GN=FH PE=1 SV=3	2	745.86	-3.5538	1.8807e-05	98.676	yes	0.904	0.882	1.079	1.135
36	AAAEVNQDYGLDPK	P07954	Fumarate hydratase, mitochondrial OS=Homo sapiens OX=9606 GN=FH PE=1 SV=3	2	745.86	-3.5067	0.00013468	84.753	yes	0.934	0.8	1.096	1.171
37	AAAEVNQDYGLDPK	P07954	Fumarate hydratase, mitochondrial OS=Homo sapiens OX=9606 GN=FH PE=1 SV=3	3	497.576	-2.4766	0.022485	36.944	yes	NA	NA	NA	NA
38	AAAFEEQENETVVVK	Q9Y490	Talin-1 OS=Homo sapiens OX=9606 GN=TLN1 PE=1 SV=3	3	555.277	-0.91081	0.00011494	73.834	yes	NA	NA	NA	NA
39	AAAFEEQENETVVVK	Q9Y490	Talin-1 OS=Homo sapiens OX=9606 GN=TLN1 PE=1 SV=3	2	832.412	-1.7358	1.3347e-21	197.88	yes	1.041	1.08	0.835	1.045
40	AAAFEEQENETVVVK	Q9Y490	Talin-1 OS=Homo sapiens OX=9606 GN=TLN1 PE=1 SV=3	3	555.277	-1.429	7.7074e-05	77.776	yes	0.965	1.094	0.874	1.067
41	AAAFEEQENETVVVK	Q9Y490	Talin-1 OS=Homo sapiens OX=9606 GN=TLN1 PE=1 SV=3	2	832.412	-1.9365	8.6856e-12	142.91	yes	1.025	1.109	0.867	0.998
42	AAAFEQLQK	O94826	Mitochondrial import receptor subunit TOM70 OS=Homo sapiens OX=9606 GN=TOMM70 PE=1 SV=1	2	503.272	-2.1037	0.00029784	137.95	yes	1.001	1.221	0.818	0.961
43	AAAFEQLQK	O94826	Mitochondrial import receptor subunit TOM70 OS=Homo sapiens OX=9606 GN=TOMM70 PE=1 SV=1	3	335.85	-0.72602	0.0009294	82.452	yes	1.043	1.339	0.817	0.801
44	AAAFSPADQDDFVI	Q9P0V3	SH3 domain-binding protein 4 OS=Homo sapiens OX=9606 GN=SH3BP4 PE=1 SV=1	2	733.844	-1.0028	0.0052036	53.448	yes	0.974	1.213	0.858	0.955
45	AAAGAAATHLEVAR	Q96S52	GPI transamidase component PIG-S OS=Homo sapiens OX=9606 GN=PIGS PE=1 SV=3	3	436.905	-0.053381	0.0023095	49.732	yes	NA	NA	NA	NA
46	AAAGEDYK	P23381	Tryptophan--tRNA ligase, cytoplasmic OS=Homo sapiens OX=9606 GN=WARS PE=1 SV=2	2	412.693	-1.8438	0.00498	109.71	yes	0.878	0.909	1.283	0.93
47	AAAGEFADDPCSSVK	P35221	Catenin alpha-1 OS=Homo sapiens OX=9606 GN=CTNNA1 PE=1 SV=1	2	762.835	-2.8305	2.8821e-10	131.96	yes	1.321	1.155	0.712	0.812
48	AAAGEFADDPCSSVKR	P35221	Catenin alpha-1 OS=Homo sapiens OX=9606 GN=CTNNA1 PE=1 SV=1	3	560.926	0.14381	0.015096	40.624	yes	1.212	1.376	0.628	0.783
49	AAAGEFADDPCSSVKR	P35221	Catenin alpha-1 OS=Homo sapiens OX=9606 GN=CTNNA1 PE=1 SV=1	3	560.926	-1.2431	2.2884e-05	80.632	yes	NA	NA	NA	NA
50	AAAGELQEDSGLCVLAR	Q96C19	EF-hand domain-containing protein D2 OS=Homo sapiens OX=9606 GN=EFHD2 PE=1 SV=1	3	587.293	0.0085542	1.2426e-07	99.055	yes	0.898	1.115	0.967	1.021
51	AAAGELQEDSGLCVLAR	Q96C19	EF-hand domain-containing protein D2 OS=Homo sapiens OX=9606 GN=EFHD2 PE=1 SV=1	2	880.436	-0.67354	3.9959e-23	174.59	yes	1.096	1.207	0.811	0.887
52	AAAGGQGSAVAAEAEPGKEEPPAR	Q9GZT9	Egl nine homolog 1 OS=Homo sapiens OX=9606 GN=EGLN1 PE=1 SV=1	3	741.033	-3.1963	4.503e-35	163.4	yes	1.001	0.888	0.912	1.199
53	AAAGLGGGDSGDGTAR	Q96T51	RUN and FYVE domain-containing protein 1 OS=Homo sapiens OX=9606 GN=RUFY1 PE=1 SV=2	2	666.811	-1.4245	9.7516e-19	155.06	yes	0.949	0.878	1.15	1.023
54	AAAGLGGGDSGDGTAR	Q96T51	RUN and FYVE domain-containing protein 1 OS=Homo sapiens OX=9606 GN=RUFY1 PE=1 SV=2	3	444.876	0.10076	0.0010812	51.591	yes	NA	NA	NA	NA
55	AAAGLLPGGK	Q5VSL9	Striatin-interacting protein 1 OS=Homo sapiens OX=9606 GN=STRIP1 PE=1 SV=1	3	285.508	0.87429	0.0013789	68.224	yes	NA	NA	NA	NA
56	AAAGYPDPYSR	P58107	Epiplakin OS=Homo sapiens OX=9606 GN=EPPK1 PE=1 SV=3	2	584.275	-1.1707	0.00038804	88.24	yes	0.642	0.666	1.274	1.418
57	AAAHHYGAQCDKPNK	P51970	NADH dehydrogenase [ubiquinone] 1 alpha subcomplex subunit 8 OS=Homo sapiens OX=9606 GN=NDUFA8 PE=1 SV=3	5	334.36	-0.51836	8.8483e-08	113.99	yes	0.892	0.896	1.036	1.175
58	AAAHHYGAQCDKPNK	P51970	NADH dehydrogenase [ubiquinone] 1 alpha subcomplex subunit 8 OS=Homo sapiens OX=9606 GN=NDUFA8 PE=1 SV=3	4	417.698	-1.3479	4.2348e-11	132.97	yes	0.928	0.924	1.002	1.146
59	AAAHHYGAQCDKPNK	P51970	NADH dehydrogenase [ubiquinone] 1 alpha subcomplex subunit 8 OS=Homo sapiens OX=9606 GN=NDUFA8 PE=1 SV=3	3	556.595	-2.4018	2.2466e-05	85.554	yes	0.912	1.005	1.031	1.051
60	AAAIGIDLGTTYSCVGVFQHGK	P0DMV9	Heat shock 70 kDa protein 1B OS=Homo sapiens OX=9606 GN=HSPA1B PE=1 SV=1	4	567.039	-0.036828	0.00012452	54.834	yes	NA	NA	NA	NA
61	AAAIPPIQVTK	Q9Y618	Nuclear receptor corepressor 2 OS=Homo sapiens OX=9606 GN=NCOR2 PE=1 SV=3	2	554.84	-0.4537	0.017189	52.247	yes	NA	NA	NA	NA
62	AAALASGCTVEIK	Q8IYS1	Peptidase M20 domain-containing protein 2 OS=Homo sapiens OX=9606 GN=PM20D2 PE=1 SV=2	2	645.84	-2.4281	1.4907e-08	143.94	yes	NA	NA	NA	NA
63	AAALASLK	O15269	Serine palmitoyltransferase 1 OS=Homo sapiens OX=9606 GN=SPTLC1 PE=1 SV=1	3	248.825		0.0050892	77.058	yes	NA	NA	NA	NA
64	AAALEAMK	P31948	Stress-induced-phosphoprotein 1 OS=Homo sapiens OX=9606 GN=STIP1 PE=1 SV=1	2	402.718		0.020924	99.442	yes	NA	NA	NA	NA
65	AAALEAMK	P31948	Stress-induced-phosphoprotein 1 OS=Homo sapiens OX=9606 GN=STIP1 PE=1 SV=1	2	402.718	-0.82984	0.0058433	99.442	yes	NA	NA	NA	NA
66	AAALEAMKDYTK	P31948	Stress-induced-phosphoprotein 1 OS=Homo sapiens OX=9606 GN=STIP1 PE=1 SV=1	3	443.224	-0.46117	0.049583	43.68	yes	NA	NA	NA	NA
67	AAALEAMKDYTK	P31948	Stress-induced-phosphoprotein 1 OS=Homo sapiens OX=9606 GN=STIP1 PE=1 SV=1	3	437.892	-1.0649	0.00093812	66.004	yes	NA	NA	NA	NA
68	AAALEFLNR	P31948	Stress-induced-phosphoprotein 1 OS=Homo sapiens OX=9606 GN=STIP1 PE=1 SV=1	2	502.78	-0.065449	0.0039074	80.755	yes	1.02	1.167	0.937	0.877
69	AAALEFLNR	P31948	Stress-induced-phosphoprotein 1 OS=Homo sapiens OX=9606 GN=STIP1 PE=1 SV=1	3	335.522		0.0051974	60.91	yes	NA	NA	NA	NA
70	AAALEFLNRFEEAK	P31948	Stress-induced-phosphoprotein 1 OS=Homo sapiens OX=9606 GN=STIP1 PE=1 SV=1	3	536.951	-0.12125	6.3379e-05	83.087	yes	1.36	1.525	0.495	0.619
71	AAALGGPEDEPGAAEAHFLPR	Q68DK7	Male-specific lethal 1 homolog OS=Homo sapiens OX=9606 GN=MSL1 PE=1 SV=3	3	692.676	-0.60694	6.9852e-06	70.837	yes	NA	NA	NA	NA
72	AAAMANNLQK	Q14498	RNA-binding protein 39 OS=Homo sapiens OX=9606 GN=RBM39 PE=1 SV=2	2	516.269	-1.6936	1.1473e-08	177.3	yes	0.933	0.927	1	1.139
73	AAAMANNLQK	Q14498	RNA-binding protein 39 OS=Homo sapiens OX=9606 GN=RBM39 PE=1 SV=2	2	516.761	-1.3955	0.0027605	102.07	yes	NA	NA	NA	NA
74	AAAMANNLQK	Q14498	RNA-binding protein 39 OS=Homo sapiens OX=9606 GN=RBM39 PE=1 SV=2	3	349.847	-0.046174	0.0013272	66.692	yes	NA	NA	NA	NA
75	AAAMANNLQK	Q14498	RNA-binding protein 39 OS=Homo sapiens OX=9606 GN=RBM39 PE=1 SV=2	2	524.266	-1.7313	0.00059602	93.467	yes	0.946	0.875	1.011	1.167
76	AAANEQLTR	Q9NX63	MICOS complex subunit MIC19 OS=Homo sapiens OX=9606 GN=CHCHD3 PE=1 SV=1	2	487.257	-1.2215	0.040768	51.762	yes	NA	NA	NA	NA
77	AAANEQLTR	Q9NX63	MICOS complex subunit MIC19 OS=Homo sapiens OX=9606 GN=CHCHD3 PE=1 SV=1	2	487.257	-1.6378	0.0038454	80.916	yes	NA	NA	NA	NA
80	AAANFSDR	A5YKK6	CCR4-NOT transcription complex subunit 1 OS=Homo sapiens OX=9606 GN=CNOT1 PE=1 SV=2	2	426.204	-0.92149	0.025585	66.351	yes	NA	NA	NA	NA
81	AAANPDLQGHLPSFQQSAFNR	P29375	Lysine-specific demethylase 5A OS=Homo sapiens OX=9606 GN=KDM5A PE=1 SV=3	3	757.042	-0.73373	8.7565e-06	67.56	yes	0.981	1.116	0.827	1.076
82	AAAPAPVSEAVCR	P20810	Calpastatin OS=Homo sapiens OX=9606 GN=CAST PE=1 SV=4	2	649.83	0.50428	3.7159e-08	134.18	yes	0.959	1.329	0.872	0.84
83	AAAPAPVSEAVCR	P20810	Calpastatin OS=Homo sapiens OX=9606 GN=CAST PE=1 SV=4	3	433.556	2.2174	0.023469	38.674	yes	NA	NA	NA	NA
84	AAAPAPVSEAVCR	P20810	Calpastatin OS=Homo sapiens OX=9606 GN=CAST PE=1 SV=4	2	649.83	-2.6404	2.9828e-10	153.75	yes	NA	NA	NA	NA
85	AAAPAPVSEAVCR	P20810	Calpastatin OS=Homo sapiens OX=9606 GN=CAST PE=1 SV=4	3	433.556	-1.1998	3.4837e-05	92.247	yes	NA	NA	NA	NA
86	AAAPGVEDEPLLR	P31350	Ribonucleoside-diphosphate reductase subunit M2 OS=Homo sapiens OX=9606 GN=RRM2 PE=1 SV=1	3	446.574	0.051764	0.0099125	46.069	yes	NA	NA	NA	NA
87	AAAPQAWAGPMEEPPQAQAPPR	Q16643	Drebrin OS=Homo sapiens OX=9606 GN=DBN1 PE=1 SV=4	3	757.704	-1.3481	4.3234e-06	69.256	yes	1.134	1.145	0.76	0.961
88	AAAPRPPVSAASGRPQDDTDSSR	Q8TF74	WAS/WASL-interacting protein family member 2 OS=Homo sapiens OX=9606 GN=WIPF2 PE=1 SV=1	4	578.036	-1.3593	3.0462e-16	117.35	yes	0.742	0.979	1.139	1.139
89	AAAQLLQSQAQQSGAQQTK	Q9NVA2	Septin-11 OS=Homo sapiens OX=9606 GN=SEPT11 PE=1 SV=3	3	653.008	-2.0229	3.6509e-30	180.1	yes	1.06	0.967	0.944	1.029
90	AAASGNENIQPPPLAYK	Q9H2M9	Rab3 GTPase-activating protein non-catalytic subunit OS=Homo sapiens OX=9606 GN=RAB3GAP2 PE=1 SV=1	3	580.969	-0.96285	0.00049138	59.728	yes	NA	NA	NA	NA
91	AAASTDYYK	P08559	Pyruvate dehydrogenase E1 component subunit alpha, somatic form, mitochondrial OS=Homo sapiens OX=9606 GN=PDHA1 PE=1 SV=3	2	495.232	-0.81775	0.00039563	132.01	yes	0.714	0.594	1.333	1.358
92	AAATDHR	Q96RP9	Elongation factor G, mitochondrial OS=Homo sapiens OX=9606 GN=GFM1 PE=1 SV=2	2	371.186	-0.12193	0.041818	69.432	yes	0.788	0.677	1.395	1.139
93	AAATIDSLASR	Q9NVC6	Mediator of RNA polymerase II transcription subunit 17 OS=Homo sapiens OX=9606 GN=MED17 PE=1 SV=2	2	538.291		0.010357	61.523	yes	NA	NA	NA	NA
94	AAATMATPLPGR	Q03252	Lamin-B2 OS=Homo sapiens OX=9606 GN=LMNB2 PE=1 SV=4	2	578.811	-0.80137	6.2844e-07	145.09	yes	0.9	1.039	0.942	1.119
95	AAATPESQEPQAK	P49006	MARCKS-related protein OS=Homo sapiens OX=9606 GN=MARCKSL1 PE=1 SV=2	2	664.328	-2.5021	0.0075326	53.448	yes	0.435	0.638	1.456	1.471
96	AAATPESQEPQAK	P49006	MARCKS-related protein OS=Homo sapiens OX=9606 GN=MARCKSL1 PE=1 SV=2	3	443.221	-1.1051	1.7869e-05	96.604	yes	NA	NA	NA	NA
97	AAATPESQEPQAK	P49006	MARCKS-related protein OS=Homo sapiens OX=9606 GN=MARCKSL1 PE=1 SV=2	2	664.328	-2.1473	9.9883e-17	187.97	yes	0.382	0.539	1.457	1.622
98	AAATPESQEPQAK	P49006	MARCKS-related protein OS=Homo sapiens OX=9606 GN=MARCKSL1 PE=1 SV=2	3	443.221		0.00015767	86.911	yes	NA	NA	NA	NA
99	AAATQPDAK	Q7KZF4	Staphylococcal nuclease domain-containing protein 1 OS=Homo sapiens OX=9606 GN=SND1 PE=1 SV=1	2	436.727	-2.1223	0.00084594	110.39	yes	0.895	0.82	1.164	1.121
100	AAATQPDAK	Q7KZF4	Staphylococcal nuclease domain-containing protein 1 OS=Homo sapiens OX=9606 GN=SND1 PE=1 SV=1	2	436.727	-2.5547	0.00047398	125.75	yes	1.007	0.81	1.108	1.075
101	AAATQPDAKDTPDEPWAFPAR	Q7KZF4	Staphylococcal nuclease domain-containing protein 1 OS=Homo sapiens OX=9606 GN=SND1 PE=1 SV=1	3	752.362	-0.098981	7.5446e-37	175.85	yes	1.544	1.618	0.307	0.53
102	AAATTAQEYLK	P09327	Villin-1 OS=Homo sapiens OX=9606 GN=VIL1 PE=1 SV=4	2	583.806	-2.0931	1.0831e-05	133.32	yes	NA	NA	NA	NA
103	AAAVLPVLDLAQR	P19404	NADH dehydrogenase [ubiquinone] flavoprotein 2, mitochondrial OS=Homo sapiens OX=9606 GN=NDUFV2 PE=1 SV=2	3	446.27	0.73626	3.5948e-05	91.961	yes	0.965	0.958	0.659	1.419
104	AAAVLPVLDLAQR	P19404	NADH dehydrogenase [ubiquinone] flavoprotein 2, mitochondrial OS=Homo sapiens OX=9606 GN=NDUFV2 PE=1 SV=2	2	668.901	-0.75496	1.7126e-06	115.92	yes	1.145	1.031	0.761	1.063
105	AAAVLPVLDLAQR	P19404	NADH dehydrogenase [ubiquinone] flavoprotein 2, mitochondrial OS=Homo sapiens OX=9606 GN=NDUFV2 PE=1 SV=2	3	446.27	0.92659	2.8637e-05	93.839	yes	1.103	1.092	0.935	0.87
106	AAAVLPVLDLAQR	P19404	NADH dehydrogenase [ubiquinone] flavoprotein 2, mitochondrial OS=Homo sapiens OX=9606 GN=NDUFV2 PE=1 SV=2	2	668.901	-0.4363	0.0049258	59.155	yes	NA	NA	NA	NA
107	AAAVPVEFQEHHLSEVQNMASEEK	O43837	Isocitrate dehydrogenase [NAD] subunit beta, mitochondrial OS=Homo sapiens OX=9606 GN=IDH3B PE=1 SV=2	4	670.822	-3.305	1.381e-17	117.38	yes	0.901	1.098	0.999	1.002
108	AAAVSLENVLLDVK	Q96PY5	Formin-like protein 2 OS=Homo sapiens OX=9606 GN=FMNL2 PE=1 SV=3	3	481.28	0.082673	0.00045051	65.043	no	NA	NA	NA	NA
109	AAAYDLLVEMVK	Q70CQ2	Ubiquitin carboxyl-terminal hydrolase 34 OS=Homo sapiens OX=9606 GN=USP34 PE=1 SV=2	3	441.572	0.45903	0.003128	53.237	yes	NA	NA	NA	NA
110	AAAYSAQVQPVDGATR	Q9H7E9	UPF0488 protein C8orf33 OS=Homo sapiens OX=9606 GN=C8orf33 PE=1 SV=1	2	802.905	-1.2782	1.2287e-18	151.73	yes	1.045	1.306	0.737	0.913
111	AAAYSAQVQPVDGATR	Q9H7E9	UPF0488 protein C8orf33 OS=Homo sapiens OX=9606 GN=C8orf33 PE=1 SV=1	3	535.606	-0.45211	0.0004563	61.265	yes	NA	NA	NA	NA
112	AACCLAGAR	O95336	6-phosphogluconolactonase OS=Homo sapiens OX=9606 GN=PGLS PE=1 SV=2	2	475.221		0.067492	53.754	yes	NA	NA	NA	NA
113	AACEQQAVALTLQEDR	Q9BUH6	Protein PAXX OS=Homo sapiens OX=9606 GN=PAXX PE=1 SV=2	2	901.939	-1.2471	3.9699e-11	124.84	yes	1.188	1.202	0.752	0.858
114	AACFAIQK	O15269	Serine palmitoyltransferase 1 OS=Homo sapiens OX=9606 GN=SPTLC1 PE=1 SV=1	2	454.737	-0.58573	0.0035819	142.64	yes	NA	NA	NA	NA
115	AACGAVLLTELLER	Q8N697	Solute carrier family 15 member 4 OS=Homo sapiens OX=9606 GN=SLC15A4 PE=1 SV=1	3	505.945	0.3447	7.6997e-05	81.239	yes	0.631	1.022	1.073	1.274
116	AACQCVEPIK	Q99575	Ribonucleases P/MRP protein subunit POP1 OS=Homo sapiens OX=9606 GN=POP1 PE=1 SV=2	2	588.281	-2.2538	0.00024639	118.9	yes	1.232	1.198	0.769	0.801
117	AACQCVEPIK	Q99575	Ribonucleases P/MRP protein subunit POP1 OS=Homo sapiens OX=9606 GN=POP1 PE=1 SV=2	3	392.523	-0.34524	0.045915	35.541	yes	NA	NA	NA	NA
118	AACVSCPAQGVSSVDVA	Q8NCG7	Sn1-specific diacylglycerol lipase beta OS=Homo sapiens OX=9606 GN=DAGLB PE=1 SV=2	2	839.382	-4.4762	0.020405	45.614	yes	NA	NA	NA	NA
119	AADAAGPGCPR	Q8NCN4	E3 ubiquitin-protein ligase RNF169 OS=Homo sapiens OX=9606 GN=RNF169 PE=1 SV=2	2	521.74	-1.1859	0.00021103	102.53	yes	0.889	1.034	1.072	1.005
120	AADAEAEVASLNRR	P06753	Tropomyosin alpha-3 chain OS=Homo sapiens OX=9606 GN=TPM3 PE=1 SV=2	3	491.587	-0.56745	0.00022108	73.877	yes	NA	NA	NA	NA
121	AADAEAEVASLNRR	P06753	Tropomyosin alpha-3 chain OS=Homo sapiens OX=9606 GN=TPM3 PE=1 SV=2	2	736.876	-2.1355	0.00010147	89.231	yes	1.105	1.419	0.615	0.862
122	AADCDLQITNAQTKEEYTDDNALIPK	Q7Z6E9	E3 ubiquitin-protein ligase RBBP6 OS=Homo sapiens OX=9606 GN=RBBP6 PE=1 SV=1	4	735.1	-0.60108	0.016272	30.597	yes	1.048	0.973	0.843	1.136
123	AADCISEPVNR	P43304	Glycerol-3-phosphate dehydrogenase, mitochondrial OS=Homo sapiens OX=9606 GN=GPD2 PE=1 SV=3	2	616.29	-2.3825	6.2526e-06	134.3	yes	1.119	1.015	0.966	0.899
124	AADCISEPVNREPPSR	P43304	Glycerol-3-phosphate dehydrogenase, mitochondrial OS=Homo sapiens OX=9606 GN=GPD2 PE=1 SV=3	3	599.956	-1.6046	2.3454e-05	80.719	yes	NA	NA	NA	NA
125	AADCISEPVNREPPSR	P43304	Glycerol-3-phosphate dehydrogenase, mitochondrial OS=Homo sapiens OX=9606 GN=GPD2 PE=1 SV=3	4	450.219	-0.71644	6.9836e-05	69.431	yes	NA	NA	NA	NA
126	AADFIDQALAQK	P51452	Dual specificity protein phosphatase 3 OS=Homo sapiens OX=9606 GN=DUSP3 PE=1 SV=1	3	430.894	0.21795	0.00032217	75.819	yes	1.177	1.235	0.75	0.838
127	AADFIDQALAQK	P51452	Dual specificity protein phosphatase 3 OS=Homo sapiens OX=9606 GN=DUSP3 PE=1 SV=1	2	645.838	-0.94274	6.7191e-06	130.1	yes	1.252	1.215	0.735	0.798
128	AADHLKPFLDDSTLR	O43395	U4/U6 small nuclear ribonucleoprotein Prp3 OS=Homo sapiens OX=9606 GN=PRPF3 PE=1 SV=2	4	425.476	-0.063189	9.7647e-05	74.296	yes	0.835	0.833	1.131	1.201
129	AADHLKPFLDDSTLR	O43395	U4/U6 small nuclear ribonucleoprotein Prp3 OS=Homo sapiens OX=9606 GN=PRPF3 PE=1 SV=2	4	425.476	1.1848	0.0043657	47.548	yes	NA	NA	NA	NA
130	AADHLKPFLDDSTLR	O43395	U4/U6 small nuclear ribonucleoprotein Prp3 OS=Homo sapiens OX=9606 GN=PRPF3 PE=1 SV=2	3	566.965	-0.05142	7.8541e-05	79.326	yes	0.856	0.942	1.108	1.094
131	AADIDQEVKER	Q86VP6	Cullin-associated NEDD8-dissociated protein 1 OS=Homo sapiens OX=9606 GN=CAND1 PE=1 SV=2	3	425.218		0.040312	41.259	yes	NA	NA	NA	NA
132	AADIIDGLR	Q96ST3	Paired amphipathic helix protein Sin3a OS=Homo sapiens OX=9606 GN=SIN3A PE=1 SV=2	2	472.264	-0.49914	0.031909	56.013	yes	NA	NA	NA	NA
133	AADKGPAAGPR	Q8TDD1	ATP-dependent RNA helicase DDX54 OS=Homo sapiens OX=9606 GN=DDX54 PE=1 SV=2	3	337.517	-0.97799	0.00010762	95.094	yes	1.789	1.585	0.29	0.336
134	AADKLIQNLDANHDGR	Q96FQ6	Protein S100-A16 OS=Homo sapiens OX=9606 GN=S100A16 PE=1 SV=1	4	438.476	-1.3801	1.6984e-06	87.429	yes	NA	NA	NA	NA
135	AADLFESEGAK	Q9H0R6	Glutamyl-tRNA(Gln) amidotransferase subunit A, mitochondrial OS=Homo sapiens OX=9606 GN=QRSL1 PE=1 SV=2	3	379.852	0.50275	0.049779	32.254	yes	NA	NA	NA	NA
136	AADLFESEGAK	Q9H0R6	Glutamyl-tRNA(Gln) amidotransferase subunit A, mitochondrial OS=Homo sapiens OX=9606 GN=QRSL1 PE=1 SV=2	2	569.275	-1.4194	0.00037417	89.301	yes	NA	NA	NA	NA
137	AADLLAVHAVK	Q8NFC6	Biorientation of chromosomes in cell division protein 1-like 1 OS=Homo sapiens OX=9606 GN=BOD1L1 PE=1 SV=2	3	369.889	-0.056798	0.0021108	62.466	yes	NA	NA	NA	NA
138	AADLLVNPLDPR	P78362	SRSF protein kinase 2 OS=Homo sapiens OX=9606 GN=SRPK2 PE=1 SV=3	2	647.362	-0.83968	0.00076207	79.492	yes	NA	NA	NA	NA
139	AADLLYAMCDR	O95782	AP-2 complex subunit alpha-1 OS=Homo sapiens OX=9606 GN=AP2A1 PE=1 SV=3	2	649.797	-0.72572	0.00021757	101.72	yes	0.748	0.81	1.164	1.278
140	AADLLYAMCDR	O95782	AP-2 complex subunit alpha-1 OS=Homo sapiens OX=9606 GN=AP2A1 PE=1 SV=3	3	433.534	0.65153	0.00048995	75.819	yes	0.775	0.799	1.061	1.364
141	AADLNGDLTATR	Q15293	Reticulocalbin-1 OS=Homo sapiens OX=9606 GN=RCN1 PE=1 SV=1	3	406.87	0.053083	0.00091639	70.563	yes	NA	NA	NA	NA
142	AADLNGDLTATR	Q15293	Reticulocalbin-1 OS=Homo sapiens OX=9606 GN=RCN1 PE=1 SV=1	2	609.802	-1.1321	0.00015097	115.12	yes	NA	NA	NA	NA
143	AADLNGDLTATR	Q15293	Reticulocalbin-1 OS=Homo sapiens OX=9606 GN=RCN1 PE=1 SV=1	2	609.802	-0.91774	0.00012718	116.98	yes	NA	NA	NA	NA
144	AADLNGDLTATR	Q15293	Reticulocalbin-1 OS=Homo sapiens OX=9606 GN=RCN1 PE=1 SV=1	2	609.31	-0.96664	0.0018914	68.171	yes	1.081	1.142	0.753	1.023
145	AADLQLEMTQKPHK	O15382	Branched-chain-amino-acid aminotransferase, mitochondrial OS=Homo sapiens OX=9606 GN=BCAT2 PE=1 SV=2	4	407.213	-1.6128	0.00013588	76.759	yes	0.749	0.744	1.277	1.231
146	AADLQLEMTQKPHK	O15382	Branched-chain-amino-acid aminotransferase, mitochondrial OS=Homo sapiens OX=9606 GN=BCAT2 PE=1 SV=2	4	403.215	-0.08803	4.9209e-06	98.592	yes	0.44	0.531	1.452	1.577
147	AADLQLEMTQKPHK	O15382	Branched-chain-amino-acid aminotransferase, mitochondrial OS=Homo sapiens OX=9606 GN=BCAT2 PE=1 SV=2	3	537.284	-1.3266	4.0271e-05	87.519	yes	NA	NA	NA	NA
148	AADRLEQELLR	Q6PK04	Coiled-coil domain-containing protein 137 OS=Homo sapiens OX=9606 GN=CCDC137 PE=1 SV=1	2	657.362	-1.8342	0.00022235	116.13	yes	NA	NA	NA	NA
149	AADRLEQELLR	Q6PK04	Coiled-coil domain-containing protein 137 OS=Homo sapiens OX=9606 GN=CCDC137 PE=1 SV=1	3	438.577	-0.46118	0.00015277	85.522	yes	NA	NA	NA	NA
150	AADSICDGDLVDSQIR	P35251	Replication factor C subunit 1 OS=Homo sapiens OX=9606 GN=RFC1 PE=1 SV=4	2	867.902	-1.522	2.1107e-08	113.67	yes	1.069	1.021	0.882	1.028
151	AADSLQQNLQR	Q1ED39	Lysine-rich nucleolar protein 1 OS=Homo sapiens OX=9606 GN=KNOP1 PE=1 SV=1	2	622.323	-2.0127	6.2265e-06	134.38	yes	NA	NA	NA	NA
152	AADTIGYPVMIR	P31327	Carbamoyl-phosphate synthase [ammonia], mitochondrial OS=Homo sapiens OX=9606 GN=CPS1 PE=1 SV=2	3	441.564	0.59418	0.0015973	60	yes	1.203	0.876	0.897	1.024
153	AADTIGYPVMIR	P31327	Carbamoyl-phosphate synthase [ammonia], mitochondrial OS=Homo sapiens OX=9606 GN=CPS1 PE=1 SV=2	2	653.845	-0.87566	1.3319e-07	151.98	yes	2.976	0.481	0.245	0.297
154	AADTIGYPVMIR	P31327	Carbamoyl-phosphate synthase [ammonia], mitochondrial OS=Homo sapiens OX=9606 GN=CPS1 PE=1 SV=2	3	436.232	0.73129	4.7031e-05	94.363	yes	NA	NA	NA	NA
155	AADTIGYPVMIR	P31327	Carbamoyl-phosphate synthase [ammonia], mitochondrial OS=Homo sapiens OX=9606 GN=CPS1 PE=1 SV=2	2	653.845	-1.2497	6.1126e-09	167.2	yes	2.675	0.65	0.317	0.358
156	AADVEQLKPEEIK	Q9NU22	Midasin OS=Homo sapiens OX=9606 GN=MDN1 PE=1 SV=2	3	490.6	-0.64126	0.00024699	77.204	yes	NA	NA	NA	NA
157	AAEACAR	Q3KQV9	UDP-N-acetylhexosamine pyrophosphorylase-like protein 1 OS=Homo sapiens OX=9606 GN=UAP1L1 PE=1 SV=2	2	374.674	-0.26262	0.029185	77.741	yes	0.552	0.642	1.602	1.204
158	AAEAFLR	Q14692	Ribosome biogenesis protein BMS1 homolog OS=Homo sapiens OX=9606 GN=BMS1 PE=1 SV=1	2	389.216	-1.2595	0.063329	62.717	yes	NA	NA	NA	NA
159	AAEAHVDAHYYEQNEQPTGTCAACITGDNR	P55263	Adenosine kinase OS=Homo sapiens OX=9606 GN=ADK PE=1 SV=2	4	838.111	-2.3729	9.529e-22	107.75	yes	1.031	1.496	0.85	0.623
160	AAEAHVDAHYYEQNEQPTGTCAACITGDNR	P55263	Adenosine kinase OS=Homo sapiens OX=9606 GN=ADK PE=1 SV=2	5	670.69	-1.9228	4.3437e-11	75.103	yes	NA	NA	NA	NA
161	AAEATNDYETLVK	Q2NKX8	DNA excision repair protein ERCC-6-like OS=Homo sapiens OX=9606 GN=ERCC6L PE=1 SV=1	2	712.849	-1.1026	2.2519e-10	157.23	yes	1.141	1.277	0.762	0.82
162	AAECNIVVTQPR	Q08211	ATP-dependent RNA helicase A OS=Homo sapiens OX=9606 GN=DHX9 PE=1 SV=4	3	453.235	1.8678	0.00055466	67.656	yes	NA	NA	NA	NA
163	AAEDAVYELQSK	Q92817	Envoplakin OS=Homo sapiens OX=9606 GN=EVPL PE=1 SV=3	2	662.325	-1.3496	2.4849e-05	116.51	yes	NA	NA	NA	NA
164	AAEDDEDDDVDTKKQK	P06454	Prothymosin alpha OS=Homo sapiens OX=9606 GN=PTMA PE=1 SV=2	4	456.205	-2.928	0.00047502	60.549	yes	1.625	1.849	0.224	0.302
165	AAEDLFVNIR	Q9Y2A7	Nck-associated protein 1 OS=Homo sapiens OX=9606 GN=NCKAP1 PE=1 SV=1	2	574.309	-0.17955	0.0037625	72.922	yes	NA	NA	NA	NA
166	AAEDSYAK	Q9BZD4	Kinetochore protein Nuf2 OS=Homo sapiens OX=9606 GN=NUF2 PE=1 SV=2	2	427.698	-2.2443	0.0051203	107.69	yes	NA	NA	NA	NA
167	AAEDYGVIK	Q01995	Transgelin OS=Homo sapiens OX=9606 GN=TAGLN PE=1 SV=4	3	322.503	0.67699	0.00093232	82.426	yes	NA	NA	NA	NA
168	AAEDYGVIK	Q01995	Transgelin OS=Homo sapiens OX=9606 GN=TAGLN PE=1 SV=4	2	483.251	-1.3119	0.00052419	121.73	yes	0.448	0.254	1.164	2.134
169	AAEEAASTLASSIHPEQCIK	Q7Z460	CLIP-associating protein 1 OS=Homo sapiens OX=9606 GN=CLASP1 PE=1 SV=1	3	705.013	-1.7346	1.3504e-08	94.281	yes	NA	NA	NA	NA
170	AAEEEPSTSATVPMSK	Q13356	RING-type E3 ubiquitin-protein ligase PPIL2 OS=Homo sapiens OX=9606 GN=PPIL2 PE=1 SV=1	3	545.591	-1.9629	1.9032e-05	80.632	yes	0.774	1.019	1.083	1.123
171	AAEEFVNIYYETMDKR	Q9NPJ8	NTF2-related export protein 2 OS=Homo sapiens OX=9606 GN=NXT2 PE=1 SV=1	3	660.312	-0.76475	1.9514e-06	89.502	yes	NA	NA	NA	NA
172	AAEEGKDYPFAR	Q9NPF5	DNA methyltransferase 1-associated protein 1 OS=Homo sapiens OX=9606 GN=DMAP1 PE=1 SV=1	3	451.886	-0.69124	0.00029126	79.036	yes	0.901	0.975	0.917	1.207
173	AAEEIGIK	P11586	C-1-tetrahydrofolate synthase, cytoplasmic OS=Homo sapiens OX=9606 GN=MTHFD1 PE=1 SV=3	2	415.735	-0.32402	0.00498	109.71	yes	0.995	1.133	0.905	0.967
174	AAEELSK	Q8WUM4	Programmed cell death 6-interacting protein OS=Homo sapiens OX=9606 GN=PDCD6IP PE=1 SV=1	2	374.198	-0.85796	0.02378	81.296	yes	1.017	1	1.011	0.972
175	AAEEPSKVEEK	P29966	Myristoylated alanine-rich C-kinase substrate OS=Homo sapiens OX=9606 GN=MARCKS PE=1 SV=4	3	406.207	-1.5923	0.0001514	85.813	yes	0.85	0.804	1.082	1.264
176	AAEEPSKVEEK	P29966	Myristoylated alanine-rich C-kinase substrate OS=Homo sapiens OX=9606 GN=MARCKS PE=1 SV=4	4	304.907	-0.55803	0.00094614	66.267	yes	NA	NA	NA	NA
177	AAEEPSKVEEK	P29966	Myristoylated alanine-rich C-kinase substrate OS=Homo sapiens OX=9606 GN=MARCKS PE=1 SV=4	3	406.207	-3.461	0.00085117	71.806	yes	0.882	1.021	0.905	1.192
178	AAEESASQIQSSAQR	Q13751	Laminin subunit beta-3 OS=Homo sapiens OX=9606 GN=LAMB3 PE=1 SV=1	3	521.585	-0.11359	3.803e-12	138.55	yes	1.002	0.99	1.081	0.927
179	AAEESASQIQSSAQR	Q13751	Laminin subunit beta-3 OS=Homo sapiens OX=9606 GN=LAMB3 PE=1 SV=1	2	781.874	-1.1494	1.3908e-06	101.53	yes	0.338	0.202	2.075	1.386
180	AAEESASQIQSSAQR	Q13751	Laminin subunit beta-3 OS=Homo sapiens OX=9606 GN=LAMB3 PE=1 SV=1	3	521.585	-1.3474	4.7924e-11	132.97	yes	0.789	0.803	1.212	1.195
181	AAEESASQIQSSAQR	Q13751	Laminin subunit beta-3 OS=Homo sapiens OX=9606 GN=LAMB3 PE=1 SV=1	2	781.874	-2.6074	5.5095e-21	186.42	yes	0.144	0.112	2.265	1.479
182	AAEFGEPTSEQTGTAAGK	O95425	Supervillin OS=Homo sapiens OX=9606 GN=SVIL PE=1 SV=2	3	584.608	-2.1332	0.00088367	51.495	yes	0.927	0.861	1.145	1.067
183	AAEFGEPTSEQTGTAAGK	O95425	Supervillin OS=Homo sapiens OX=9606 GN=SVIL PE=1 SV=2	3	584.608	-1.4615	0.00082461	52.569	yes	1.175	0.998	0.908	0.92
184	AAEGAEAQGFSGLFAAYTDHPPPFR	Q9P253	Vacuolar protein sorting-associated protein 18 homolog OS=Homo sapiens OX=9606 GN=VPS18 PE=1 SV=2	3	869.747	-0.75822	5.478e-21	130.83	yes	0.814	1.166	0.944	1.075
185	AAEGVSAADMAK	Q9NW13	RNA-binding protein 28 OS=Homo sapiens OX=9606 GN=RBM28 PE=1 SV=3	2	560.769	-2.1674	9.935e-05	98.337	yes	NA	NA	NA	NA
186	AAEGWSAPILTLAR	Q96T51	RUN and FYVE domain-containing protein 1 OS=Homo sapiens OX=9606 GN=RUFY1 PE=1 SV=2	2	728.401	-0.60055	0.00062267	74.296	yes	NA	NA	NA	NA
187	AAEIYGVTHTR	Q9HCS7	Pre-mRNA-splicing factor SYF1 OS=Homo sapiens OX=9606 GN=XAB2 PE=1 SV=2	3	406.547	-0.85333	9.522e-05	92.409	yes	0.962	1.138	0.779	1.121
188	AAELDRR	O15126	Secretory carrier-associated membrane protein 1 OS=Homo sapiens OX=9606 GN=SCAMP1 PE=1 SV=2	3	277.487	-0.56221	0.0081194	81.381	yes	0.97	1.097	0.965	0.969
189	AAELDRR	O15126	Secretory carrier-associated membrane protein 1 OS=Homo sapiens OX=9606 GN=SCAMP1 PE=1 SV=2	2	415.728	-0.80645	0.065972	62.714	yes	NA	NA	NA	NA
190	AAELFVETIAK	Q9NR33	DNA polymerase epsilon subunit 4 OS=Homo sapiens OX=9606 GN=POLE4 PE=1 SV=2	2	596.335	-0.52517	2.1127e-07	161.99	yes	1.267	1.538	0.545	0.651
191	AAELLQDEYSGR	Q9BUK6	Protein misato homolog 1 OS=Homo sapiens OX=9606 GN=MSTO1 PE=1 SV=1	2	676.328	-1.8613	5.1789e-05	105.19	yes	NA	NA	NA	NA
192	AAELQAQWER	O15020	Spectrin beta chain, non-erythrocytic 2 OS=Homo sapiens OX=9606 GN=SPTBN2 PE=1 SV=3	2	601.302	-0.7899	0.0011126	88.021	yes	NA	NA	NA	NA
193	AAELVTQNCEAYEAHMR	Q96I15	Selenocysteine lyase OS=Homo sapiens OX=9606 GN=SCLY PE=1 SV=4	3	664.968	-1.5561	8.5928e-09	106.6	yes	NA	NA	NA	NA
194	AAELWGEQAEAR	Q08379	Golgin subfamily A member 2 OS=Homo sapiens OX=9606 GN=GOLGA2 PE=1 SV=3	2	665.823	-1.2232	4.709e-05	107.17	yes	NA	NA	NA	NA
195	AAEMEHLLER	Q86TM6	E3 ubiquitin-protein ligase synoviolin OS=Homo sapiens OX=9606 GN=SYVN1 PE=1 SV=2	3	400.201	0.68077	0.0099962	49.466	yes	NA	NA	NA	NA
196	AAEMELQAK	Q15583	Homeobox protein TGIF1 OS=Homo sapiens OX=9606 GN=TGIF1 PE=1 SV=3	2	495.75	-1.7915	0.0080176	70.056	yes	NA	NA	NA	NA
197	AAEMLSQLDLFSR	P78318	Immunoglobulin-binding protein 1 OS=Homo sapiens OX=9606 GN=IGBP1 PE=1 SV=1	3	494.254	0.4816	2.7557e-07	118.76	yes	NA	NA	NA	NA
198	AAEMLSQLDLFSR	P78318	Immunoglobulin-binding protein 1 OS=Homo sapiens OX=9606 GN=IGBP1 PE=1 SV=1	3	494.254	0.051061	2.5332e-05	94.688	yes	0.847	1.171	0.932	1.051
199	AAEMMASLLK	P33176	Kinesin-1 heavy chain OS=Homo sapiens OX=9606 GN=KIF5B PE=1 SV=1	3	355.521	1.3228	0.00017452	99.013	yes	1.023	0.988	0.988	1.001
200	AAEMMASLLK	P33176	Kinesin-1 heavy chain OS=Homo sapiens OX=9606 GN=KIF5B PE=1 SV=1	2	532.778	-0.43529	0.0042607	70.728	yes	NA	NA	NA	NA
201	AAEMMASLLK	P33176	Kinesin-1 heavy chain OS=Homo sapiens OX=9606 GN=KIF5B PE=1 SV=1	2	532.778	-0.84105	1.3644e-05	152.07	yes	0.977	0.969	1.021	1.033
202	AAEMMASLLK	P33176	Kinesin-1 heavy chain OS=Homo sapiens OX=9606 GN=KIF5B PE=1 SV=1	3	355.521	0.72133	0.00053329	81.263	yes	0.879	0.972	1.073	1.076
203	AAEPLLTLER	O60524	Nuclear export mediator factor NEMF OS=Homo sapiens OX=9606 GN=NEMF PE=1 SV=4	2	556.819	-0.56172	0.029428	50.194	yes	1.041	1.108	0.84	1.011
204	AAEPPPPK	O75909	Cyclin-K OS=Homo sapiens OX=9606 GN=CCNK PE=1 SV=2	2	403.724	-1.777	0.068545	52.716	yes	NA	NA	NA	NA
205	AAEQYTPK	P49327	Fatty acid synthase OS=Homo sapiens OX=9606 GN=FASN PE=1 SV=3	2	454.23	-2.142	0.0052712	105.52	yes	1.122	1.098	0.865	0.915
206	AAESETPGKSPEK	O76021	Ribosomal L1 domain-containing protein 1 OS=Homo sapiens OX=9606 GN=RSL1D1 PE=1 SV=3	3	444.221	-2.3846	2.5636e-05	95.981	yes	1.203	1.342	0.677	0.778
207	AAESETPGKSPEK	O76021	Ribosomal L1 domain-containing protein 1 OS=Homo sapiens OX=9606 GN=RSL1D1 PE=1 SV=3	4	333.418	-1.2416	1.6048e-06	105.65	yes	1.206	1.392	0.672	0.729
208	AAESLADPTEYENLFPGLK	P35606	Coatomer subunit beta' OS=Homo sapiens OX=9606 GN=COPB2 PE=1 SV=2	3	689.009	-0.58025	3.4251e-11	105.28	yes	0.961	1.208	0.837	0.995
209	AAESLADPTEYENLFPGLK	P35606	Coatomer subunit beta' OS=Homo sapiens OX=9606 GN=COPB2 PE=1 SV=2	2	1033.01	-0.39406	1.5156e-10	102.08	yes	1.088	1.008	0.859	1.045
210	AAESLADPTEYENLFPGLK	P35606	Coatomer subunit beta' OS=Homo sapiens OX=9606 GN=COPB2 PE=1 SV=2	4	517.009	0.24334	8.5539e-06	77.324	yes	1.062	1.113	0.863	0.962
211	AAESPDQK	P53985	Monocarboxylate transporter 1 OS=Homo sapiens OX=9606 GN=SLC16A1 PE=1 SV=3	2	423.204	-2.3737	0.0044581	117.89	yes	0.29	0.31	1.862	1.537
212	AAESTEEVSSLRPPR	Q709C8	Vacuolar protein sorting-associated protein 13C OS=Homo sapiens OX=9606 GN=VPS13C PE=1 SV=1	3	543.613	-0.61784	0.00021263	68.277	yes	NA	NA	NA	NA
213	AAESVSKPDVSEEAPGPSK	Q9BY42	Replication termination factor 2 OS=Homo sapiens OX=9606 GN=RTF2 PE=1 SV=3	4	471.985	-1.6088	1.925e-09	100.02	yes	1.145	1.159	0.748	0.948
214	AAETIIDTK	Q9GZS1	DNA-directed RNA polymerase I subunit RPA49 OS=Homo sapiens OX=9606 GN=POLR1E PE=1 SV=3	2	481.264	-1.2456	0.00071079	113.93	yes	NA	NA	NA	NA
215	AAETVLK	P56192	Methionine--tRNA ligase, cytoplasmic OS=Homo sapiens OX=9606 GN=MARS PE=1 SV=2	2	366.219	-1.3517	0.030224	77.058	yes	NA	NA	NA	NA
216	AAETVVDPEMTPYLDIANQTGR	Q9Y5A7	NEDD8 ultimate buster 1 OS=Homo sapiens OX=9606 GN=NUB1 PE=1 SV=2	3	797.721	-0.67587	4.5726e-06	68.42	yes	0.876	1.197	0.925	1.001
217	AAEVLNK	P52272	Heterogeneous nuclear ribonucleoprotein M OS=Homo sapiens OX=9606 GN=HNRNPM PE=1 SV=3	2	372.716	-0.89626	0.014708	101.28	yes	0.873	0.945	1.053	1.13
218	AAEVLNK	P52272	Heterogeneous nuclear ribonucleoprotein M OS=Homo sapiens OX=9606 GN=HNRNPM PE=1 SV=3	3	248.813	0.20001	0.0049152	92.692	yes	0.873	0.993	0.998	1.136
219	AAEVLNK	P52272	Heterogeneous nuclear ribonucleoprotein M OS=Homo sapiens OX=9606 GN=HNRNPM PE=1 SV=3	3	248.813	-0.30992	0.010671	72.355	yes	NA	NA	NA	NA
220	AAEVPNEELINLLLK	Q709C8	Vacuolar protein sorting-associated protein 13C OS=Homo sapiens OX=9606 GN=VPS13C PE=1 SV=1	3	555.986	-0.63161	0.0001793	67.136	yes	0.831	1.117	0.978	1.074
221	AAEVWMDEYK	Q10471	Polypeptide N-acetylgalactosaminyltransferase 2 OS=Homo sapiens OX=9606 GN=GALNT2 PE=1 SV=1	2	621.279	-1.3227	0.00013449	137.89	no	0.901	0.702	1.065	1.331
222	AAEVWMDEYK	Q10471	Polypeptide N-acetylgalactosaminyltransferase 2 OS=Homo sapiens OX=9606 GN=GALNT2 PE=1 SV=1	3	414.522	0.38754	0.028712	42.21	no	NA	NA	NA	NA
223	AAEVYTR	Q7Z4V5	Hepatoma-derived growth factor-related protein 2 OS=Homo sapiens OX=9606 GN=HDGFL2 PE=1 SV=1	2	405.211	-0.7671	0.042315	69.105	yes	NA	NA	NA	NA
224	AAFAELHNCIIDK	Q9NUQ6	SPATS2-like protein OS=Homo sapiens OX=9606 GN=SPATS2L PE=1 SV=2	3	501.254	-0.77707	0.0001508	79.492	yes	0.721	0.76	1.252	1.267
225	AAFAITSR	O14981	TATA-binding protein-associated factor 172 OS=Homo sapiens OX=9606 GN=BTAF1 PE=1 SV=2	2	418.735	-0.5771	0.0065829	95.815	yes	NA	NA	NA	NA
226	AAFDDAIAELDTLSEESYK	P62258	14-3-3 protein epsilon OS=Homo sapiens OX=9606 GN=YWHAE PE=1 SV=1	3	696.66	-0.76042	3.3026e-08	92.264	yes	0.946	0.995	1.114	0.945
227	AAFDDAIAELDTLSEESYK	P62258	14-3-3 protein epsilon OS=Homo sapiens OX=9606 GN=YWHAE PE=1 SV=1	3	696.66	-1.0716	4.6181e-11	101.05	yes	0.978	1.202	0.949	0.871
228	AAFGCFGNWLATVEQR	Q8IWA0	WD repeat-containing protein 75 OS=Homo sapiens OX=9606 GN=WDR75 PE=1 SV=1	3	609.626	-0.49473	1.1079e-08	110.55	yes	0.834	1.047	0.969	1.15
229	AAFGCFGNWLATVEQR	Q8IWA0	WD repeat-containing protein 75 OS=Homo sapiens OX=9606 GN=WDR75 PE=1 SV=1	2	913.936	-0.93612	0.01841	46.68	yes	0.79	1.158	1.022	1.03
230	AAFGEEVDAVDTGISR	O00273	DNA fragmentation factor subunit alpha OS=Homo sapiens OX=9606 GN=DFFA PE=1 SV=1	2	818.894	-1.2819	9.4663e-08	100.68	yes	NA	NA	NA	NA
231	AAFGISDSYVDGSSFDPQR	Q9UQ35	Serine/arginine repetitive matrix protein 2 OS=Homo sapiens OX=9606 GN=SRRM2 PE=1 SV=2	2	1009.96	-1.3339	5.3174e-25	161.91	yes	0.746	0.809	1.241	1.204
232	AAFGISDSYVDGSSFDPQRR	Q9UQ35	Serine/arginine repetitive matrix protein 2 OS=Homo sapiens OX=9606 GN=SRRM2 PE=1 SV=2	3	725.675	-1.4537	2.4313e-13	117.18	yes	1.039	1.316	0.747	0.899
233	AAFGLSEAGFNTACVTK	P31040	Succinate dehydrogenase [ubiquinone] flavoprotein subunit, mitochondrial OS=Homo sapiens OX=9606 GN=SDHA PE=1 SV=2	3	582.279	-0.41336	2.1878e-06	85.469	yes	NA	NA	NA	NA
234	AAFGLSEAGFNTACVTK	P31040	Succinate dehydrogenase [ubiquinone] flavoprotein subunit, mitochondrial OS=Homo sapiens OX=9606 GN=SDHA PE=1 SV=2	3	581.951	-1.1272	9.754e-09	105.14	yes	0.967	1.182	0.864	0.987
235	AAFGLSEAGFNTACVTK	P31040	Succinate dehydrogenase [ubiquinone] flavoprotein subunit, mitochondrial OS=Homo sapiens OX=9606 GN=SDHA PE=1 SV=2	2	872.422	-1.5011	9.7642e-17	149.73	yes	1.097	1.291	0.681	0.931
236	AAFGQGSGPIMLDEVQCTGTEASLADCK	Q08380	Galectin-3-binding protein OS=Homo sapiens OX=9606 GN=LGALS3BP PE=1 SV=1	3	971.774	-0.81473	4.5663e-14	97.839	yes	1.404	1.176	0.577	0.843
237	AAFGQGSGPIMLDEVQCTGTEASLADCK	Q08380	Galectin-3-binding protein OS=Homo sapiens OX=9606 GN=LGALS3BP PE=1 SV=1	4	729.082	-0.88156	1.559e-17	101.45	yes	1.067	1.207	0.739	0.987
238	AAFKEPK	Q03111	Protein ENL OS=Homo sapiens OX=9606 GN=MLLT1 PE=1 SV=2	3	264.153	-1.4517	0.041149	50.703	yes	NA	NA	NA	NA
239	AAFLHVVK	Q5T5Y3	Calmodulin-regulated spectrin-associated protein 1 OS=Homo sapiens OX=9606 GN=CAMSAP1 PE=1 SV=2	3	295.517	1.4628	0.02413	49.358	yes	NA	NA	NA	NA
240	AAFNSGK	P04406	Glyceraldehyde-3-phosphate dehydrogenase OS=Homo sapiens OX=9606 GN=GAPDH PE=1 SV=3	2	347.68	-0.86764	0.019838	84.498	yes	NA	NA	NA	NA
241	AAFNSGK	P04406	Glyceraldehyde-3-phosphate dehydrogenase OS=Homo sapiens OX=9606 GN=GAPDH PE=1 SV=3	3	232.122	0.44899	0.050057	44.611	yes	0.984	1.402	0.851	0.762
242	AAFNSGK	P04406	Glyceraldehyde-3-phosphate dehydrogenase OS=Homo sapiens OX=9606 GN=GAPDH PE=1 SV=3	3	232.122	0.55334	0.050057	44.611	yes	1.06	1.463	0.728	0.748
243	AAFPPPEQK	O95104	Splicing factor, arginine/serine-rich 15 OS=Homo sapiens OX=9606 GN=SCAF4 PE=1 SV=3	2	492.761	-3.0712	0.016898	63.216	yes	0.711	0.768	1.247	1.274
244	AAFPQYQPVVMLEK	Q9UHN6	Cell surface hyaluronidase OS=Homo sapiens OX=9606 GN=CEMIP2 PE=1 SV=1	3	540.953	-0.09697	0.0011298	57.434	yes	NA	NA	NA	NA
245	AAFQSLLDAQADEAVLDHPDLK	Q9UBI1	COMM domain-containing protein 3 OS=Homo sapiens OX=9606 GN=COMMD3 PE=1 SV=1	3	789.732	-0.6813	8.2508e-09	86.557	yes	0.845	1.134	0.931	1.09
246	AAFQSQYK	Q86XP3	ATP-dependent RNA helicase DDX42 OS=Homo sapiens OX=9606 GN=DDX42 PE=1 SV=1	2	471.738	-1.4838	0.0046122	124.92	yes	0.816	0.847	1.144	1.193
247	AAFQSQYK	Q86XP3	ATP-dependent RNA helicase DDX42 OS=Homo sapiens OX=9606 GN=DDX42 PE=1 SV=1	3	314.828	0.012167	0.0056575	71.501	yes	NA	NA	NA	NA
248	AAFQYGIK	Q13123	Protein Red OS=Homo sapiens OX=9606 GN=IK PE=1 SV=3	2	449.245	-0.95296	0.0045144	120.46	yes	NA	NA	NA	NA
249	AAFQYGIK	Q13123	Protein Red OS=Homo sapiens OX=9606 GN=IK PE=1 SV=3	3	299.832	0.58083	0.0067812	67.032	yes	0.731	0.94	1.09	1.24
250	AAFTAFEEAQLPR	Q96CT7	Coiled-coil domain-containing protein 124 OS=Homo sapiens OX=9606 GN=CCDC124 PE=1 SV=1	3	484.249	0.71759	1.0226e-07	128.85	yes	NA	NA	NA	NA
251	AAFTAGR	Q9UHY7	Enolase-phosphatase E1 OS=Homo sapiens OX=9606 GN=ENOPH1 PE=1 SV=1	2	347.188	0.47818	0.04293	68.7	yes	NA	NA	NA	NA
252	AAFVLPEFAR	P19623	Spermidine synthase OS=Homo sapiens OX=9606 GN=SRM PE=1 SV=1	2	560.811	-0.32779	0.00076498	95.642	yes	1.337	1.263	0.647	0.752
253	AAFVSEQQQK	P26006	Integrin alpha-3 OS=Homo sapiens OX=9606 GN=ITGA3 PE=1 SV=5	2	568.291	-2.6017	0.00022136	123.79	yes	0.962	1.004	0.952	1.083
254	AAFVSEQQQK	P26006	Integrin alpha-3 OS=Homo sapiens OX=9606 GN=ITGA3 PE=1 SV=5	3	379.196	-0.8396	7.0944e-05	118.5	yes	0.912	0.985	1.041	1.062
255	AAGAGMISK	Q96D46	60S ribosomal export protein NMD3 OS=Homo sapiens OX=9606 GN=NMD3 PE=1 SV=1	2	403.215	-0.8594	0.023467	60.064	yes	NA	NA	NA	NA
256	AAGAGMISK	Q96D46	60S ribosomal export protein NMD3 OS=Homo sapiens OX=9606 GN=NMD3 PE=1 SV=1	2	403.215	-0.89803	0.0024417	87.258	yes	NA	NA	NA	NA
257	AAGAGMISK	Q96D46	60S ribosomal export protein NMD3 OS=Homo sapiens OX=9606 GN=NMD3 PE=1 SV=1	2	411.213	-1.9892	0.025252	53.756	yes	NA	NA	NA	NA
258	AAGARPLTSPESLSR	P46379	Large proline-rich protein BAG6 OS=Homo sapiens OX=9606 GN=BAG6 PE=1 SV=2	3	504.942	0.072087	0.00013606	74.587	yes	NA	NA	NA	NA
259	AAGASDVVLYK	Q9NSD9	Phenylalanine--tRNA ligase beta subunit OS=Homo sapiens OX=9606 GN=FARSB PE=1 SV=3	2	547.298	-0.78223	0.00015024	110.08	yes	NA	NA	NA	NA
260	AAGASDVVLYK	Q9NSD9	Phenylalanine--tRNA ligase beta subunit OS=Homo sapiens OX=9606 GN=FARSB PE=1 SV=3	3	365.201	0.90328	0.00010984	88.495	yes	NA	NA	NA	NA
261	AAGCDFTNVVK	P52758	2-iminobutanoate/2-iminopropanoate deaminase OS=Homo sapiens OX=9606 GN=RIDA PE=1 SV=1	2	591.285	-0.83314	8.1235e-05	119.39	yes	1.244	1.16	0.633	0.963
262	AAGDVDIGDAAYYFER	P09758	Tumor-associated calcium signal transducer 2 OS=Homo sapiens OX=9606 GN=TACSTD2 PE=1 SV=3	3	578.265	-0.24805	8.5456e-06	82.59	yes	0.663	0.929	1.236	1.172
263	AAGDVDIGDAAYYFER	P09758	Tumor-associated calcium signal transducer 2 OS=Homo sapiens OX=9606 GN=TACSTD2 PE=1 SV=3	2	866.894	-1.1133	1.182e-26	191.37	yes	0.22	0.279	1.974	1.527
264	AAGEPGTSMPPEKK	Q5VTR2	E3 ubiquitin-protein ligase BRE1A OS=Homo sapiens OX=9606 GN=RNF20 PE=1 SV=2	3	472.566	-1.8815	0.01539	41.996	yes	0.796	0.851	1.18	1.174
265	AAGEQEKLEATNR	O60231	Pre-mRNA-splicing factor ATP-dependent RNA helicase DHX16 OS=Homo sapiens OX=9606 GN=DHX16 PE=1 SV=2	3	472.907	-1.2415	0.00024612	77.24	yes	1.322	1.565	0.462	0.651
266	AAGFERPSPVQLK	Q9UHI6	Probable ATP-dependent RNA helicase DDX20 OS=Homo sapiens OX=9606 GN=DDX20 PE=1 SV=2	3	467.261	-1.1782	0.00030174	74.987	yes	NA	NA	NA	NA
267	AAGFKDPLLASGTDGVGTK	P22102	Trifunctional purine biosynthetic protein adenosine-3 OS=Homo sapiens OX=9606 GN=GART PE=1 SV=1	3	602.32	-2.5846	5.0766e-25	152.06	yes	1.129	1.281	0.802	0.788
268	AAGFKDPLLASGTDGVGTK	P22102	Trifunctional purine biosynthetic protein adenosine-3 OS=Homo sapiens OX=9606 GN=GART PE=1 SV=1	4	451.991	0.4842	0.0023266	47.68	yes	NA	NA	NA	NA
269	AAGFKDPLLASGTDGVGTK	P22102	Trifunctional purine biosynthetic protein adenosine-3 OS=Homo sapiens OX=9606 GN=GART PE=1 SV=1	3	602.32	-0.48819	5.5109e-19	135.38	yes	1.048	1.279	0.849	0.824
270	AAGGFTHDELLK	P56182	Ribosomal RNA processing protein 1 homolog A OS=Homo sapiens OX=9606 GN=RRP1 PE=1 SV=1	3	420.219	-0.49169	6.1769e-06	118.28	yes	0.96	1.18	0.871	0.989
271	AAGHEPHLLAR	Q96IR7	4-hydroxyphenylpyruvate dioxygenase-like protein OS=Homo sapiens OX=9606 GN=HPDL PE=1 SV=1	4	293.664	1.9589	3.6666e-05	110.38	yes	NA	NA	NA	NA
272	AAGHEPHLLAR	Q96IR7	4-hydroxyphenylpyruvate dioxygenase-like protein OS=Homo sapiens OX=9606 GN=HPDL PE=1 SV=1	3	391.216	1.0848	0.0021833	62.201	yes	NA	NA	NA	NA
273	AAGLATMISTMRPDIDNMDEYVR	O75533	Splicing factor 3B subunit 1 OS=Homo sapiens OX=9606 GN=SF3B1 PE=1 SV=3	3	857.406	-0.88048	1.2709e-43	191.71	yes	0.932	1.093	0.803	1.172
274	AAGLATMISTMRPDIDNMDEYVR	O75533	Splicing factor 3B subunit 1 OS=Homo sapiens OX=9606 GN=SF3B1 PE=1 SV=3	3	857.406	-0.79683	1.4124e-13	101.89	yes	NA	NA	NA	NA
275	AAGLEDKIELLK	Q9BTF0	THUMP domain-containing protein 2 OS=Homo sapiens OX=9606 GN=THUMPD2 PE=2 SV=2	3	433.922		0.0071159	55.04	yes	NA	NA	NA	NA
276	AAGMGAQGR	Q14573	Inositol 1,4,5-trisphosphate receptor type 3 OS=Homo sapiens OX=9606 GN=ITPR3 PE=1 SV=2	2	409.701	-0.63115	0.0010422	105.25	yes	1.009	0.822	1.095	1.075
277	AAGNASFSK	O75446	Histone deacetylase complex subunit SAP30 OS=Homo sapiens OX=9606 GN=SAP30 PE=1 SV=1	2	426.714	-2.5115	0.0023189	88.596	yes	NA	NA	NA	NA
278	AAGNESFR	Q15785	Mitochondrial import receptor subunit TOM34 OS=Homo sapiens OX=9606 GN=TOMM34 PE=1 SV=2	2	426.204	-0.34382	0.0053856	103.87	yes	1.211	1.402	0.703	0.684
279	AAGNESFRNGQYAEASALYGR	Q15785	Mitochondrial import receptor subunit TOM34 OS=Homo sapiens OX=9606 GN=TOMM34 PE=1 SV=2	3	745.014	-0.77009	4.9016e-23	145.44	yes	1.133	1.529	0.677	0.66
280	AAGNPGSLAAPIDHKPCSAPLEPK	Q14676	Mediator of DNA damage checkpoint protein 1 OS=Homo sapiens OX=9606 GN=MDC1 PE=1 SV=3	4	600.31	-1.2624	9.0178e-16	116.74	yes	1.208	1.299	0.615	0.878
281	AAGPELR	Q5T6V5	Queuosine salvage protein OS=Homo sapiens OX=9606 GN=C9orf64 PE=1 SV=1	2	357.201	-0.45028	0.020616	83.377	yes	NA	NA	NA	NA
282	AAGPEPQALDEFTSLLIADDTR	O95714	E3 ubiquitin-protein ligase HERC2 OS=Homo sapiens OX=9606 GN=HERC2 PE=1 SV=2	3	777.389	-0.97098	9.9261e-06	66.467	yes	0.962	1.005	0.965	1.068
283	AAGPLLTDECR	Q9BQ69	ADP-ribose glycohydrolase MACROD1 OS=Homo sapiens OX=9606 GN=MACROD1 PE=1 SV=2	2	601.795	-1.7964	4.7481e-06	138.76	yes	NA	NA	NA	NA
284	AAGPSLSHTSGGTQSK	P27694	Replication protein A 70 kDa DNA-binding subunit OS=Homo sapiens OX=9606 GN=RPA1 PE=1 SV=2	3	495.915	-1.6722	1.0838e-06	93.237	yes	1.15	1.551	0.658	0.64
285	AAGPSLSHTSGGTQSK	P27694	Replication protein A 70 kDa DNA-binding subunit OS=Homo sapiens OX=9606 GN=RPA1 PE=1 SV=2	4	372.188	-0.60912	0.00083929	53.377	yes	NA	NA	NA	NA
286	AAGPSLSHTSGGTQSK	P27694	Replication protein A 70 kDa DNA-binding subunit OS=Homo sapiens OX=9606 GN=RPA1 PE=1 SV=2	3	495.915	-1.9614	1.5638e-06	89.911	yes	NA	NA	NA	NA
287	AAGQTVVAQPVHMQQLLK	Q96L91	E1A-binding protein p400 OS=Homo sapiens OX=9606 GN=EP400 PE=1 SV=4	3	640.356	-1.3754	1.095e-13	126.63	yes	NA	NA	NA	NA
288	AAGSGAGGGGSAEQLDALVK	Q86SX6	Glutaredoxin-related protein 5, mitochondrial OS=Homo sapiens OX=9606 GN=GLRX5 PE=1 SV=2	3	572.951	-1.9637	0.0047933	54.253	yes	NA	NA	NA	NA
289	AAGSGELGVTMK	O75369	Filamin-B OS=Homo sapiens OX=9606 GN=FLNB PE=1 SV=2	2	568.784	-2.4376	0.0081245	51.979	yes	0.647	0.629	1.317	1.407
290	AAGSGELGVTMK	O75369	Filamin-B OS=Homo sapiens OX=9606 GN=FLNB PE=1 SV=2	2	568.784	-2.2522	0.0081245	51.979	yes	0.489	0.473	1.59	1.449
291	AAGSGELGVTMK	O75369	Filamin-B OS=Homo sapiens OX=9606 GN=FLNB PE=1 SV=2	2	560.787	-1.9172	0.00030767	85.672	yes	0.239	0.288	1.755	1.718
292	AAGSGELGVTMK	O75369	Filamin-B OS=Homo sapiens OX=9606 GN=FLNB PE=1 SV=2	3	374.194	0.036591	0.0016469	61.165	yes	NA	NA	NA	NA
293	AAGSPSSSDQDEKLPGQDESTAGTSEQNDILK	Q9Y520	Protein PRRC2C OS=Homo sapiens OX=9606 GN=PRRC2C PE=1 SV=4	4	816.376	-2.0831	1.2941e-27	121.7	yes	0.935	0.968	1.025	1.071
294	AAGTCGVLLR	Q5T653	39S ribosomal protein L2, mitochondrial OS=Homo sapiens OX=9606 GN=MRPL2 PE=1 SV=2	2	509.279	-0.70878	0.00067583	97.597	yes	0.948	0.957	0.984	1.112
295	AAGTDGSDFQHR	Q8N5M9	Protein jagunal homolog 1 OS=Homo sapiens OX=9606 GN=JAGN1 PE=1 SV=1	3	421.19	-1.6948	1.0785e-11	183.03	yes	0.977	1.189	0.993	0.841
296	AAGTDGSDFQHR	Q8N5M9	Protein jagunal homolog 1 OS=Homo sapiens OX=9606 GN=JAGN1 PE=1 SV=1	3	421.19	-0.2254	1.4431e-06	131.42	yes	1.086	1.189	0.813	0.912
297	AAGTDSFNGHPPQGCASTPVAR	Q9NVU0	DNA-directed RNA polymerase III subunit RPC5 OS=Homo sapiens OX=9606 GN=POLR3E PE=1 SV=1	3	733.668	-1.4525	2.2747e-13	113.63	yes	0.81	1.023	0.794	1.373
298	AAGTDSFNGHPPQGCASTPVAR	Q9NVU0	DNA-directed RNA polymerase III subunit RPC5 OS=Homo sapiens OX=9606 GN=POLR3E PE=1 SV=1	3	733.668	-1.0325	4.6231e-06	75.773	yes	0.96	1.14	0.969	0.93
299	AAGVNVEPFWPGLFAK	P05386	60S acidic ribosomal protein P1 OS=Homo sapiens OX=9606 GN=RPLP1 PE=1 SV=1	3	568.303	-0.42182	0.0081832	44.252	yes	NA	NA	NA	NA
300	AAGVNVEPFWPGLFAK	P05386	60S acidic ribosomal protein P1 OS=Homo sapiens OX=9606 GN=RPLP1 PE=1 SV=1	2	851.951	-0.99119	2.2952e-15	135.72	yes	1.071	1.212	0.776	0.941
301	AAGVNVEPFWPGLFAK	P05386	60S acidic ribosomal protein P1 OS=Homo sapiens OX=9606 GN=RPLP1 PE=1 SV=1	4	426.479	1.0074	7.0812e-05	68.972	yes	1.036	1.14	0.897	0.928
302	AAGVNVEPFWPGLFAK	P05386	60S acidic ribosomal protein P1 OS=Homo sapiens OX=9606 GN=RPLP1 PE=1 SV=1	3	568.303	-0.27883	0.0010208	52.527	yes	NA	NA	NA	NA
303	AAGVNVEPFWPGLFAK	P05386	60S acidic ribosomal protein P1 OS=Homo sapiens OX=9606 GN=RPLP1 PE=1 SV=1	3	568.303	-0.74129	0.00020088	65.219	yes	1.048	1.32	0.807	0.825
304	AAGVNVEPFWPGLFAK	P05386	60S acidic ribosomal protein P1 OS=Homo sapiens OX=9606 GN=RPLP1 PE=1 SV=1	2	851.951	-1.3036	2.9253e-08	112.24	yes	1.006	1.181	0.874	0.939
305	AAGYDLYSAYDYTIPPMEK	P33316	Deoxyuridine 5'-triphosphate nucleotidohydrolase, mitochondrial OS=Homo sapiens OX=9606 GN=DUT PE=1 SV=4	3	728.666	-0.60672	0.0003588	57.525	yes	NA	NA	NA	NA
306	AAGYDLYSAYDYTIPPMEK	P33316	Deoxyuridine 5'-triphosphate nucleotidohydrolase, mitochondrial OS=Homo sapiens OX=9606 GN=DUT PE=1 SV=4	3	728.666	-0.84285	0.00019069	62.203	yes	1.148	1.251	0.666	0.936
307	AAGYDLYSAYDYTIPPMEK	P33316	Deoxyuridine 5'-triphosphate nucleotidohydrolase, mitochondrial OS=Homo sapiens OX=9606 GN=DUT PE=1 SV=4	4	542.753	-0.027367	0.0093932	37.431	yes	NA	NA	NA	NA
308	AAGYNFYGTER	Q9H9Y6	DNA-directed RNA polymerase I subunit RPA2 OS=Homo sapiens OX=9606 GN=POLR1B PE=1 SV=2	2	624.786	-1.7148	5.7395e-07	151.79	yes	1.06	1.051	0.874	1.016
309	AAHACATVGNR	Q9Y2U9	Kelch domain-containing protein 2 OS=Homo sapiens OX=9606 GN=KLHDC2 PE=1 SV=1	3	376.517	0.053849	0.00058059	73.841	yes	1.071	0.979	0.918	1.032
310	AAHEALGQFCCALHK	Q8TEX9	Importin-4 OS=Homo sapiens OX=9606 GN=IPO4 PE=1 SV=2	4	428.955	-0.57981	0.00028025	65.043	yes	NA	NA	NA	NA
311	AAHFFSTLK	Q53H12	Acylglycerol kinase, mitochondrial OS=Homo sapiens OX=9606 GN=AGK PE=1 SV=2	3	341.187	0.65951	0.0081725	57.59	yes	0.814	0.969	1.125	1.092
312	AAHFLHGCNSK	Q9UJX2	Cell division cycle protein 23 homolog OS=Homo sapiens OX=9606 GN=CDC23 PE=1 SV=3	4	311.152	-0.35509	0.00071094	68.657	yes	NA	NA	NA	NA
313	AAHFLHGCNSK	Q9UJX2	Cell division cycle protein 23 homolog OS=Homo sapiens OX=9606 GN=CDC23 PE=1 SV=3	4	311.398	-0.77705	0.011988	49.3	yes	NA	NA	NA	NA
314	AAHGCVTAVSGK	O75410	Transforming acidic coiled-coil-containing protein 1 OS=Homo sapiens OX=9606 GN=TACC1 PE=1 SV=2	3	386.529	-0.1882	7.5326e-05	88.338	yes	0.743	0.793	1.174	1.29
315	AAHGVLLQALDEMR	Q8WZA9	Immunity-related GTPase family Q protein OS=Homo sapiens OX=9606 GN=IRGQ PE=1 SV=1	3	508.605	0.23454	0.0002226	71.208	yes	NA	NA	NA	NA
316	AAHLCAEAALR	Q9UQ80	Proliferation-associated protein 2G4 OS=Homo sapiens OX=9606 GN=PA2G4 PE=1 SV=3	3	394.873	-0.38318	4.8926e-05	107.45	yes	0.715	1.354	0.892	1.038
317	AAHLCAEAALR	Q9UQ80	Proliferation-associated protein 2G4 OS=Homo sapiens OX=9606 GN=PA2G4 PE=1 SV=3	2	591.806	-1.4986	5.5789e-05	124.42	yes	0.961	1.212	0.836	0.991
318	AAHLCAEAALR	Q9UQ80	Proliferation-associated protein 2G4 OS=Homo sapiens OX=9606 GN=PA2G4 PE=1 SV=3	3	394.873	0.054487	7.4193e-05	98.04	yes	1.004	1.607	0.678	0.712
319	AAHSEGNTTAGLDMR	P78371	T-complex protein 1 subunit beta OS=Homo sapiens OX=9606 GN=CCT2 PE=1 SV=4	3	516.235	-2.3516	1.5508e-05	85.28	yes	1.038	1.242	0.817	0.903
320	AAHSEGNTTAGLDMR	P78371	T-complex protein 1 subunit beta OS=Homo sapiens OX=9606 GN=CCT2 PE=1 SV=4	2	773.849	-3.3594	0.00011724	80.746	yes	1.095	1.495	0.657	0.753
321	AAHSEGNTTAGLDMR	P78371	T-complex protein 1 subunit beta OS=Homo sapiens OX=9606 GN=CCT2 PE=1 SV=4	2	773.849	-2.2614	0.016043	46.318	yes	1.287	1.261	0.711	0.74
322	AAHSEGNTTAGLDMR	P78371	T-complex protein 1 subunit beta OS=Homo sapiens OX=9606 GN=CCT2 PE=1 SV=4	3	516.235	-1.2073	0.00049696	61.657	yes	0.977	1.387	0.807	0.829
323	AAHSEGNTTAGLDMR	P78371	T-complex protein 1 subunit beta OS=Homo sapiens OX=9606 GN=CCT2 PE=1 SV=4	3	510.904	-0.74986	0.00033776	64.842	yes	NA	NA	NA	NA
324	AAHSEGNTTAGLDMR	P78371	T-complex protein 1 subunit beta OS=Homo sapiens OX=9606 GN=CCT2 PE=1 SV=4	3	510.904	-0.4889	6.93e-08	114.64	yes	1.087	1.515	0.57	0.828
325	AAHSEGNTTAGLDMR	P78371	T-complex protein 1 subunit beta OS=Homo sapiens OX=9606 GN=CCT2 PE=1 SV=4	3	510.904	-0.87009	1.8156e-12	145.1	yes	1.135	1.494	0.73	0.641
326	AAHSEGNTTAGLDMR	P78371	T-complex protein 1 subunit beta OS=Homo sapiens OX=9606 GN=CCT2 PE=1 SV=4	2	765.852	-1.7446	3.8253e-17	169.37	yes	1.106	1.479	0.695	0.719
327	AAHSEGNTTAGLDMR	P78371	T-complex protein 1 subunit beta OS=Homo sapiens OX=9606 GN=CCT2 PE=1 SV=4	3	510.904	-0.98803	2.5767e-07	107.11	yes	NA	NA	NA	NA
328	AAHSEGNTTAGLDMR	P78371	T-complex protein 1 subunit beta OS=Homo sapiens OX=9606 GN=CCT2 PE=1 SV=4	3	510.904	-1.6976	0.00073059	59.68	yes	NA	NA	NA	NA
329	AAHTEDINACTLTTSPR	P04049	RAF proto-oncogene serine/threonine-protein kinase OS=Homo sapiens OX=9606 GN=RAF1 PE=1 SV=1	3	619.964	-1.3841	1.3958e-16	144.41	yes	1.396	1.599	0.478	0.527
330	AAHTEDINACTLTTSPR	P04049	RAF proto-oncogene serine/threonine-protein kinase OS=Homo sapiens OX=9606 GN=RAF1 PE=1 SV=1	3	619.964	-1.5632	4.0888e-07	95.197	yes	1.087	1.254	0.792	0.868
331	AAHVFFTDSCPDALFNELVK	P61764	Syntaxin-binding protein 1 OS=Homo sapiens OX=9606 GN=STXBP1 PE=1 SV=1	3	761.037	-0.85715	1.9395e-09	99.663	yes	1.24	1.702	0.517	0.541
332	AAIAQALAGEVSVVPPSR	Q2TAY7	WD40 repeat-containing protein SMU1 OS=Homo sapiens OX=9606 GN=SMU1 PE=1 SV=2	3	579.328	0.095111	6.0763e-08	92.236	yes	0.944	1.144	0.952	0.96
333	AAIAQALAGEVSVVPPSR	Q2TAY7	WD40 repeat-containing protein SMU1 OS=Homo sapiens OX=9606 GN=SMU1 PE=1 SV=2	3	579.328	0.03969	4.105e-09	100.04	yes	0.791	1.211	0.801	1.198
334	AAIAQALAGEVSVVPPSR	Q2TAY7	WD40 repeat-containing protein SMU1 OS=Homo sapiens OX=9606 GN=SMU1 PE=1 SV=2	2	868.489	-1.1291	1.8559e-18	149.95	yes	0.844	1.046	0.952	1.158
335	AAIAQALAGEVSVVPPSR	Q2TAY7	WD40 repeat-containing protein SMU1 OS=Homo sapiens OX=9606 GN=SMU1 PE=1 SV=2	3	579.328	-0.31421	0.00029469	62.203	yes	NA	NA	NA	NA
336	AAIAQLNGK	Q96PK6	RNA-binding protein 14 OS=Homo sapiens OX=9606 GN=RBM14 PE=1 SV=2	2	443.753	-2.9766	0.0018101	135.83	yes	0.819	0.736	1.17	1.275
337	AAIAQLNGK	Q96PK6	RNA-binding protein 14 OS=Homo sapiens OX=9606 GN=RBM14 PE=1 SV=2	3	296.171	-1.0472	0.0037631	73.26	yes	0.863	0.813	1.14	1.185
338	AAIAQLNGK	Q96PK6	RNA-binding protein 14 OS=Homo sapiens OX=9606 GN=RBM14 PE=1 SV=2	2	443.753	-1.0765	0.0046715	109.71	yes	0.738	0.802	1.212	1.248
339	AAIAQLNGK	Q96PK6	RNA-binding protein 14 OS=Homo sapiens OX=9606 GN=RBM14 PE=1 SV=2	2	443.753	-1.1184	0.0020382	133.23	yes	0.925	0.9	1.059	1.115
340	AAIDWFDGK	P35637	RNA-binding protein FUS OS=Homo sapiens OX=9606 GN=FUS PE=1 SV=1	3	341.503	1.3485	0.0057393	61.679	no	0.603	0.609	1.398	1.391
341	AAIDWFDGK	P35637	RNA-binding protein FUS OS=Homo sapiens OX=9606 GN=FUS PE=1 SV=1	2	511.751	0.018226	0.0010442	105.2	no	0.587	0.551	1.348	1.514
342	AAIDWFDGKEFHGNIIK	Q92804	TATA-binding protein-associated factor 2N OS=Homo sapiens OX=9606 GN=TAF15 PE=1 SV=1	4	491.003	0.043479	1.1054e-07	99.044	yes	NA	NA	NA	NA
343	AAIDWFDGKEFSGNPIK	P35637	RNA-binding protein FUS OS=Homo sapiens OX=9606 GN=FUS PE=1 SV=1	4	474.489	0.095867	6.7742e-07	90.348	yes	NA	NA	NA	NA
344	AAIDWFDGKEFSGNPIK	P35637	RNA-binding protein FUS OS=Homo sapiens OX=9606 GN=FUS PE=1 SV=1	3	632.316	-0.98097	6.5766e-06	75.143	yes	NA	NA	NA	NA
345	AAIDWFDGKEFSGNPIK	P35637	RNA-binding protein FUS OS=Homo sapiens OX=9606 GN=FUS PE=1 SV=1	3	632.316	-1.1175	9.0103e-20	161.19	yes	0.962	1.175	0.784	1.079
346	AAIDWFDGKEFSGNPIK	P35637	RNA-binding protein FUS OS=Homo sapiens OX=9606 GN=FUS PE=1 SV=1	4	474.489	-0.33647	5.1163e-05	68.481	yes	0.962	1.172	0.775	1.091
347	AAIDWFDGKEFSGNPIK	P35637	RNA-binding protein FUS OS=Homo sapiens OX=9606 GN=FUS PE=1 SV=1	4	474.489	0.6064	0.0082663	42.314	yes	0.84	1.133	0.91	1.117
348	AAIDWFDGKEFSGNPIK	P35637	RNA-binding protein FUS OS=Homo sapiens OX=9606 GN=FUS PE=1 SV=1	3	632.316	-0.47431	0.00083594	56.872	yes	0.946	1.028	0.867	1.158
349	AAIEAFNK	Q9UHB9	Signal recognition particle subunit SRP68 OS=Homo sapiens OX=9606 GN=SRP68 PE=1 SV=2	2	432.235	-3.7027	0.00498	109.71	yes	0.926	0.892	1.018	1.164
350	AAIEVNAGR	Q8N556	Actin filament-associated protein 1 OS=Homo sapiens OX=9606 GN=AFAP1 PE=1 SV=2	2	450.749	-0.76011	0.012853	65.157	yes	NA	NA	NA	NA
351	AAIISAEGDSK	P35232	Prohibitin OS=Homo sapiens OX=9606 GN=PHB PE=1 SV=1	2	531.277	-1.2268	7.5551e-10	176.78	yes	0.84	1.019	1.004	1.136
352	AAIISAEGDSK	P35232	Prohibitin OS=Homo sapiens OX=9606 GN=PHB PE=1 SV=1	3	354.521	0.6687	3.6554e-05	112.83	yes	NA	NA	NA	NA
353	AAIISAEGDSK	P35232	Prohibitin OS=Homo sapiens OX=9606 GN=PHB PE=1 SV=1	2	531.277	-2.143	8.8948e-05	117.86	yes	0.812	0.964	1.036	1.189
354	AAIISAEGDSK	P35232	Prohibitin OS=Homo sapiens OX=9606 GN=PHB PE=1 SV=1	3	354.521	-0.32705	0.00050575	75.474	yes	0.674	0.857	1.071	1.398
355	AAILDLEK	Q15075	Early endosome antigen 1 OS=Homo sapiens OX=9606 GN=EEA1 PE=1 SV=2	2	436.758	-0.78053	0.019882	71.425	yes	NA	NA	NA	NA
356	AAILETAPK	Q9P2E9	Ribosome-binding protein 1 OS=Homo sapiens OX=9606 GN=RRBP1 PE=1 SV=5	2	457.271	-0.15516	0.00049758	123.86	yes	NA	NA	NA	NA
357	AAILETAPK	Q9P2E9	Ribosome-binding protein 1 OS=Homo sapiens OX=9606 GN=RRBP1 PE=1 SV=5	3	305.183	1.3823	0.0023145	69.825	yes	0.539	0.432	1.505	1.524
358	AAIPPPVYEEQDRPR	Q96I25	Splicing factor 45 OS=Homo sapiens OX=9606 GN=RBM17 PE=1 SV=1	3	579.969	-0.8327	0.00057569	63.292	yes	0.712	0.93	1.141	1.216
359	AAISLVPEVPK	Q7Z3J2	VPS35 endosomal protein sorting factor-like OS=Homo sapiens OX=9606 GN=VPS35L PE=1 SV=2	3	375.229	1.3859	0.0037698	56.404	yes	NA	NA	NA	NA
360	AAISQLR	O95747	Serine/threonine-protein kinase OSR1 OS=Homo sapiens OX=9606 GN=OXSR1 PE=1 SV=1	2	379.73	-0.88466	0.069075	61.357	yes	NA	NA	NA	NA
361	AAITETQR	Q8NDI1	EH domain-binding protein 1 OS=Homo sapiens OX=9606 GN=EHBP1 PE=1 SV=3	2	445.241	-0.53704	0.0071239	93.162	yes	NA	NA	NA	NA
362	AAIVYHTK	Q7Z417	Nuclear fragile X mental retardation-interacting protein 2 OS=Homo sapiens OX=9606 GN=NUFIP2 PE=1 SV=1	2	451.758	-2.6749	0.029047	65.252	yes	NA	NA	NA	NA
363	AAKPEQIQK	Q99986	Serine/threonine-protein kinase VRK1 OS=Homo sapiens OX=9606 GN=VRK1 PE=1 SV=1	3	338.198	-1.2647	0.00085418	88.056	yes	0.855	0.998	1.032	1.114
364	AAKPEQIQK	Q99986	Serine/threonine-protein kinase VRK1 OS=Homo sapiens OX=9606 GN=VRK1 PE=1 SV=1	3	338.198	-1.6043	0.055005	39.213	yes	NA	NA	NA	NA
365	AAKPSVPK	Q92522	Histone H1x OS=Homo sapiens OX=9606 GN=H1FX PE=1 SV=1	3	266.501	0.69589	0.021093	55.908	yes	1.238	1.093	0.657	1.012
366	AAKPTTTPEVK	P46821	Microtubule-associated protein 1B OS=Homo sapiens OX=9606 GN=MAP1B PE=1 SV=2	3	381.552	-1.6642	0.00015574	84.892	yes	NA	NA	NA	NA
367	AALAATGAASGGGGGGGGAGSR	A6NKD9	Coiled-coil domain-containing protein 85C OS=Homo sapiens OX=9606 GN=CCDC85C PE=1 SV=1	3	544.268	-0.34853	0.00018972	50.784	yes	NA	NA	NA	NA
368	AALAATLEEYK	Q69YQ0	Cytospin-A OS=Homo sapiens OX=9606 GN=SPECC1L PE=1 SV=2	3	393.88	0.70898	9.8024e-05	91.658	yes	0.691	0.88	1.22	1.21
369	AALAATLEEYK	Q69YQ0	Cytospin-A OS=Homo sapiens OX=9606 GN=SPECC1L PE=1 SV=2	2	590.316	-0.67596	2.2505e-06	146.16	yes	NA	NA	NA	NA
370	AALADDFDTPR	Q9HA77	Probable cysteine--tRNA ligase, mitochondrial OS=Homo sapiens OX=9606 GN=CARS2 PE=1 SV=1	2	596.286	-0.86878	9.3729e-05	117.09	yes	NA	NA	NA	NA
371	AALAGGTTMIIDHVVPEPESSLTEAYEK	Q14195	Dihydropyrimidinase-related protein 3 OS=Homo sapiens OX=9606 GN=DPYSL3 PE=1 SV=1	4	733.118	-1.0169	1.8858e-06	58.272	yes	0.62	0.738	1.117	1.525
372	AALAHSEEVTASQVAATK	Q15149	Plectin OS=Homo sapiens OX=9606 GN=PLEC PE=1 SV=3	3	595.311	-2.703	5.9556e-26	182.15	yes	0.8	0.867	1.042	1.292
373	AALAHSEEVTASQVAATK	Q15149	Plectin OS=Homo sapiens OX=9606 GN=PLEC PE=1 SV=3	4	446.735	-1.5171	3.1145e-21	151.56	yes	NA	NA	NA	NA
374	AALAPAK	Q13428	Treacle protein OS=Homo sapiens OX=9606 GN=TCOF1 PE=1 SV=3	2	321.203	2.8606	0.063341	62.714	yes	NA	NA	NA	NA
375	AALAVLK	P20248	Cyclin-A2 OS=Homo sapiens OX=9606 GN=CCNA2 PE=1 SV=2	2	343.234	-0.05962	0.017216	92.692	yes	NA	NA	NA	NA
376	AALCAVHVIR	O43747	AP-1 complex subunit gamma-1 OS=Homo sapiens OX=9606 GN=AP1G1 PE=1 SV=5	3	370.546	-0.095639	0.00034819	85.676	yes	NA	NA	NA	NA
377	AALCGSAR	Q8N697	Solute carrier family 15 member 4 OS=Homo sapiens OX=9606 GN=SLC15A4 PE=1 SV=1	2	403.203	-0.45909	0.0083295	87.251	yes	NA	NA	NA	NA
378	AALDEAQGVGLDSTGYYDQEIYGGSDSR	O75533	Splicing factor 3B subunit 1 OS=Homo sapiens OX=9606 GN=SF3B1 PE=1 SV=3	3	979.772	-1.0174	1.035e-17	108.19	yes	0.867	0.905	1	1.229
379	AALDGTPGMIGYGMAK	P09417	Dihydropteridine reductase OS=Homo sapiens OX=9606 GN=QDPR PE=1 SV=2	3	523.586	-0.1449	0.00017209	65.219	yes	0.992	1.135	0.923	0.95
380	AALDGTPGMIGYGMAK	P09417	Dihydropteridine reductase OS=Homo sapiens OX=9606 GN=QDPR PE=1 SV=2	3	518.255	-1.3868	1.1559e-08	110.25	yes	0.982	1.05	0.963	1.005
381	AALDGTPGMIGYGMAK	P09417	Dihydropteridine reductase OS=Homo sapiens OX=9606 GN=QDPR PE=1 SV=2	2	776.879	-2.2485	6.0549e-06	88.768	yes	NA	NA	NA	NA
382	AALEAAAAAAPER	Q86UK7	E3 ubiquitin-protein ligase ZNF598 OS=Homo sapiens OX=9606 GN=ZNF598 PE=1 SV=1	2	606.323	-1.3479	5.0875e-05	97.463	yes	1.019	1.111	0.958	0.911
383	AALEACHK	P11766	Alcohol dehydrogenase class-3 OS=Homo sapiens OX=9606 GN=ADH5 PE=1 SV=4	3	300.485	-0.33189	0.016908	55.676	yes	NA	NA	NA	NA
384	AALEALGSCLNNK	P34897	Serine hydroxymethyltransferase, mitochondrial OS=Homo sapiens OX=9606 GN=SHMT2 PE=1 SV=3	3	454.234	-0.10687	1.8339e-07	124.12	yes	NA	NA	NA	NA
385	AALEALGSCLNNK	P34897	Serine hydroxymethyltransferase, mitochondrial OS=Homo sapiens OX=9606 GN=SHMT2 PE=1 SV=3	2	680.848	-1.4637	3.7938e-30	220.69	yes	0.735	1.183	0.995	1.087
386	AALEALGSCLNNK	P34897	Serine hydroxymethyltransferase, mitochondrial OS=Homo sapiens OX=9606 GN=SHMT2 PE=1 SV=3	3	454.562	0.84644	5.3026e-07	118.9	yes	0.799	1.055	1.044	1.102
387	AALEALGSCLNNK	P34897	Serine hydroxymethyltransferase, mitochondrial OS=Homo sapiens OX=9606 GN=SHMT2 PE=1 SV=3	3	454.562	-0.1846	3.5616e-07	124.12	yes	0.823	1.035	1.01	1.131
388	AALEALGSCLNNK	P34897	Serine hydroxymethyltransferase, mitochondrial OS=Homo sapiens OX=9606 GN=SHMT2 PE=1 SV=3	3	454.562	0.26206	1.6185e-08	136.96	yes	0.738	1.112	0.999	1.151
389	AALEALGSCLNNK	P34897	Serine hydroxymethyltransferase, mitochondrial OS=Homo sapiens OX=9606 GN=SHMT2 PE=1 SV=3	2	681.34	-1.0892	5.6596e-10	162.93	yes	NA	NA	NA	NA
390	AALEALLGR	O15061	Synemin OS=Homo sapiens OX=9606 GN=SYNM PE=1 SV=2	2	457.277	0.74944	0.02035	61.56	yes	NA	NA	NA	NA
391	AALEALLPYTER	Q12788	Transducin beta-like protein 3 OS=Homo sapiens OX=9606 GN=TBL3 PE=1 SV=2	3	449.582	0.5112	9.1956e-06	113.42	yes	0.827	1.026	0.908	1.24
392	AALEALLPYTER	Q12788	Transducin beta-like protein 3 OS=Homo sapiens OX=9606 GN=TBL3 PE=1 SV=2	2	673.869	-0.31297	0.0077749	58.098	yes	NA	NA	NA	NA
393	AALEAQNALHNMK	Q92879	CUGBP Elav-like family member 1 OS=Homo sapiens OX=9606 GN=CELF1 PE=1 SV=2	3	476.242	-1.7067	0.00013594	79.089	yes	0.858	0.955	1.05	1.137
394	AALEAQNALHNMK	Q92879	CUGBP Elav-like family member 1 OS=Homo sapiens OX=9606 GN=CELF1 PE=1 SV=2	3	470.91	-1.1146	1.703e-05	96.82	yes	NA	NA	NA	NA
395	AALEEFSR	Q92922	SWI/SNF complex subunit SMARCC1 OS=Homo sapiens OX=9606 GN=SMARCC1 PE=1 SV=3	2	461.735	-2.0318	0.017378	74.269	yes	NA	NA	NA	NA
396	AALEEFSR	Q92922	SWI/SNF complex subunit SMARCC1 OS=Homo sapiens OX=9606 GN=SMARCC1 PE=1 SV=3	2	461.735	0.17829	0.073345	51.193	yes	NA	NA	NA	NA
397	AALEELVK	P12081	Histidine--tRNA ligase, cytoplasmic OS=Homo sapiens OX=9606 GN=HARS PE=1 SV=2	2	436.758	-0.59034	0.0045595	122.52	yes	NA	NA	NA	NA
398	AALEELVK	P12081	Histidine--tRNA ligase, cytoplasmic OS=Homo sapiens OX=9606 GN=HARS PE=1 SV=2	3	291.508		0.0090954	69.198	yes	NA	NA	NA	NA
399	AALEEVYPDLTPEETR	Q9H0D6	5'-3' exoribonuclease 2 OS=Homo sapiens OX=9606 GN=XRN2 PE=1 SV=1	3	611.635	-0.84209	2.2049e-06	85.469	yes	0.855	1.05	1.077	1.018
400	AALEEVYPDLTPEETRR	Q9H0D6	5'-3' exoribonuclease 2 OS=Homo sapiens OX=9606 GN=XRN2 PE=1 SV=1	3	663.669	-0.90063	8.8832e-07	90.725	yes	0.943	1.029	0.882	1.146
401	AALEGTATYR	Q9NRV9	Heme-binding protein 1 OS=Homo sapiens OX=9606 GN=HEBP1 PE=1 SV=1	2	526.772	-1.6695	1.3668e-05	152.04	yes	NA	NA	NA	NA
402	AALEQLLK	Q92797	Symplekin OS=Homo sapiens OX=9606 GN=SYMPK PE=1 SV=2	2	443.274	-0.24814	0.0070247	93.649	yes	NA	NA	NA	NA
403	AALFALQNLFEEK	Q99707	Methionine synthase OS=Homo sapiens OX=9606 GN=MTR PE=1 SV=2	3	498.605	-0.73982	0.00012738	80.69	yes	NA	NA	NA	NA
404	AALGPLVTGLYDVQAFK	P11172	Uridine 5'-monophosphate synthase OS=Homo sapiens OX=9606 GN=UMPS PE=1 SV=1	3	588.329	-0.44239	1.2802e-08	101.3	yes	NA	NA	NA	NA
405	AALGPLVTGLYDVQAFK	P11172	Uridine 5'-monophosphate synthase OS=Homo sapiens OX=9606 GN=UMPS PE=1 SV=1	3	588.329	-0.74371	2.1441e-12	130.61	yes	0.954	1.195	0.905	0.947
406	AALGPLVTGLYDVQAFK	P11172	Uridine 5'-monophosphate synthase OS=Homo sapiens OX=9606 GN=UMPS PE=1 SV=1	2	881.991	-1.2071	0.0022308	57.288	yes	1.102	1.384	0.741	0.773
407	AALGVLR	P22570	NADPH:adrenodoxin oxidoreductase, mitochondrial OS=Homo sapiens OX=9606 GN=FDXR PE=1 SV=3	2	350.229	1.1423	0.024907	80.555	yes	NA	NA	NA	NA
408	AALHDPGFPSYCQSLK	Q9UIF9	Bromodomain adjacent to zinc finger domain protein 2A OS=Homo sapiens OX=9606 GN=BAZ2A PE=1 SV=4	3	597.623	-1.7112	1.5638e-06	89.911	yes	NA	NA	NA	NA
409	AALHDQLNR	O75971	snRNA-activating protein complex subunit 5 OS=Homo sapiens OX=9606 GN=SNAPC5 PE=1 SV=1	3	346.521	-0.6524	0.00038596	99.136	yes	NA	NA	NA	NA
410	AALLEFEER	Q96EV2	RNA-binding protein 33 OS=Homo sapiens OX=9606 GN=RBM33 PE=1 SV=3	2	539.282	-0.41515	0.0026657	84.817	yes	0.687	0.81	1.202	1.301
411	AALLELWELR	Q13813	Spectrin alpha chain, non-erythrocytic 1 OS=Homo sapiens OX=9606 GN=SPTAN1 PE=1 SV=3	2	607.351	-0.27706	0.00059894	99.283	yes	0.582	0.64	1.455	1.323
412	AALLELWELRR	Q13813	Spectrin alpha chain, non-erythrocytic 1 OS=Homo sapiens OX=9606 GN=SPTAN1 PE=1 SV=3	3	457.27	1.0701	5.361e-10	168.3	yes	0.817	1.039	1.026	1.118
413	AALLELWELRR	Q13813	Spectrin alpha chain, non-erythrocytic 1 OS=Homo sapiens OX=9606 GN=SPTAN1 PE=1 SV=3	3	457.27	0.66743	4.6361e-10	170.52	yes	0.89	1.084	0.914	1.111
414	AALLHGETR	P78346	Ribonuclease P protein subunit p30 OS=Homo sapiens OX=9606 GN=RPP30 PE=1 SV=1	3	323.182	-0.59188	0.00060536	90.761	yes	NA	NA	NA	NA
415	AALLHGETR	P78346	Ribonuclease P protein subunit p30 OS=Homo sapiens OX=9606 GN=RPP30 PE=1 SV=1	2	484.27	-1.1205	0.0027606	83.783	yes	0.786	0.855	1.122	1.236
416	AALLHGETR	P78346	Ribonuclease P protein subunit p30 OS=Homo sapiens OX=9606 GN=RPP30 PE=1 SV=1	3	323.182	-0.77607	0.00071254	86.67	yes	0.782	0.962	1.131	1.126
417	AALLNFDEFAVSK	Q9Y613	FH1/FH2 domain-containing protein 1 OS=Homo sapiens OX=9606 GN=FHOD1 PE=1 SV=3	3	475.586	0.64625	0.00039526	66.989	yes	NA	NA	NA	NA
418	AALLNFDEFAVSK	Q9Y613	FH1/FH2 domain-containing protein 1 OS=Homo sapiens OX=9606 GN=FHOD1 PE=1 SV=3	2	712.875	-0.4384	3.1222e-10	153.09	yes	1.175	1.343	0.705	0.778
419	AALLNQHYQVNFK	P07814	Bifunctional glutamate/proline--tRNA ligase OS=Homo sapiens OX=9606 GN=EPRS PE=1 SV=5	3	515.944	-1.7236	1.8404e-06	105.46	yes	1.131	1.372	0.735	0.762
420	AALLQLLAQHQPQDDPKR	Q14004	Cyclin-dependent kinase 13 OS=Homo sapiens OX=9606 GN=CDK13 PE=1 SV=2	4	511.284	0.35807	1.1834e-10	110.32	yes	0.796	1.014	1.062	1.128
421	AALLSGPPGVGK	P35251	Replication factor C subunit 1 OS=Homo sapiens OX=9606 GN=RFC1 PE=1 SV=4	2	533.816	-0.78894	1.041e-05	127.17	yes	NA	NA	NA	NA
422	AALLTER	Q9Y5B9	FACT complex subunit SPT16 OS=Homo sapiens OX=9606 GN=SUPT16H PE=1 SV=1	2	387.229		0.04093	107.32	yes	NA	NA	NA	NA
423	AALLTGR	P15289	Arylsulfatase A OS=Homo sapiens OX=9606 GN=ARSA PE=1 SV=3	2	351.219	0.47446	0.016304	95.541	no	1.004	0.857	0.937	1.202
424	AALMESQGQQQEER	Q14980	Nuclear mitotic apparatus protein 1 OS=Homo sapiens OX=9606 GN=NUMA1 PE=1 SV=2	3	540.914	-0.94823	1.6868e-05	92.65	yes	NA	NA	NA	NA
425	AALMESQGQQQEER	Q14980	Nuclear mitotic apparatus protein 1 OS=Homo sapiens OX=9606 GN=NUMA1 PE=1 SV=2	2	802.87	-1.6088	3.3773e-14	159.18	yes	0.975	1.093	0.922	1.01
426	AALMESQGQQQEER	Q14980	Nuclear mitotic apparatus protein 1 OS=Homo sapiens OX=9606 GN=NUMA1 PE=1 SV=2	2	802.87		0.025177	54.276	yes	NA	NA	NA	NA
427	AALNALQPPEFR	Q3ZAQ7	Vacuolar ATPase assembly integral membrane protein VMA21 OS=Homo sapiens OX=9606 GN=VMA21 PE=1 SV=1	3	442.91	0.50154	0.0026537	55.776	yes	NA	NA	NA	NA
428	AALNGADIYAGCCTLK	Q8WVV9	Heterogeneous nuclear ribonucleoprotein L-like OS=Homo sapiens OX=9606 GN=HNRNPLL PE=1 SV=1	3	566.932	-0.81113	0.00012225	72.433	yes	NA	NA	NA	NA
429	AALNLPEAASYDEVR	O95602	DNA-directed RNA polymerase I subunit RPA1 OS=Homo sapiens OX=9606 GN=POLR1A PE=1 SV=2	3	540.274	0.034466	0.0037737	48.391	yes	NA	NA	NA	NA
430	AALPDLTK	Q13217	DnaJ homolog subfamily C member 3 OS=Homo sapiens OX=9606 GN=DNAJC3 PE=1 SV=1	2	414.745	0.74991	0.0062535	97.431	yes	NA	NA	NA	NA
431	AALPDLTK	Q13217	DnaJ homolog subfamily C member 3 OS=Homo sapiens OX=9606 GN=DNAJC3 PE=1 SV=1	2	414.745	-0.9786	0.037835	62.463	yes	NA	NA	NA	NA
432	AALPEGLPEASR	Q99988	Growth/differentiation factor 15 OS=Homo sapiens OX=9606 GN=GDF15 PE=1 SV=3	2	605.825	-0.4399	0.0010779	76.326	yes	0.511	0.393	1.452	1.645
433	AALPLTTSDTK	Q7Z6Z7	E3 ubiquitin-protein ligase HUWE1 OS=Homo sapiens OX=9606 GN=HUWE1 PE=1 SV=3	2	559.309	-2.3591	9.3729e-05	117.09	yes	1.007	1.115	0.882	0.996
434	AALQEELQLCK	P49327	Fatty acid synthase OS=Homo sapiens OX=9606 GN=FASN PE=1 SV=3	2	651.84	-0.92836	2.8231e-07	159.99	yes	0.983	1.084	0.897	1.036
435	AALQEELQLCK	P49327	Fatty acid synthase OS=Homo sapiens OX=9606 GN=FASN PE=1 SV=3	3	434.896	0.68385	0.00031402	79.659	yes	NA	NA	NA	NA
436	AALQEGHQFLCSIEA	P50583	Bis(5'-nucleosyl)-tetraphosphatase [asymmetrical] OS=Homo sapiens OX=9606 GN=NUDT2 PE=1 SV=3	3	558.603	-0.36314	0.016768	38.995	yes	NA	NA	NA	NA
437	AALQELLSK	P62851	40S ribosomal protein S25 OS=Homo sapiens OX=9606 GN=RPS25 PE=1 SV=1	2	486.79	-0.30355	0.00054509	120.06	yes	1.224	1.17	0.701	0.906
438	AALQELLSK	P62851	40S ribosomal protein S25 OS=Homo sapiens OX=9606 GN=RPS25 PE=1 SV=1	3	324.862	1.166	0.00031611	103.55	yes	1.201	1.18	0.705	0.914
439	AALQSQAEALR	Q8WZA9	Immunity-related GTPase family Q protein OS=Homo sapiens OX=9606 GN=IRGQ PE=1 SV=1	2	579.317	-2.2786	0.00014617	110.58	yes	NA	NA	NA	NA
440	AALRDYETVVK	P53041	Serine/threonine-protein phosphatase 5 OS=Homo sapiens OX=9606 GN=PPP5C PE=1 SV=1	3	422.235	-1.9438	0.00014493	87.184	yes	1.22	1.326	0.62	0.834
441	AALSALESFLK	P78527	DNA-dependent protein kinase catalytic subunit OS=Homo sapiens OX=9606 GN=PRKDC PE=1 SV=3	2	575.329	-1.0425	2.6742e-08	167.18	yes	1.059	1.029	0.815	1.097
442	AALSEEELEKK	Q04637	Eukaryotic translation initiation factor 4 gamma 1 OS=Homo sapiens OX=9606 GN=EIF4G1 PE=1 SV=4	3	416.222	-0.88042	6.5057e-05	105.2	yes	1.097	1.069	0.828	1.006
443	AALSEEELEKK	Q04637	Eukaryotic translation initiation factor 4 gamma 1 OS=Homo sapiens OX=9606 GN=EIF4G1 PE=1 SV=4	4	312.419	0.4316	1.7601e-05	120.06	yes	NA	NA	NA	NA
444	AALSEEELEKK	Q04637	Eukaryotic translation initiation factor 4 gamma 1 OS=Homo sapiens OX=9606 GN=EIF4G1 PE=1 SV=4	2	623.83	-2.1034	5.6708e-06	136.7	yes	1.155	1.22	0.772	0.853
445	AALSEEELEKK	Q04637	Eukaryotic translation initiation factor 4 gamma 1 OS=Homo sapiens OX=9606 GN=EIF4G1 PE=1 SV=4	3	416.222	-0.85185	1.6468e-05	125.97	yes	NA	NA	NA	NA
446	AALSEMVEYITHNR	Q13362	Serine/threonine-protein phosphatase 2A 56 kDa regulatory subunit gamma isoform OS=Homo sapiens OX=9606 GN=PPP2R5C PE=1 SV=3	3	545.272	0.3847	2.2151e-17	170.66	yes	0.897	1.046	0.936	1.121
447	AALSEMVEYITHNR	Q13362	Serine/threonine-protein phosphatase 2A 56 kDa regulatory subunit gamma isoform OS=Homo sapiens OX=9606 GN=PPP2R5C PE=1 SV=3	3	545.272	-0.020075	6.187e-15	162.31	yes	NA	NA	NA	NA
448	AALSLPAK	Q14978	Nucleolar and coiled-body phosphoprotein 1 OS=Homo sapiens OX=9606 GN=NOLC1 PE=1 SV=2	3	257.497	1.091	0.0030718	81.784	yes	NA	NA	NA	NA
449	AALSLPAK	Q14978	Nucleolar and coiled-body phosphoprotein 1 OS=Homo sapiens OX=9606 GN=NOLC1 PE=1 SV=2	2	385.742	-0.40155	0.022916	67.981	yes	NA	NA	NA	NA
450	AALSLPAK	Q14978	Nucleolar and coiled-body phosphoprotein 1 OS=Homo sapiens OX=9606 GN=NOLC1 PE=1 SV=2	3	257.497	1.8121	0.0021071	91.906	yes	NA	NA	NA	NA
451	AALSSFQK	P61201	COP9 signalosome complex subunit 2 OS=Homo sapiens OX=9606 GN=COPS2 PE=1 SV=1	2	426.235	-0.22808	0.0048081	133.86	yes	1.13	0.907	0.964	0.999
452	AALTLTPSAVNK	Q9BUE6	Iron-sulfur cluster assembly 1 homolog, mitochondrial OS=Homo sapiens OX=9606 GN=ISCA1 PE=1 SV=1	3	395.899	0.014455	1.4604e-05	105.46	yes	1.27	1.377	0.606	0.747
453	AALTLTPSAVNK	Q9BUE6	Iron-sulfur cluster assembly 1 homolog, mitochondrial OS=Homo sapiens OX=9606 GN=ISCA1 PE=1 SV=1	2	593.346	-1.6512	9.6572e-08	156.36	yes	1.189	1.263	0.696	0.852
454	AALTQQHPPVTNGDTVK	P15336	Cyclic AMP-dependent transcription factor ATF-2 OS=Homo sapiens OX=9606 GN=ATF2 PE=1 SV=4	3	593.307	-1.6526	1.2143e-06	92.264	yes	NA	NA	NA	NA
455	AALTVHQAR	Q96GQ5	RUS1 family protein C16orf58 OS=Homo sapiens OX=9606 GN=C16orf58 PE=1 SV=2	3	322.854	-0.39427	0.00067	88.294	yes	NA	NA	NA	NA
456	AALVDLEPGTMDSVR	Q9BUF5	Tubulin beta-6 chain OS=Homo sapiens OX=9606 GN=TUBB6 PE=1 SV=1	3	530.6	-0.41734	0.00083133	56.527	yes	NA	NA	NA	NA
457	AALVDLEPGTMDSVR	Q9BUF5	Tubulin beta-6 chain OS=Homo sapiens OX=9606 GN=TUBB6 PE=1 SV=1	2	795.396	-1.2704	0.0014469	61.409	yes	1.527	1.477	0.507	0.488
458	AALVDLEPGTMDSVR	Q9BUF5	Tubulin beta-6 chain OS=Homo sapiens OX=9606 GN=TUBB6 PE=1 SV=1	2	787.398	-1.2063	0.0040485	54.09	yes	1.298	1.185	0.672	0.846
459	AALVDLEPGTMDSVR	Q9BUF5	Tubulin beta-6 chain OS=Homo sapiens OX=9606 GN=TUBB6 PE=1 SV=1	3	525.268	-0.087266	0.00013055	72.209	yes	NA	NA	NA	NA
460	AALVDYLDGK	Q6PGP7	Tetratricopeptide repeat protein 37 OS=Homo sapiens OX=9606 GN=TTC37 PE=1 SV=1	2	532.785	-0.33086	0.00019016	129.89	yes	1.004	1.248	0.826	0.922
461	AALVDYLDGK	Q6PGP7	Tetratricopeptide repeat protein 37 OS=Homo sapiens OX=9606 GN=TTC37 PE=1 SV=1	2	532.785	-0.074613	0.00024959	118.28	yes	1.033	1.31	0.766	0.892
462	AALVDYLDGK	Q6PGP7	Tetratricopeptide repeat protein 37 OS=Homo sapiens OX=9606 GN=TTC37 PE=1 SV=1	3	355.526	1.7456	0.025881	43.308	yes	NA	NA	NA	NA
463	AALVVLENYYK	Q8TAA9	Vang-like protein 1 OS=Homo sapiens OX=9606 GN=VANGL1 PE=1 SV=1	3	428.24	0.50254	6.2287e-05	101.65	yes	0.772	0.963	0.971	1.295
464	AAMDAVCAK	Q86UY6	N-alpha-acetyltransferase 40 OS=Homo sapiens OX=9606 GN=NAA40 PE=1 SV=1	2	468.718	0.89584	0.00079936	111.61	yes	NA	NA	NA	NA
465	AAMDNSEIAGEK	Q16891	MICOS complex subunit MIC60 OS=Homo sapiens OX=9606 GN=IMMT PE=1 SV=1	2	618.282	-5.016	1.3163e-07	152.16	yes	0.903	0.927	1.117	1.053
466	AAMDNSEIAGEK	Q16891	MICOS complex subunit MIC60 OS=Homo sapiens OX=9606 GN=IMMT PE=1 SV=1	3	412.524	-3.5807	0.0018082	60.301	yes	0.854	0.926	1.142	1.079
467	AAMDNSEIAGEKK	Q16891	MICOS complex subunit MIC60 OS=Homo sapiens OX=9606 GN=IMMT PE=1 SV=1	3	460.554	-1.9355	0.0003583	69.92	yes	1.097	1.131	0.817	0.955
468	AAMDNSEIAGEKK	Q16891	MICOS complex subunit MIC60 OS=Homo sapiens OX=9606 GN=IMMT PE=1 SV=1	3	460.554	-2.8268	0.0025182	51.726	yes	1.069	1.081	0.89	0.961
469	AAMDNSEIAGEKK	Q16891	MICOS complex subunit MIC60 OS=Homo sapiens OX=9606 GN=IMMT PE=1 SV=1	4	345.667	-1.3283	0.004433	48.467	yes	NA	NA	NA	NA
470	AAMDNSEIAGEKK	Q16891	MICOS complex subunit MIC60 OS=Homo sapiens OX=9606 GN=IMMT PE=1 SV=1	3	455.222	-2.5756	0.00093673	63.966	yes	NA	NA	NA	NA
471	AAMDNSEIAGEKK	Q16891	MICOS complex subunit MIC60 OS=Homo sapiens OX=9606 GN=IMMT PE=1 SV=1	4	341.669	-1.0994	0.00031311	66.989	yes	NA	NA	NA	NA
472	AAMEALVVEVTK	Q08211	ATP-dependent RNA helicase A OS=Homo sapiens OX=9606 GN=DHX9 PE=1 SV=4	2	638.844	-0.87936	0.0053545	58.116	yes	NA	NA	NA	NA
473	AAMEALVVEVTK	Q08211	ATP-dependent RNA helicase A OS=Homo sapiens OX=9606 GN=DHX9 PE=1 SV=4	2	630.847	-0.93581	5.9264e-11	182.07	yes	0.734	0.819	1.1	1.347
474	AAMEALVVEVTK	Q08211	ATP-dependent RNA helicase A OS=Homo sapiens OX=9606 GN=DHX9 PE=1 SV=4	3	420.9	0.66494	0.038944	33.273	yes	NA	NA	NA	NA
475	AAMEPIVISAK	Q9Y490	Talin-1 OS=Homo sapiens OX=9606 GN=TLN1 PE=1 SV=3	2	573.315	-2.0411	0.0072594	59.198	yes	NA	NA	NA	NA
476	AAMEPIVISAK	Q9Y490	Talin-1 OS=Homo sapiens OX=9606 GN=TLN1 PE=1 SV=3	2	565.318	-1.1382	0.001716	75.819	yes	0.925	1.009	0.932	1.135
477	AAMEPIVISAK	Q9Y490	Talin-1 OS=Homo sapiens OX=9606 GN=TLN1 PE=1 SV=3	3	377.214	0.34513	0.0029451	59.418	yes	0.915	0.912	0.972	1.201
478	AAMGLGAR	A1L0T0	Acetolactate synthase-like protein OS=Homo sapiens OX=9606 GN=ILVBL PE=1 SV=2	2	373.703	-0.04114	0.021863	69.176	yes	NA	NA	NA	NA
479	AAMGPGISR	Q96G03	Phosphoglucomutase-2 OS=Homo sapiens OX=9606 GN=PGM2 PE=1 SV=4	2	430.226	0.21246	0.0047675	78.516	yes	0.929	1.009	1.001	1.061
480	AAMITHQR	O14975	Very long-chain acyl-CoA synthetase OS=Homo sapiens OX=9606 GN=SLC27A2 PE=1 SV=2	3	309.832	-0.49659	0.0012743	117.16	yes	0.849	0.883	0.836	1.431
481	AAMITHQR	O14975	Very long-chain acyl-CoA synthetase OS=Homo sapiens OX=9606 GN=SLC27A2 PE=1 SV=2	3	309.832	-0.35247	0.0023489	87.754	yes	NA	NA	NA	NA
482	AAMIVNQLSK	P14923	Junction plakoglobin OS=Homo sapiens OX=9606 GN=JUP PE=1 SV=3	3	364.202	-0.18975	0.00024836	90.15	yes	NA	NA	NA	NA
483	AAMIVNQLSK	P14923	Junction plakoglobin OS=Homo sapiens OX=9606 GN=JUP PE=1 SV=3	2	545.8		0.030495	54.259	yes	NA	NA	NA	NA
484	AAMIVNQLSK	P14923	Junction plakoglobin OS=Homo sapiens OX=9606 GN=JUP PE=1 SV=3	3	358.871	-0.48973	0.00061617	79.986	yes	0.626	0.778	1.194	1.402
485	AAMIVNQLSK	P14923	Junction plakoglobin OS=Homo sapiens OX=9606 GN=JUP PE=1 SV=3	2	537.802	-2.2629	0.00026851	116.55	yes	NA	NA	NA	NA
486	AAMQSHMER	Q96EY9	Probable inactive tRNA-specific adenosine deaminase-like protein 3 OS=Homo sapiens OX=9606 GN=ADAT3 PE=1 SV=1	3	359.492	-0.22636	0.01241	49.418	yes	NA	NA	NA	NA
487	AANAAENDFSVSQAEMSSR	Q8NE71	ATP-binding cassette sub-family F member 1 OS=Homo sapiens OX=9606 GN=ABCF1 PE=1 SV=2	2	992.937	-2.0646	4.2896e-08	97.49	yes	1.434	1.631	0.454	0.481
488	AANAAENDFSVSQAEMSSR	Q8NE71	ATP-binding cassette sub-family F member 1 OS=Homo sapiens OX=9606 GN=ABCF1 PE=1 SV=2	3	662.294	-2.951	0.073559	22.005	yes	NA	NA	NA	NA
489	AANDAGYFNDEMAPIEVK	P42765	3-ketoacyl-CoA thiolase, mitochondrial OS=Homo sapiens OX=9606 GN=ACAA2 PE=1 SV=2	3	652.3	-1.0904	2.4257e-10	105.9	yes	1.486	1.585	0.378	0.551
490	AANFENHSGK	P18206	Vinculin OS=Homo sapiens OX=9606 GN=VCL PE=1 SV=4	3	358.837	0.15819	0.00012599	106.4	yes	1.397	1.141	0.743	0.719
491	AANFENHSGK	P18206	Vinculin OS=Homo sapiens OX=9606 GN=VCL PE=1 SV=4	2	537.752	-1.8072	6.9029e-07	167.11	yes	1.467	1.187	0.668	0.679
492	AANFENHSGK	P18206	Vinculin OS=Homo sapiens OX=9606 GN=VCL PE=1 SV=4	3	359.165	-1.42	0.00089044	82.417	yes	1.253	1.327	0.698	0.722
493	AANFENHSGK	P18206	Vinculin OS=Homo sapiens OX=9606 GN=VCL PE=1 SV=4	3	359.165	-0.64349	0.021842	48.981	yes	NA	NA	NA	NA
494	AANGVVLATEK	P25787	Proteasome subunit alpha type-2 OS=Homo sapiens OX=9606 GN=PSMA2 PE=1 SV=2	3	358.205	-1.0338	0.00059019	73.632	yes	NA	NA	NA	NA
495	AANGVVLATEK	P25787	Proteasome subunit alpha type-2 OS=Homo sapiens OX=9606 GN=PSMA2 PE=1 SV=2	2	536.803	-2.7845	0.00030371	94.688	yes	NA	NA	NA	NA
496	AANGVVLATEK	P25787	Proteasome subunit alpha type-2 OS=Homo sapiens OX=9606 GN=PSMA2 PE=1 SV=2	2	537.295	-1.9562	2.64e-05	138.24	yes	1.045	1.126	0.904	0.925
[truncated: 89,858 more rows]

## Sheet: Statistics
Peptide length	Number of peptides
[truncated: 38 more rows]
